# Supplementary material for: Cyclin-dependent kinase 7 is a therapeutic target in high-grade glioma
Source: Oncogenesis. 2017 May 15;6(5):e336–. doi: 10.1038/oncsis.2017.33 (PMC5523066; doi:10.1038/oncsis.2017.33)
Supplement: Supplementary Table S2 [file oncsis201733x2.xlsx]

## Sheet: DEgenes_GBM6_T-GBM6_V_pval0.001
ProbeID	GeneSymbol	EnsemblID	EntrezGeneID	Description	logFC	AveExpr	adj.P.Val
A_32_P74409	DET1	ENST00000268148	55070	Homo sapiens de-etiolated homolog 1 (Arabidopsis) (DET1), transcript variant 1, mRNA [NM_017996]	-4.04719	8.87538	1.36143e-12
A_21_P0000400	RAB36	ENST00000263116	9609	Homo sapiens RAB36, member RAS oncogene family (RAB36), mRNA [NM_004914]	-3.95797	10.2157	1.03695e-11
A_23_P118392	KRCC1	ENST00000347055	51315	Homo sapiens lysine-rich coiled-coil 1 (KRCC1), mRNA [NM_016618]	-3.86209	9.25425	1.65069e-11
A_21_P0012091	TMEM161B-AS1		100505894	Homo sapiens TMEM161B antisense RNA 1 (TMEM161B-AS1), transcript variant 4, long non-coding RNA [NR_105019]	-3.84857	8.07285	1.83631e-06
A_33_P3253214	METTL1	ENST00000257848	4234	Homo sapiens methyltransferase like 1 (METTL1), transcript variant 1, mRNA [NM_005371]	-3.81013	10.042	8.55654e-11
A_24_P239606	KLHDC8A	ENST00000367156	55220	Homo sapiens kelch domain containing 8A (KLHDC8A), transcript variant 2, mRNA [NM_018203]	-3.80423	9.49102	2.25775e-10
A_23_P131846	PDGFRA	ENST00000257290	5156	Homo sapiens platelet-derived growth factor receptor, alpha polypeptide (PDGFRA), mRNA [NM_006206]	-3.79395	8.34336	2.0888e-07
A_33_P3220837	LINC01158	ENST00000413121	100506421	Homo sapiens long intergenic non-protein coding RNA 1158 (LINC01158), long non-coding RNA [NR_037883]	-3.64256	8.93053	2.15266e-12
A_33_P3296499	BMPER	ENST00000297161	168667	Homo sapiens BMP binding endothelial regulator (BMPER), mRNA [NM_133468]	-3.60824	7.70957	1.04532e-12
A_33_P3382271	BCAR3	ENST00000538653	8412	Homo sapiens breast cancer anti-estrogen resistance 3 (BCAR3), transcript variant 2, mRNA [NM_003567]	-3.56297	10.3795	6.99966e-11
A_23_P137016	CHN2	ENST00000435288	1124	Homo sapiens chimerin 2 (CHN2), transcript variant 4, mRNA [NM_001293070]	-3.55843	7.48203	9.70629e-13
A_21_P0000274	TMEM121	ENST00000392519	80757	Homo sapiens transmembrane protein 121 (TMEM121), mRNA [NM_025268]	-3.50032	11.5155	2.91198e-12
A_21_P0000660	SLC1A1	ENST00000262352	6505	Homo sapiens solute carrier family 1 (neuronal/epithelial high affinity glutamate transporter, system Xag), member 1 (SLC1A1), mRNA [NM_004170]	-3.48717	9.72561	1.95268e-11
A_23_P34915	DPH5	ENST00000464270	51611	Homo sapiens diphthamide biosynthesis 5 (DPH5), transcript variant 1, mRNA [NM_001077394]	-3.47244	9.52062	5.88996e-11
A_33_P3327519	BAI3	ENST00000370598	577	Homo sapiens brain-specific angiogenesis inhibitor 3 (BAI3), mRNA [NM_001704]	-3.47128	7.09743	1.76694e-12
A_21_P0000243	MPPED2	ENST00000358117	744	Homo sapiens metallophosphoesterase domain containing 2 (MPPED2), transcript variant 1, mRNA [NM_001584]	-3.45843	7.45917	1.6714e-10
A_33_P3283636	TCAIM	ENST00000342649	285343	Homo sapiens T cell activation inhibitor, mitochondrial (TCAIM), transcript variant 1, mRNA [NM_173826]	-3.44683	9.13	1.96549e-10
A_19_P00318014	TSEN2	ENST00000284995	80746	Homo sapiens TSEN2 tRNA splicing endonuclease subunit (TSEN2), transcript variant 1, mRNA [NM_025265]	-3.44557	9.28886	1.46293e-11
A_32_P46238	CSTF3	ENST00000323959	1479	Homo sapiens cleavage stimulation factor, 3 pre-RNA, subunit 3, 77kDa (CSTF3), transcript variant 1, mRNA [NM_001326]	-3.44175	10.4533	2.12569e-11
A_23_P131208	TDP1	ENST00000555178	55775	Homo sapiens tyrosyl-DNA phosphodiesterase 1 (TDP1), transcript variant 1, mRNA [NM_018319]	-3.42618	10.8821	3.0527e-10
A_23_P19243	NOS2	ENST00000313735	4843	Homo sapiens nitric oxide synthase 2, inducible (NOS2), mRNA [NM_000625]	-3.42072	8.34339	5.03059e-10
A_21_P0014012	DCP1B	ENST00000280665	196513	Homo sapiens decapping mRNA 1B (DCP1B), mRNA [NM_152640]	-3.41018	9.91358	2.22044e-09
A_21_P0000330	TMEM229B	ENST00000357461	161145	Homo sapiens transmembrane protein 229B (TMEM229B), mRNA [NM_182526]	-3.39168	8.38784	7.41232e-13
A_33_P3273584	IPO4	ENST00000561199	79711	Homo sapiens importin 4 (IPO4), transcript variant 1, mRNA [NM_024658]	-3.36662	10.2907	4.59056e-12
A_24_P140608	WSCD1	ENST00000317744	23302	Homo sapiens WSC domain containing 1 (WSCD1), mRNA [NM_015253]	-3.34585	7.97469	3.74802e-12
A_23_P325119	KNSTRN	ENST00000416151	90417	Homo sapiens kinetochore-localized astrin/SPAG5 binding protein (KNSTRN), transcript variant 2, mRNA [NM_001142761]	-3.34423	12.3874	1.68507e-10
A_33_P3389286	TACC2	ENST00000368997	10579	Homo sapiens transforming, acidic coiled-coil containing protein 2 (TACC2), transcript variant 1, mRNA [NM_206862]	-3.34297	8.97327	1.0791e-11
A_23_P58266	DIXDC1	ENST00000440460	85458	Homo sapiens DIX domain containing 1 (DIXDC1), transcript variant 1, mRNA [NM_001037954]	-3.34293	8.76672	8.06879e-13
A_21_P0000300	CORO2A	ENST00000375077	7464	Homo sapiens coronin, actin binding protein, 2A (CORO2A), transcript variant 1, mRNA [NM_003389]	-3.33577	7.42985	8.08827e-14
A_21_P0000340	BRINP3	ENST00000367462	339479	Homo sapiens bone morphogenetic protein/retinoic acid inducible neural-specific 3 (BRINP3), mRNA [NM_199051]	-3.31211	6.78348	8.41894e-15
A_33_P3378435	PDLIM4	ENST00000253754	8572	Homo sapiens PDZ and LIM domain 4 (PDLIM4), transcript variant 1, mRNA [NM_003687]	-3.30969	7.40111	8.33683e-13
A_23_P258912	ALG14	ENST00000370205	199857	Homo sapiens ALG14, UDP-N-acetylglucosaminyltransferase subunit (ALG14), mRNA [NM_144988]	-3.29897	8.90039	1.71195e-11
A_23_P19663	INTS7	ENST00000440600	25896	Homo sapiens integrator complex subunit 7 (INTS7), transcript variant 1, mRNA [NM_015434]	-3.28546	8.31666	1.97853e-11
A_33_P3291349	TAF12	ENST00000263974	6883	Homo sapiens TAF12 RNA polymerase II, TATA box binding protein (TBP)-associated factor, 20kDa (TAF12), transcript variant 2, mRNA [NM_005644]	-3.27874	11.0354	2.51612e-11
A_33_P3271121	ADAMTS9	ENST00000477180	56999	Homo sapiens ADAM metallopeptidase with thrombospondin type 1 motif, 9 (ADAMTS9), mRNA [NM_182920]	-3.27638	11.3593	2.9506e-09
A_21_P0000270	GINS1	ENST00000262460	9837	Homo sapiens GINS complex subunit 1 (Psf1 homolog) (GINS1), mRNA [NM_021067]	-3.2693	11.6368	1.02224e-10
A_21_P0000383	ZSWIM7	ENST00000497434	125150	Homo sapiens zinc finger, SWIM-type containing 7 (ZSWIM7), transcript variant 1, mRNA [NM_001042697]	-3.25762	9.44905	1.98151e-13
A_21_P0000513	INTS9	ENST00000523303	55756	Homo sapiens integrator complex subunit 9 (INTS9), transcript variant 1, mRNA [NM_018250]	-3.24089	10.9867	1.47043e-10
A_23_P110430	ENOX2	ENST00000610637	10495	Homo sapiens ecto-NOX disulfide-thiol exchanger 2 (ENOX2), transcript variant 2, mRNA [NM_182314]	-3.24049	9.08148	8.68858e-11
A_21_P0000251	E2F5	ENST00000517476	1875	Homo sapiens E2F transcription factor 5, p130-binding (E2F5), transcript variant 1, mRNA [NM_001951]	-3.23741	8.55925	1.13596e-10
A_33_P3289251	PMM2	ENST00000567697	5373	Homo sapiens phosphomannomutase 2 (PMM2), mRNA [NM_000303]	-3.23017	9.86342	1.06626e-09
A_23_P143143	CEP128	ENST00000555265	145508	Homo sapiens centrosomal protein 128kDa (CEP128), mRNA [NM_152446]	-3.22942	8.73894	2.96092e-10
A_32_P192594	PLGRKT	ENST00000223864	55848	Homo sapiens plasminogen receptor, C-terminal lysine transmembrane protein (PLGRKT), mRNA [NM_018465]	-3.22791	9.96366	1.1218e-11
A_23_P373598	GRB10	ENST00000403097	2887	Homo sapiens growth factor receptor-bound protein 10 (GRB10), transcript variant 4, mRNA [NM_001001555]	-3.2054	13.0028	5.43749e-11
A_24_P333567	HDAC4	ENST00000543185	9759	Homo sapiens histone deacetylase 4 (HDAC4), mRNA [NM_006037]	-3.20159	9.09234	3.71315e-10
A_21_P0013979	FAM196A	ENST00000522781	642938	Homo sapiens family with sequence similarity 196, member A (FAM196A), mRNA [NM_001039762]	-3.19754	7.80686	2.04262e-12
A_21_P0000271	ST6GAL1	ENST00000470633	6480	Homo sapiens ST6 beta-galactosamide alpha-2,6-sialyltranferase 1 (ST6GAL1), transcript variant 1, mRNA [NM_173216]	-3.18889	7.97886	5.63912e-09
A_23_P124619	ZNF793-AS1		101927720	Homo sapiens ZNF793 antisense RNA 1 (head to head) (ZNF793-AS1), long non-coding RNA [NR_110723]	-3.1862	9.16456	2.51929e-11
A_33_P3299066	ZMYM1	ENST00000373329	79830	Homo sapiens zinc finger, MYM-type 1 (ZMYM1), transcript variant 5, mRNA [NM_024772]	-3.18496	8.05658	8.96654e-13
A_23_P214969	CDH10	ENST00000502921	1008	Homo sapiens cadherin 10, type 2 (T2-cadherin) (CDH10), mRNA [NM_006727]	-3.1845	7.41784	1.31429e-13
A_21_P0000316	BMP7	ENST00000395863	655	Homo sapiens bone morphogenetic protein 7 (BMP7), mRNA [NM_001719]	-3.1791	9.12816	1.35494e-10
A_23_P16225	MRAS	ENST00000289104	22808	Homo sapiens muscle RAS oncogene homolog (MRAS), transcript variant 1, mRNA [NM_012219]	-3.17802	9.19987	5.47192e-12
A_21_P0011132	METTL1	ENST00000551117	4234	Homo sapiens methyltransferase like 1 (METTL1), transcript variant 1, mRNA [NM_005371]	-3.16983	9.38079	1.46601e-11
A_33_P3231613	ARHGEF40	ENST00000553709	55701	Homo sapiens Rho guanine nucleotide exchange factor (GEF) 40 (ARHGEF40), transcript variant 1, mRNA [NM_018071]	-3.16969	13.4385	1.54202e-10
A_32_P69368	GRK6	ENST00000515666	2870	Homo sapiens G protein-coupled receptor kinase 6 (GRK6), transcript variant 2, mRNA [NM_002082]	-3.16624	9.54953	9.22366e-10
A_23_P46429	PDE6D	ENST00000287600	5147	Homo sapiens phosphodiesterase 6D, cGMP-specific, rod, delta (PDE6D), transcript variant 1, mRNA [NM_002601]	-3.16521	8.88329	1.50156e-10
A_21_P0000370	BCL11A	ENST00000489516	53335	Homo sapiens B-cell CLL/lymphoma 11A (zinc finger protein) (BCL11A), transcript variant 2, mRNA [NM_018014]	-3.15999	8.19024	3.0754e-12
A_24_P262127	HDHD1	ENST00000381077	8226	Homo sapiens haloacid dehalogenase-like hydrolase domain containing 1 (HDHD1), transcript variant 2, mRNA [NM_012080]	-3.15577	8.65955	4.71364e-12
A_23_P78108	EYA2	ENST00000327619	2139	Homo sapiens EYA transcriptional coactivator and phosphatase 2 (EYA2), transcript variant 1, mRNA [NM_005244]	-3.15566	7.17541	1.01393e-09
A_21_P0000515	HMBS	ENST00000537841	3145	Homo sapiens hydroxymethylbilane synthase (HMBS), transcript variant 1, mRNA [NM_000190]	-3.15544	13.5125	1.0206e-11
A_32_P36235	CSRP2BP	ENST00000435364	57325	Homo sapiens CSRP2 binding protein (CSRP2BP), transcript variant 1, mRNA [NM_020536]	-3.14592	11.0014	1.94961e-11
A_21_P0000348	KCNJ16	ENST00000615244	3773	Homo sapiens potassium channel, inwardly rectifying subfamily J, member 16 (KCNJ16), transcript variant 2, mRNA [NM_170741]	-3.14476	8.61949	5.17745e-12
A_33_P3253792	EIF2B3	ENST00000360403	8891	Homo sapiens eukaryotic translation initiation factor 2B, subunit 3 gamma, 58kDa (EIF2B3), transcript variant 1, mRNA [NM_020365]	-3.14137	9.706	1.54422e-10
A_33_P3214105	FAM184A	ENST00000617072	79632	Homo sapiens family with sequence similarity 184, member A (FAM184A), transcript variant 1, mRNA [NM_024581]	-3.13972	8.64428	2.37044e-10
A_33_P3220390	TMTC4	ENST00000342624	84899	Homo sapiens transmembrane and tetratricopeptide repeat containing 4 (TMTC4), transcript variant 1, mRNA [NM_032813]	-3.13915	10.3102	2.42851e-11
A_23_P97423	CDH11	ENST00000394156	1009	Homo sapiens cadherin 11, type 2, OB-cadherin (osteoblast) (CDH11), mRNA [NM_001797]	-3.1324	8.08205	4.83432e-10
A_21_P0000491	NUP37	ENST00000547269	79023	Homo sapiens nucleoporin 37kDa (NUP37), mRNA [NM_024057]	-3.1233	10.6332	2.96157e-11
A_21_P0000514	C14orf80	ENST00000334656	283643	Homo sapiens chromosome 14 open reading frame 80 (C14orf80), transcript variant 1, mRNA [NM_001134875]	-3.1125	12.7604	2.09799e-10
A_23_P171237	MOB3A	ENST00000357066	126308	Homo sapiens MOB kinase activator 3A (MOB3A), mRNA [NM_130807]	-3.10702	9.60971	1.64588e-12
A_21_P0000563	ASPM	ENST00000294732	259266	Homo sapiens asp (abnormal spindle) homolog, microcephaly associated (Drosophila) (ASPM), transcript variant 1, mRNA [NM_018136]	-3.10533	9.64571	1.14066e-11
A_23_P103110	HIST1H1B	ENST00000331442	3009	Homo sapiens histone cluster 1, H1b (HIST1H1B), mRNA [NM_005322]	-3.10235	11.3964	1.26464e-09
A_23_P53891	TINF2	ENST00000557915	26277	Homo sapiens TERF1 (TRF1)-interacting nuclear factor 2 (TINF2), transcript variant 2, mRNA [NM_012461]	-3.09598	11.9486	2.63504e-12
A_23_P28598	PBRM1	ENST00000356770	55193	Homo sapiens polybromo 1 (PBRM1), mRNA [NM_018313]	-3.09419	10.0898	4.24582e-11
A_21_P0000331	OSBPL5	ENST00000389989	114879	Homo sapiens oxysterol binding protein-like 5 (OSBPL5), transcript variant 1, mRNA [NM_020896]	-3.09128	10.1751	6.07864e-10
A_21_P0000329	LDHA	ENST00000375710	3939	Homo sapiens lactate dehydrogenase A (LDHA), transcript variant 1, mRNA [NM_005566]	-3.08742	14.5711	4.02166e-10
A_33_P3410194	TIMM9	ENST00000555593	26520	Homo sapiens translocase of inner mitochondrial membrane 9 homolog (yeast) (TIMM9), mRNA [NM_012460]	-3.08611	12.1972	1.132e-10
A_21_P0000347	LPPR5	ENST00000370188	163404	Homo sapiens lipid phosphate phosphatase-related protein type 5 (LPPR5), transcript variant 1, mRNA [NM_001037317]	-3.08563	9.72767	7.39521e-10
A_33_P3371718	POLA2	ENST00000534785	23649	polymerase (DNA directed), alpha 2, accessory subunit [Source:HGNC Symbol;Acc:HGNC:30073] [ENST00000534785]	-3.07837	9.58775	3.12359e-08
A_23_P103812	DENND2A	ENST00000496613	27147	Homo sapiens DENN/MADD domain containing 2A (DENND2A), mRNA [NM_015689]	-3.06322	11.9487	1.21541e-09
A_21_P0000222	MRPL20	ENST00000487659	55052	Homo sapiens mitochondrial ribosomal protein L20 (MRPL20), mRNA [NM_017971]	-3.06264	13.2401	1.3179e-11
A_33_P3329750	PAPSS2	ENST00000456849	9060	Homo sapiens 3-phosphoadenosine 5-phosphosulfate synthase 2 (PAPSS2), transcript variant 2, mRNA [NM_001015880]	-3.05302	7.46267	5.07939e-12
A_33_P3420841	EIF2B3	ENST00000360403	8891	Homo sapiens eukaryotic translation initiation factor 2B, subunit 3 gamma, 58kDa (EIF2B3), transcript variant 1, mRNA [NM_020365]	-3.0525	11.4366	8.62426e-10
A_21_P0000239	EXOC6	ENST00000260762	54536	Homo sapiens exocyst complex component 6 (EXOC6), transcript variant 1, mRNA [NM_019053]	-3.05223	10.4723	1.53587e-10
A_33_P3370555	PANK1	ENST00000342512	53354	Homo sapiens pantothenate kinase 1 (PANK1), transcript variant alpha, mRNA [NM_148977]	-3.04443	8.17935	3.92067e-11
A_21_P0007814	ZFYVE26	ENST00000347230	23503	Homo sapiens zinc finger, FYVE domain containing 26 (ZFYVE26), mRNA [NM_015346]	-3.04022	8.50331	2.53686e-11
A_21_P0000307	SLC2A10		81031	Homo sapiens solute carrier family 2 (facilitated glucose transporter), member 10 (SLC2A10), mRNA [NM_030777]	-3.03887	9.01486	1.46025e-11
A_19_P00810043	COQ5	ENST00000288532	84274	Homo sapiens coenzyme Q5 homolog, methyltransferase (S. cerevisiae) (COQ5), mRNA [NM_032314]	-3.03815	10.8393	6.78703e-12
A_33_P3341105	HILS1	ENST00000504307	373861	Homo sapiens histone linker H1 domain, spermatid-specific 1, pseudogene (HILS1), transcript variant 1, non-coding RNA [NR_024193]	-3.03757	8.64077	1.5002e-11
A_23_P17345	MMACHC	ENST00000616135	25974	Homo sapiens methylmalonic aciduria (cobalamin deficiency) cblC type, with homocystinuria (MMACHC), mRNA [NM_015506]	-3.03358	8.30722	1.00851e-12
A_23_P331479	GTF3C2	ENST00000359541	2976	Homo sapiens general transcription factor IIIC, polypeptide 2, beta 110kDa (GTF3C2), transcript variant 1, mRNA [NM_001521]	-3.03118	11.7934	2.31526e-10
A_24_P350744	TRIM24	ENST00000343526	8805	tripartite motif containing 24 [Source:HGNC Symbol;Acc:HGNC:11812] [ENST00000343526]	-3.02148	7.9063	1.00851e-12
A_21_P0000294	CORO2A	ENST00000343933	7464	Homo sapiens coronin, actin binding protein, 2A (CORO2A), transcript variant 1, mRNA [NM_003389]	-3.02103	8.3053	7.76928e-09
A_23_P39386	STAU2	ENST00000524300	27067	Homo sapiens staufen double-stranded RNA binding protein 2 (STAU2), transcript variant 1, mRNA [NM_001164380]	-3.0094	9.16331	4.41277e-12
A_21_P0000263	MCRS1	ENST00000357123	10445	Homo sapiens microspherule protein 1 (MCRS1), transcript variant 1, mRNA [NM_006337]	-3.00574	9.9108	1.34905e-10
A_21_P0010479	GAS7	ENST00000437099	8522	Homo sapiens growth arrest-specific 7 (GAS7), transcript variant c, mRNA [NM_201433]	-3.00551	6.90021	1.8974e-10
A_23_P142310	GRIA4	ENST00000393125	2893	Homo sapiens glutamate receptor, ionotropic, AMPA 4 (GRIA4), transcript variant 3, mRNA [NM_001077244]	-3.00025	8.06432	3.7919e-07
A_24_P152404	RPA3	ENST00000483031	6119	Homo sapiens replication protein A3, 14kDa (RPA3), mRNA [NM_002947]	-2.99586	13.6179	1.39231e-13
A_21_P0000473	PREB	ENST00000444452	10113	Homo sapiens prolactin regulatory element binding (PREB), mRNA [NM_013388]	-2.99281	10.7624	1.47093e-09
A_24_P929754	CCM2	ENST00000381112	83605	Homo sapiens cerebral cavernous malformation 2 (CCM2), transcript variant 2, mRNA [NM_031443]	-2.99048	8.75902	1.2904e-11
A_23_P119143	LINC01158	ENST00000413121	100506421	Homo sapiens long intergenic non-protein coding RNA 1158 (LINC01158), long non-coding RNA [NR_037883]	-2.98689	9.95097	6.41547e-12
A_33_P3275846	RNASEH2A	ENST00000221486	10535	Homo sapiens ribonuclease H2, subunit A (RNASEH2A), mRNA [NM_006397]	-2.98336	13.0207	3.87722e-12
A_21_P0001652	FAM86FP		653113	Homo sapiens family with sequence similarity 86, member F, pseudogene (FAM86FP), non-coding RNA [NR_024254]	-2.98052	8.75889	2.40354e-11
A_33_P3420496			NA	Q5VT28_HUMAN (Q5VT28) Family with sequence similarity 27, member B (Family with sequence similarity 27, member A) (Family with sequence similarity 27, member C), partial (85%) [THC2538882]	-2.96986	8.6721	2.09927e-14
A_33_P3411773	KCTD1	ENST00000580059	284252	Homo sapiens potassium channel tetramerization domain containing 1 (KCTD1), transcript variant 2, mRNA [NM_198991]	-2.96371	10.4694	8.21336e-11
A_24_P241815	VAV3	ENST00000370056	10451	Homo sapiens vav 3 guanine nucleotide exchange factor (VAV3), transcript variant 1, mRNA [NM_006113]	-2.96299	11.1315	3.46201e-10
A_23_P376488	RFXANK	ENST00000407360	8625	Homo sapiens regulatory factor X-associated ankyrin-containing protein (RFXANK), transcript variant 1, mRNA [NM_003721]	-2.96251	12.8621	8.21397e-11
A_32_P174083	DOK5	ENST00000262593	55816	Homo sapiens docking protein 5 (DOK5), transcript variant 1, mRNA [NM_018431]	-2.96133	7.30931	2.12731e-11
A_21_P0014083	PDE7B	ENST00000615259	27115	Homo sapiens phosphodiesterase 7B (PDE7B), mRNA [NM_018945]	-2.95822	6.97092	7.379e-13
A_33_P3288074	C7orf49	ENST00000424142	78996	Homo sapiens chromosome 7 open reading frame 49 (C7orf49), transcript variant 1, mRNA [NM_024033]	-2.9582	10.2969	1.69232e-11
A_24_P332647	MVB12B	ENST00000361171	89853	Homo sapiens multivesicular body subunit 12B (MVB12B), transcript variant 1, mRNA [NM_033446]	-2.95712	11.1046	9.38561e-11
A_19_P00318013	TNFRSF1A	ENST00000162749	7132	Homo sapiens tumor necrosis factor receptor superfamily, member 1A (TNFRSF1A), mRNA [NM_001065]	-2.95642	8.53721	2.55687e-09
A_33_P3209541	EEF2KMT	ENST00000313946	196483	Homo sapiens eukaryotic elongation factor 2 lysine methyltransferase (EEF2KMT), transcript variant 1, mRNA [NM_201400]	-2.94892	10.2376	6.64146e-11
A_21_P0009408	SDSL	ENST00000403593	113675	Homo sapiens serine dehydratase-like (SDSL), mRNA [NM_138432]	-2.9484	13.1087	4.28176e-11
A_21_P0000335	C11orf74	ENST00000334307	119710	Homo sapiens chromosome 11 open reading frame 74 (C11orf74), transcript variant 4, mRNA [NM_138787]	-2.94777	9.24648	9.44989e-11
A_33_P3558740	ACOT13	ENST00000476436	55856	Homo sapiens acyl-CoA thioesterase 13 (ACOT13), transcript variant 1, mRNA [NM_018473]	-2.94675	11.9651	8.21397e-11
A_33_P3347639	RADIL	ENST00000473130	55698	Homo sapiens Ras association and DIL domains (RADIL), mRNA [NM_018059]	-2.94465	7.98976	6.17487e-13
A_21_P0003089	RGL1	ENST00000304685	23179	Homo sapiens ral guanine nucleotide dissociation stimulator-like 1 (RGL1), transcript variant 1, mRNA [NM_015149]	-2.94239	9.25567	1.48135e-10
A_21_P0007824	TBL2	ENST00000610724	26608	Homo sapiens transducin (beta)-like 2 (TBL2), mRNA [NM_012453]	-2.93953	12.074	2.90265e-12
A_33_P3252394	SCLT1	ENST00000506233	132320	Homo sapiens sodium channel and clathrin linker 1 (SCLT1), transcript variant 1, mRNA [NM_144643]	-2.93882	8.44355	9.50413e-12
A_23_P145485	HMGXB4	ENST00000216106	10042	Homo sapiens HMG box domain containing 4 (HMGXB4), transcript variant 1, mRNA [NM_001003681]	-2.93517	9.65218	4.90912e-09
A_23_P114947	WDHD1	ENST00000567693	11169	Homo sapiens WD repeat and HMG-box DNA binding protein 1 (WDHD1), transcript variant 1, mRNA [NM_007086]	-2.93427	10.3484	4.11335e-09
A_33_P3238525	ZNF362	ENST00000539719	149076	Homo sapiens zinc finger protein 362 (ZNF362), mRNA [NM_152493]	-2.93277	10.4335	2.4505e-11
A_24_P415624	FBXO16	ENST00000522609	157574	Homo sapiens F-box protein 16 (FBXO16), transcript variant 1, mRNA [NM_172366]	-2.93105	8.68889	1.41218e-09
A_21_P0000487	MMS22L	ENST00000275053	253714	Homo sapiens MMS22-like, DNA repair protein (MMS22L), mRNA [NM_198468]	-2.92943	8.35836	9.20675e-11
A_33_P3420486	POLR3B	ENST00000228347	55703	Homo sapiens polymerase (RNA) III (DNA directed) polypeptide B (POLR3B), transcript variant 1, mRNA [NM_018082]	-2.92132	8.53034	6.31724e-10
A_33_P3269636	DOCK10	ENST00000409592	55619	Homo sapiens dedicator of cytokinesis 10 (DOCK10), transcript variant DOCK10.1, mRNA [NM_014689]	-2.92056	8.21628	3.67808e-11
A_23_P89941	FAM120C	ENST00000375180	54954	Homo sapiens family with sequence similarity 120C (FAM120C), transcript variant 3, mRNA [NM_001300788]	-2.91543	11.2823	8.62325e-12
A_21_P0007693	HNRNPD	ENST00000352301	3184	Homo sapiens heterogeneous nuclear ribonucleoprotein D (AU-rich element RNA binding protein 1, 37kDa) (HNRNPD), transcript variant 1, mRNA [NM_031370]	-2.91415	14.1097	1.4707e-10
A_23_P34396	COQ5	ENST00000288532	84274	Homo sapiens coenzyme Q5 homolog, methyltransferase (S. cerevisiae) (COQ5), mRNA [NM_032314]	-2.91049	10.5457	5.45629e-12
A_21_P0010592	IFT81	ENST00000552912	28981	Homo sapiens intraflagellar transport 81 (IFT81), transcript variant 1, mRNA [NM_014055]	-2.9103	10.1041	1.73011e-11
A_33_P3417620	MKL2	ENST00000318282	57496	Homo sapiens MKL/myocardin-like 2 (MKL2), mRNA [NM_014048]	-2.90894	9.88294	2.93968e-09
A_33_P3245484	DTD1	ENST00000377452	92675	Homo sapiens D-tyrosyl-tRNA deacylase 1 (DTD1), mRNA [NM_080820]	-2.90423	12.8316	1.32732e-10
A_24_P218006	CENPN		55839	Homo sapiens centromere protein N (CENPN), transcript variant 2, mRNA [NM_001100624]	-2.90296	11.3653	1.43537e-12
A_33_P3350343	ZNF415	ENST00000598578	55786	Homo sapiens zinc finger protein 415 (ZNF415), transcript variant 1, mRNA [NM_001136038]	-2.89308	9.48197	1.61303e-10
A_33_P3335590	KIAA0922	ENST00000409663	23240	Homo sapiens KIAA0922 (KIAA0922), transcript variant 2, mRNA [NM_015196]	-2.8926	9.0435	3.79061e-12
A_23_P404045	ZNF672	ENST00000306562	79894	Homo sapiens zinc finger protein 672 (ZNF672), mRNA [NM_024836]	-2.88738	9.27514	1.30193e-09
A_32_P6172	TTC27	ENST00000317907	55622	Homo sapiens tetratricopeptide repeat domain 27 (TTC27), transcript variant 1, mRNA [NM_017735]	-2.88542	10.8383	1.52075e-09
A_23_P169494	TSL		790953	Homo sapiens testis-expressed, seven-twelve, leukemia (TSL), transcript variant 1, long non-coding RNA [NR_122122]	-2.88369	7.07615	1.20522e-12
A_33_P3262495	TRIO	ENST00000620511	7204	trio Rho guanine nucleotide exchange factor [Source:HGNC Symbol;Acc:HGNC:12303] [ENST00000620511]	-2.88195	12.444	8.02281e-12
A_21_P0001096	NUBP1	ENST00000283027	4682	Homo sapiens nucleotide binding protein 1 (NUBP1), transcript variant 1, mRNA [NM_002484]	-2.88144	10.8413	1.20673e-11
A_32_P180265	CKAP2L	ENST00000435431	150468	cytoskeleton associated protein 2-like [Source:HGNC Symbol;Acc:HGNC:26877] [ENST00000435431]	-2.88081	9.62898	7.82938e-11
A_24_P237586	C21orf62	ENST00000536776	56245	Homo sapiens chromosome 21 open reading frame 62 (C21orf62), transcript variant 2, mRNA [NM_019596]	-2.87309	7.50681	8.22138e-11
A_33_P3367606	GLI2	ENST00000361492	2736	Homo sapiens GLI family zinc finger 2 (GLI2), mRNA [NM_005270]	-2.87226	8.44935	6.7079e-12
A_33_P3260175	RHNO1	ENST00000464682	83695	Homo sapiens RAD9-HUS1-RAD1 interacting nuclear orphan 1 (RHNO1), transcript variant 4, mRNA [NM_001257097]	-2.87046	10.4039	1.39894e-11
A_33_P3417305	RPTOR	ENST00000306801	57521	Homo sapiens regulatory associated protein of MTOR, complex 1 (RPTOR), transcript variant 1, mRNA [NM_020761]	-2.86428	11.0522	2.1273e-09
A_32_P9468	TTC7B	ENST00000555005	145567	Homo sapiens tetratricopeptide repeat domain 7B (TTC7B), mRNA [NM_001010854]	-2.86352	11.0882	4.42533e-12
A_19_P00807374	CDCA3	ENST00000536241	83461	Homo sapiens cell division cycle associated 3 (CDCA3), transcript variant 1, mRNA [NM_031299]	-2.86076	11.0368	5.31517e-11
A_19_P00315843	RAD51D	ENST00000587977	5892	Homo sapiens RAD51 paralog D (RAD51D), transcript variant 4, mRNA [NM_133629]	-2.8524	8.94437	2.97411e-09
A_21_P0005314	ORMDL2	ENST00000548974	29095	Homo sapiens ORMDL sphingolipid biosynthesis regulator 2 (ORMDL2), mRNA [NM_014182]	-2.8478	12.545	1.12509e-12
A_33_P3367392	JAKMIP2	ENST00000333010	9832	Homo sapiens janus kinase and microtubule interacting protein 2 (JAKMIP2), transcript variant 3, mRNA [NM_014790]	-2.84773	8.98145	6.12669e-10
A_21_P0000380	NUP98	ENST00000359171	4928	Homo sapiens nucleoporin 98kDa (NUP98), transcript variant 1, mRNA [NM_016320]	-2.84664	10.2226	2.16033e-10
A_23_P258071	CCDC90B	ENST00000260054	60492	Homo sapiens coiled-coil domain containing 90B (CCDC90B), transcript variant 1, mRNA [NM_021825]	-2.84301	11.8939	1.62099e-10
A_23_P106194	CCNB1	ENST00000256442	891	Homo sapiens cyclin B1 (CCNB1), mRNA [NM_031966]	-2.84273	13.2731	3.20526e-12
A_23_P309381	ARMC9	ENST00000486787	80210	Homo sapiens armadillo repeat containing 9 (ARMC9), transcript variant 2, mRNA [NM_025139]	-2.84222	9.83916	9.99959e-11
A_21_P0007762	PTPN9	ENST00000306726	5780	Homo sapiens protein tyrosine phosphatase, non-receptor type 9 (PTPN9), mRNA [NM_002833]	-2.84196	8.37578	1.34424e-07
A_21_P0000359	NLN	ENST00000380985	57486	Homo sapiens neurolysin (metallopeptidase M3 family) (NLN), mRNA [NM_020726]	-2.84016	8.91895	3.93567e-13
A_21_P0000215	PSRC1	ENST00000369903	84722	Homo sapiens proline/serine-rich coiled-coil 1 (PSRC1), transcript variant 1, mRNA [NM_032636]	-2.8341	10.6874	4.35647e-14
A_33_P3789382	EMG1	ENST00000611981	10436	Homo sapiens EMG1 N1-specific pseudouridine methyltransferase (EMG1), mRNA [NM_006331]	-2.83308	11.105	8.153e-11
A_24_P257416	CC2D2A	ENST00000389652	57545	Homo sapiens coiled-coil and C2 domain containing 2A (CC2D2A), transcript variant 1, mRNA [NM_001080522]	-2.8305	7.36239	1.65526e-12
A_32_P88905	COQ9	ENST00000569980	57017	Homo sapiens coenzyme Q9 (COQ9), mRNA [NM_020312]	-2.82975	11.0452	9.83932e-12
A_33_P3273324	PUSL1	ENST00000493657	126789	Homo sapiens pseudouridylate synthase-like 1 (PUSL1), mRNA [NM_153339]	-2.82946	11.9317	8.43585e-14
A_23_P374844	KIF3C		3797	Homo sapiens kinesin family member 3C (KIF3C), mRNA [NM_002254]	-2.82836	8.77433	1.16794e-09
A_33_P3300965	NCMAP	ENST00000374392	400746	Homo sapiens noncompact myelin associated protein (NCMAP), mRNA [NM_001010980]	-2.82724	7.7536	2.81766e-11
A_23_P357374	CCDC144NL-AS1		440416	PREDICTED: Homo sapiens uncharacterized LOC102724783 (LOC102724783), ncRNA [XR_424802]	-2.82528	7.22747	4.72359e-11
A_33_P3839334	UMPS	ENST00000479719	7372	Homo sapiens uridine monophosphate synthetase (UMPS), transcript variant 1, mRNA [NM_000373]	-2.82246	12.121	6.98218e-10
A_33_P3316078	MEOX2	ENST00000262041	4223	Homo sapiens mesenchyme homeobox 2 (MEOX2), mRNA [NM_005924]	-2.82058	7.88699	1.6291e-10
A_19_P00321166		ENST00000615852	NA	PREDICTED: Homo sapiens cyclin-dependent kinase 12 (CDK12), transcript variant X6, misc_RNA [XR_429898]	-2.8196	7.575	1.4463e-09
A_23_P41066	MRPL45	ENST00000621878	84311	Homo sapiens mitochondrial ribosomal protein L45 (MRPL45), transcript variant 1, mRNA [NM_032351]	-2.81863	11.908	3.5705e-10
A_21_P0005567	ZNF672	ENST00000306562	79894	Homo sapiens zinc finger protein 672 (ZNF672), mRNA [NM_024836]	-2.81736	10.5398	4.00141e-09
A_21_P0013865	FAM49A	ENST00000406434	81553	Homo sapiens family with sequence similarity 49, member A (FAM49A), mRNA [NM_030797]	-2.81618	8.46459	1.41779e-10
A_33_P3261246	FOXK1	ENST00000328914	221937	Homo sapiens forkhead box K1 (FOXK1), mRNA [NM_001037165]	-2.81538	8.6048	1.9517e-11
A_21_P0007635	MRPL24	ENST00000434558	79590	Homo sapiens mitochondrial ribosomal protein L24 (MRPL24), transcript variant 1, mRNA [NM_145729]	-2.81525	12.8175	5.043e-13
A_33_P3408898	KIAA1211L	ENST00000397899	343990	Homo sapiens KIAA1211-like (KIAA1211L), mRNA [NM_207362]	-2.81423	7.68997	1.46293e-11
A_21_P0006320	NIM1K	ENST00000512796	167359	Homo sapiens NIM1 serine/threonine protein kinase (NIM1K), transcript variant 1, mRNA [NM_153361]	-2.81411	7.73289	4.28634e-12
A_33_P3407636	FAM129A	ENST00000367511	116496	Homo sapiens family with sequence similarity 129, member A (FAM129A), mRNA [NM_052966]	-2.81132	10.0817	9.32534e-13
A_21_P0000382	FAM181B	ENST00000329203	220382	Homo sapiens family with sequence similarity 181, member B (FAM181B), mRNA [NM_175885]	-2.80947	9.59191	1.11243e-11
A_33_P3223116	KIAA0196	ENST00000318410	9897	Homo sapiens KIAA0196 (KIAA0196), mRNA [NM_014846]	-2.80898	10.2793	5.10689e-10
A_21_P0009872	UBR1	ENST00000290650	197131	Homo sapiens ubiquitin protein ligase E3 component n-recognin 1 (UBR1), mRNA [NM_174916]	-2.8077	9.18033	7.66494e-10
A_23_P500998	RAB7B	ENST00000617991	338382	Homo sapiens RAB7B, member RAS oncogene family (RAB7B), transcript variant 1, mRNA [NM_177403]	-2.80586	7.06162	2.99665e-12
A_21_P0000499	SMC4	ENST00000462787	10051	Homo sapiens structural maintenance of chromosomes 4 (SMC4), transcript variant 1, mRNA [NM_005496]	-2.80019	11.0559	1.72602e-11
A_24_P567298	ADCY9	ENST00000294016	115	Homo sapiens adenylate cyclase 9 (ADCY9), mRNA [NM_001116]	-2.79968	8.83395	2.25321e-11
A_23_P417113	CRB1	ENST00000535699	23418	Homo sapiens crumbs family member 1, photoreceptor morphogenesis associated (CRB1), transcript variant 1, mRNA [NM_201253]	-2.79088	6.97199	3.64616e-13
A_21_P0000023	NT5M	ENST00000616989	56953	Homo sapiens 5,3-nucleotidase, mitochondrial (NT5M), mRNA [NM_020201]	-2.79004	11.1001	3.03002e-11
A_23_P111487	LOC100506474	ENST00000425974	100506474	Homo sapiens uncharacterized LOC100506474 (LOC100506474), long non-coding RNA [NR_038434]	-2.78956	7.84277	1.03662e-07
A_21_P0014195	RTN4IP1	ENST00000539449	84816	Homo sapiens reticulon 4 interacting protein 1 (RTN4IP1), mRNA [NM_032730]	-2.78783	9.66917	2.73085e-10
A_23_P107432	ZFP90	ENST00000570495	146198	Homo sapiens ZFP90 zinc finger protein (ZFP90), mRNA [NM_133458]	-2.78777	10.3221	2.87074e-13
A_33_P3269069	LMNB1	ENST00000460265	4001	Homo sapiens lamin B1 (LMNB1), transcript variant 1, mRNA [NM_005573]	-2.7872	11.3823	1.18345e-10
A_24_P397584	TTLL1	ENST00000439248	25809	Homo sapiens tubulin tyrosine ligase-like family member 1 (TTLL1), transcript variant 1, mRNA [NM_012263]	-2.78653	9.02032	2.23375e-10
A_21_P0000358	MKI67	ENST00000617118	4288	Homo sapiens marker of proliferation Ki-67 (MKI67), transcript variant 1, mRNA [NM_002417]	-2.78467	8.63217	1.34057e-11
A_21_P0000388	SPRYD3	ENST00000301463	84926	Homo sapiens SPRY domain containing 3 (SPRYD3), mRNA [NM_032840]	-2.78464	9.30482	8.86328e-12
A_21_P0011670	GABPB1	ENST00000220429	2553	Homo sapiens GA binding protein transcription factor, beta subunit 1 (GABPB1), transcript variant beta-1, mRNA [NM_005254]	-2.78429	7.98572	4.4534e-11
A_33_P3311551	C14orf80	ENST00000392522	283643	Homo sapiens chromosome 14 open reading frame 80 (C14orf80), transcript variant 1, mRNA [NM_001134875]	-2.78351	10.1499	1.51481e-09
A_21_P0010265	MRPS18A	ENST00000372116	55168	Homo sapiens mitochondrial ribosomal protein S18A (MRPS18A), transcript variant 1, mRNA [NM_018135]	-2.78249	10.817	4.56588e-10
A_33_P3390024	HIST1H3D	ENST00000356476	8351	Homo sapiens histone cluster 1, H3d (HIST1H3D), mRNA [NM_003530]	-2.78241	14.1982	4.14417e-11
A_21_P0000389	CNIH3	ENST00000272133	149111	Homo sapiens cornichon family AMPA receptor auxiliary protein 3 (CNIH3), mRNA [NM_152495]	-2.77963	10.6738	2.05546e-07
A_23_P46539	ZNF177	ENST00000589262	7730	Homo sapiens zinc finger protein 177 (ZNF177), transcript variant 3, mRNA [NM_003451]	-2.77863	8.08598	2.53858e-12
A_23_P306223	KCNA2		3737	Homo sapiens potassium channel, voltage gated shaker related subfamily A, member 2 (KCNA2), transcript variant 2, mRNA [NM_001204269]	-2.77699	6.87953	1.64771e-13
A_32_P703	ZNRF3	ENST00000544604	84133	Homo sapiens zinc and ring finger 3 (ZNRF3), transcript variant 1, mRNA [NM_001206998]	-2.7768	9.06775	2.59424e-10
A_23_P121064	TLCD1	ENST00000394933	116238	Homo sapiens TLC domain containing 1 (TLCD1), transcript variant 1, mRNA [NM_138463]	-2.77663	9.69493	2.99104e-12
A_33_P3384260	SPSB2	ENST00000524270	84727	Homo sapiens splA/ryanodine receptor domain and SOCS box containing 2 (SPSB2), transcript variant 1, mRNA [NM_032641]	-2.77467	10.7173	1.36972e-13
A_21_P0000694	FAM131B	ENST00000409222	9715	Homo sapiens family with sequence similarity 131, member B (FAM131B), transcript variant a, mRNA [NM_001031690]	-2.77464	7.37005	1.9949e-11
A_23_P62840	RBL1	ENST00000373664	5933	Homo sapiens retinoblastoma-like 1 (RBL1), transcript variant 1, mRNA [NM_002895]	-2.7706	8.60238	1.86729e-10
A_23_P164179	LOC100240735	ENST00000377548	100240735	Homo sapiens uncharacterized LOC100240735 (LOC100240735), long non-coding RNA [NR_026658]	-2.76932	8.24917	1.07429e-12
A_33_P3401846	AGPAT4	ENST00000320285	56895	Homo sapiens 1-acylglycerol-3-phosphate O-acyltransferase 4 (AGPAT4), mRNA [NM_020133]	-2.76799	9.81878	6.82677e-11
A_33_P3374997	PSKH1	ENST00000291041	5681	Homo sapiens protein serine kinase H1 (PSKH1), mRNA [NM_006742]	-2.76542	11.1686	6.15168e-11
A_21_P0000325	CREB1	ENST00000432329	1385	Homo sapiens cAMP responsive element binding protein 1 (CREB1), transcript variant B, mRNA [NM_134442]	-2.76466	8.99709	2.92171e-10
A_21_P0009993	PTX3	ENST00000295927	5806	Homo sapiens pentraxin 3, long (PTX3), mRNA [NM_002852]	-2.764	11.3531	4.46334e-14
A_21_P0012654	NSD1	ENST00000347982	64324	Homo sapiens nuclear receptor binding SET domain protein 1 (NSD1), transcript variant 2, mRNA [NM_022455]	-2.76346	8.95968	2.50073e-11
A_33_P3222367	FAM20C	ENST00000313766	56975	Homo sapiens family with sequence similarity 20, member C (FAM20C), mRNA [NM_020223]	-2.76181	12.5245	1.33202e-09
A_24_P37939	OMA1	ENST00000476933	115209	Homo sapiens OMA1 zinc metallopeptidase (OMA1), mRNA [NM_145243]	-2.76168	8.67382	1.83359e-11
A_21_P0000212	NEURL1B	ENST00000369800	54492	Homo sapiens neuralized E3 ubiquitin protein ligase 1B (NEURL1B), mRNA [NM_001142651]	-2.75642	9.70178	1.29597e-11
A_21_P0000308	GSTO1	ENST00000493946	9446	Homo sapiens glutathione S-transferase omega 1 (GSTO1), transcript variant 1, mRNA [NM_004832]	-2.75503	12.5942	1.23421e-10
A_23_P135326	SNX21	ENST00000372547	90203	Homo sapiens sorting nexin family member 21 (SNX21), transcript variant 4, mRNA [NM_001042633]	-2.75382	9.66197	4.6886e-11
A_33_P3286422	LDHA	ENST00000397561	3939	Homo sapiens lactate dehydrogenase A (LDHA), transcript variant 1, mRNA [NM_005566]	-2.75371	11.8618	1.27628e-11
A_33_P3410584	HEATR5A	ENST00000551414	25938	Homo sapiens HEAT repeat containing 5A (HEATR5A), mRNA [NM_015473]	-2.75114	8.46446	5.17721e-10
A_23_P130764	TIMM17B	ENST00000466995	10245	Homo sapiens translocase of inner mitochondrial membrane 17 homolog B (yeast) (TIMM17B), transcript variant 1, mRNA [NM_001167947]	-2.75091	13.5413	9.88766e-11
A_23_P57856	TRAF3IP2	ENST00000532708	10758	Homo sapiens TRAF3 interacting protein 2 (TRAF3IP2), transcript variant 2, mRNA [NM_147686]	-2.75082	9.40915	6.02191e-12
A_21_P0000282	WDR70	ENST00000508730	55100	Homo sapiens WD repeat domain 70 (WDR70), mRNA [NM_018034]	-2.75035	10.1448	8.03665e-10
A_21_P0000309	MRPL17	ENST00000529958	63875	Homo sapiens mitochondrial ribosomal protein L17 (MRPL17), mRNA [NM_022061]	-2.74948	11.0594	3.07687e-10
A_33_P3416568	HIST1H3B	ENST00000621411	8358	Homo sapiens histone cluster 1, H3b (HIST1H3B), mRNA [NM_003537]	-2.74898	13.3944	4.09162e-11
A_33_P3319982	THG1L	ENST00000521655	54974	Homo sapiens tRNA-histidine guanylyltransferase 1-like (S. cerevisiae) (THG1L), mRNA [NM_017872]	-2.74669	8.68366	8.83138e-11
A_23_P129659	TCTEX1D2	ENST00000446494	255758	Homo sapiens Tctex1 domain containing 2 (TCTEX1D2), mRNA [NM_152773]	-2.74438	11.3744	1.87875e-12
A_21_P0000273	MRPS6	ENST00000483977	64968	Homo sapiens mitochondrial ribosomal protein S6 (MRPS6), mRNA [NM_032476]	-2.74063	13.0591	1.06491e-09
A_33_P3220857	DNAJB12	ENST00000444643	54788	Homo sapiens DnaJ (Hsp40) homolog, subfamily B, member 12 (DNAJB12), transcript variant 1, mRNA [NM_001002762]	-2.73875	8.74524	5.59599e-12
A_21_P0000394	FAM27C	ENST00000377542	100132948	Homo sapiens family with sequence similarity 27, member C (FAM27C), long non-coding RNA [NR_027421]	-2.73828	10.2931	3.13838e-11
A_21_P0000332	MOB3B	ENST00000262244	79817	Homo sapiens MOB kinase activator 3B (MOB3B), mRNA [NM_024761]	-2.72505	7.84775	1.39662e-08
A_24_P506977	FAM208A	ENST00000614531	23272	Homo sapiens family with sequence similarity 208, member A (FAM208A), transcript variant 2, mRNA [NM_015224]	-2.72494	8.30059	5.39581e-10
A_23_P162106	MSRB1	ENST00000622125	51734	Homo sapiens methionine sulfoxide reductase B1 (MSRB1), mRNA [NM_016332]	-2.72274	11.0951	2.918e-09
A_33_P3280965	CWC27	ENST00000545000	10283	Homo sapiens CWC27 spliceosome-associated protein homolog (S. cerevisiae) (CWC27), transcript variant 1, mRNA [NM_005869]	-2.72243	10.0561	2.98789e-10
A_33_P3258320	SMG9	ENST00000601170	56006	Homo sapiens SMG9 nonsense mediated mRNA decay factor (SMG9), mRNA [NM_019108]	-2.71967	8.79015	4.59353e-11
A_21_P0000206	EFCAB7	ENST00000461039	84455	EF-hand calcium binding domain 7 [Source:HGNC Symbol;Acc:HGNC:29379] [ENST00000461039]	-2.71681	9.02836	1.06803e-09
A_23_P84230	FOXO6		100132074	Homo sapiens forkhead box O6 (FOXO6), mRNA [NM_001291281]	-2.71587	10.0374	5.4568e-10
A_21_P0014514	CCSER2	ENST00000224756	54462	Homo sapiens coiled-coil serine-rich protein 2 (CCSER2), transcript variant 2, mRNA [NM_018999]	-2.71314	9.78211	0.000252368
A_33_P3409854	ST8SIA1	ENST00000261197	6489	Homo sapiens ST8 alpha-N-acetyl-neuraminide alpha-2,8-sialyltransferase 1 (ST8SIA1), mRNA [NM_003034]	-2.70775	7.37906	1.32567e-13
A_24_P356601	TNS2	ENST00000552168	23371	Homo sapiens tensin 2 (TNS2), transcript variant 1, mRNA [NM_015319]	-2.70737	8.05536	2.63504e-12
A_33_P3211513	KIAA0586	ENST00000261244	9786	Homo sapiens KIAA0586 (KIAA0586), transcript variant 5, mRNA [NM_014749]	-2.70696	9.73872	1.04097e-09
A_24_P88554	USP37	ENST00000258399	57695	Homo sapiens ubiquitin specific peptidase 37 (USP37), mRNA [NM_020935]	-2.70661	8.62666	1.43462e-10
A_33_P3287472	STYXL1	ENST00000359697	51657	Homo sapiens serine/threonine/tyrosine interacting-like 1 (STYXL1), mRNA [NM_016086]	-2.70619	12.9608	4.276e-10
A_33_P3336968	LOC254896		254896	Homo sapiens uncharacterized LOC254896 (LOC254896), long non-coding RNA [NR_046173]	-2.70614	7.68156	1.90619e-12
A_33_P3341490	POLR3H	ENST00000355209	171568	Homo sapiens polymerase (RNA) III (DNA directed) polypeptide H (22.9kD) (POLR3H), transcript variant 3, mRNA [NM_001018050]	-2.70599	12.3013	6.02191e-12
A_21_P0009420	SH3PXD2B	ENST00000311601	285590	Homo sapiens SH3 and PX domains 2B (SH3PXD2B), mRNA [NM_001017995]	-2.705	9.08881	2.22697e-10
A_33_P3255434	TRIM24	ENST00000415680	8805	Homo sapiens tripartite motif containing 24 (TRIM24), transcript variant 1, mRNA [NM_015905]	-2.70499	13.7877	1.29587e-10
A_33_P3307990	PPP3CB	ENST00000394829	5532	Homo sapiens protein phosphatase 3, catalytic subunit, beta isozyme (PPP3CB), transcript variant 2, mRNA [NM_021132]	-2.7022	9.11439	6.33127e-10
A_33_P3347320	NUP50-AS1	ENST00000432502	100506714	Homo sapiens NUP50 antisense RNA 1 (head to head) (NUP50-AS1), transcript variant 1, long non-coding RNA [NR_038956]	-2.70167	8.78443	7.27047e-10
A_21_P0000474	IMPDH1	ENST00000348127	3614	Homo sapiens IMP (inosine 5-monophosphate) dehydrogenase 1 (IMPDH1), transcript variant 1, mRNA [NM_000883]	-2.70108	14.5127	1.43957e-12
A_33_P3722568	CCDC103	ENST00000331733	388389	family with sequence similarity 187, member A [Source:HGNC Symbol;Acc:HGNC:35153] [ENST00000331733]	-2.69765	8.04732	4.84116e-11
A_33_P3245178	IKBIP	ENST00000342502	121457	Homo sapiens IKBKB interacting protein (IKBIP), transcript variant 2, mRNA [NM_201612]	-2.69712	9.28952	2.8563e-11
A_21_P0014584	NEDD4L	ENST00000382850	23327	Homo sapiens neural precursor cell expressed, developmentally down-regulated 4-like, E3 ubiquitin protein ligase (NEDD4L), transcript variant j, mRNA [NM_001144967]	-2.69569	7.93285	1.36278e-12
A_21_P0000362	PRRX2	ENST00000372469	51450	Homo sapiens paired related homeobox 2 (PRRX2), mRNA [NM_016307]	-2.69306	6.77262	3.17371e-09
A_33_P3821494		ENST00000447898	NA	double homeobox A pseudogene 8 [Source:EntrezGene;Acc:503637] [ENST00000447898]	-2.69275	7.31975	2.40861e-11
A_23_P129704	BRCA1	ENST00000357654	672	Homo sapiens breast cancer 1, early onset (BRCA1), transcript variant 2, mRNA [NM_007300]	-2.68983	9.27529	3.28632e-10
A_23_P257043	CHAF1A	ENST00000301280	10036	Homo sapiens chromatin assembly factor 1, subunit A (p150) (CHAF1A), mRNA [NM_005483]	-2.68963	12.3153	5.22544e-10
A_24_P253723	SSH2	ENST00000269033	85464	Homo sapiens slingshot protein phosphatase 2 (SSH2), transcript variant 1, mRNA [NM_001282129]	-2.68955	8.89434	5.09138e-12
A_33_P3292851	ASPM	ENST00000367408	259266	Homo sapiens asp (abnormal spindle) homolog, microcephaly associated (Drosophila) (ASPM), transcript variant 1, mRNA [NM_018136]	-2.6891	12.1692	1.47865e-10
A_21_P0000233	NBN	ENST00000396252	4683	Homo sapiens nibrin (NBN), mRNA [NM_002485]	-2.68491	8.4408	3.19387e-11
A_24_P342829	NR2E1	ENST00000368986	7101	Homo sapiens nuclear receptor subfamily 2, group E, member 1 (NR2E1), transcript variant 2, mRNA [NM_003269]	-2.68255	9.91955	1.94364e-12
A_21_P0006570	ZBTB42	ENST00000342537	100128927	Homo sapiens zinc finger and BTB domain containing 42 (ZBTB42), mRNA [NM_001137601]	-2.6816	8.80252	7.87052e-11
A_21_P0001371	SAMD9L	ENST00000411955	219285	sterile alpha motif domain containing 9-like [Source:HGNC Symbol;Acc:HGNC:1349] [ENST00000411955]	-2.68015	9.34139	5.62638e-10
A_21_P0000337	ZNF658	ENST00000615961	26149	Homo sapiens zinc finger protein 658 (ZNF658), mRNA [NM_033160]	-2.67996	8.8063	7.29108e-10
A_33_P3307775	SPC25	ENST00000611144	57405	Homo sapiens SPC25, NDC80 kinetochore complex component (SPC25), mRNA [NM_020675]	-2.67887	11.1742	8.48276e-09
A_23_P146444	GRIK3	ENST00000373091	2899	Homo sapiens glutamate receptor, ionotropic, kainate 3 (GRIK3), mRNA [NM_000831]	-2.67276	7.15564	4.6754e-13
A_33_P3216994	NOVA1	ENST00000539517	4857	Homo sapiens neuro-oncological ventral antigen 1 (NOVA1), transcript variant 1, mRNA [NM_002515]	-2.66948	9.3943	4.44648e-10
A_21_P0001493	BFAR	ENST00000619034	51283	Homo sapiens bifunctional apoptosis regulator (BFAR), mRNA [NM_016561]	-2.66519	10.6419	2.44181e-10
A_32_P113812	CDKN3	ENST00000555837	1033	Homo sapiens cyclin-dependent kinase inhibitor 3 (CDKN3), transcript variant 1, mRNA [NM_005192]	-2.66488	12.0517	5.25254e-11
A_21_P0005609	CENPM	ENST00000402338	79019	centromere protein M [Source:HGNC Symbol;Acc:HGNC:18352] [ENST00000402338]	-2.66361	13.4817	8.0847e-13
A_21_P0009690	LINC01296	ENST00000447898	642477	Homo sapiens long intergenic non-protein coding RNA 1296 (LINC01296), transcript variant 1, long non-coding RNA [NR_122111]	-2.66178	7.33812	2.08179e-12
A_21_P0006675	CXXC4	ENST00000515509	80319	Homo sapiens CXXC finger protein 4 (CXXC4), mRNA [NM_025212]	-2.66157	7.21863	4.65724e-12
A_23_P51884	POC5	ENST00000428202	134359	Homo sapiens POC5 centriolar protein (POC5), transcript variant 1, mRNA [NM_001099271]	-2.66052	8.59351	6.99794e-11
A_21_P0000470	HIST1H2BE		8344	Homo sapiens histone cluster 1, H2be (HIST1H2BE), mRNA [NM_003523]	-2.65799	8.88126	2.95029e-13
A_24_P307580	CTDSP1	ENST00000273062	58190	Homo sapiens CTD (carboxy-terminal domain, RNA polymerase II, polypeptide A) small phosphatase 1 (CTDSP1), transcript variant 1, mRNA [NM_021198]	-2.65797	13.4853	7.02706e-11
A_33_P3372886	DDX10	ENST00000322536	1662	Homo sapiens DEAD (Asp-Glu-Ala-Asp) box polypeptide 10 (DDX10), mRNA [NM_004398]	-2.65677	12.3733	1.39358e-10
A_23_P302672	FZD8	ENST00000374694	8325	Homo sapiens frizzled class receptor 8 (FZD8), mRNA [NM_031866]	-2.65439	8.1656	6.94345e-13
A_21_P0009768	PRIM1	ENST00000338193	5557	Homo sapiens primase, DNA, polypeptide 1 (49kDa) (PRIM1), mRNA [NM_000946]	-2.64955	10.2686	1.95656e-10
A_33_P3575854	RBM23	ENST00000346528	55147	Homo sapiens RNA binding motif protein 23 (RBM23), transcript variant 1, mRNA [NM_001077351]	-2.64837	9.72123	4.54879e-12
A_21_P0014279	CBR3	ENST00000290354	874	Homo sapiens carbonyl reductase 3 (CBR3), mRNA [NM_001236]	-2.6457	9.48907	3.92152e-11
A_21_P0000240	FBXO10	ENST00000432825	26267	Homo sapiens F-box protein 10 (FBXO10), mRNA [NM_012166]	-2.6455	9.22612	7.2762e-10
A_23_P18362	CYP20A1	ENST00000613925	57404	Homo sapiens cytochrome P450, family 20, subfamily A, polypeptide 1 (CYP20A1), mRNA [NM_177538]	-2.64494	10.3952	3.53173e-10
A_33_P3646051	TTLL1	ENST00000440761	25809	Homo sapiens tubulin tyrosine ligase-like family member 1 (TTLL1), transcript variant 1, mRNA [NM_012263]	-2.64466	7.92016	2.26787e-11
A_33_P3276703	TMEM198	ENST00000344458	130612	Homo sapiens transmembrane protein 198 (TMEM198), transcript variant 2, mRNA [NM_001005209]	-2.64445	9.28194	2.04263e-12
A_24_P354496	TTC23	ENST00000494567	64927	Homo sapiens tetratricopeptide repeat domain 23 (TTC23), transcript variant 8, mRNA [NM_001288615]	-2.64423	8.27093	3.93417e-10
A_33_P3337272	IL10RB	ENST00000451065	3588	Homo sapiens interleukin 10 receptor, beta (IL10RB), mRNA [NM_000628]	-2.64409	8.58459	1.41084e-09
A_33_P3709317	RNF214	ENST00000300650	257160	Homo sapiens ring finger protein 214 (RNF214), transcript variant 1, mRNA [NM_001077239]	-2.6438	8.14536	2.30604e-10
A_32_P62211	CASK	ENST00000421587	8573	Homo sapiens calcium/calmodulin-dependent serine protein kinase (MAGUK family) (CASK), transcript variant 1, mRNA [NM_003688]	-2.64318	10.9376	1.31877e-09
A_24_P76018	CRADD	ENST00000332896	8738	Homo sapiens CASP2 and RIPK1 domain containing adaptor with death domain (CRADD), mRNA [NM_003805]	-2.64217	10.5132	3.26185e-11
A_21_P0005618	ELTD1	ENST00000370742	64123	Homo sapiens EGF, latrophilin and seven transmembrane domain containing 1 (ELTD1), mRNA [NM_022159]	-2.6384	7.53965	1.1399e-10
A_21_P0007763	ZNF649	ENST00000354957	65251	Homo sapiens zinc finger protein 649 (ZNF649), mRNA [NM_023074]	-2.63827	7.84632	1.56254e-11
A_21_P0014899	SLC26A2	ENST00000286298	1836	Homo sapiens solute carrier family 26 (anion exchanger), member 2 (SLC26A2), mRNA [NM_000112]	-2.63765	10.5115	3.44595e-12
A_21_P0000306	SNRPD1	ENST00000300413	6632	Homo sapiens small nuclear ribonucleoprotein D1 polypeptide 16kDa (SNRPD1), transcript variant 1, mRNA [NM_006938]	-2.63726	14.7049	5.43813e-11
A_23_P211039	SCAPER	ENST00000562948	49855	Homo sapiens S-phase cyclin A-associated protein in the ER (SCAPER), transcript variant 1, mRNA [NM_020843]	-2.63413	7.52881	1.76019e-11
A_23_P90589	C11orf49		79096	Homo sapiens chromosome 11 open reading frame 49 (C11orf49), transcript variant 4, mRNA [NM_001003678]	-2.63384	8.39828	4.7633e-12
A_23_P55388	ELP4	ENST00000395934	26610	Homo sapiens elongator acetyltransferase complex subunit 4 (ELP4), transcript variant 1, mRNA [NM_019040]	-2.63378	9.74532	3.87361e-11
A_21_P0000583	CHST8	ENST00000434302	64377	Homo sapiens carbohydrate (N-acetylgalactosamine 4-0) sulfotransferase 8 (CHST8), transcript variant 3, mRNA [NM_022467]	-2.63277	9.52568	6.76425e-10
A_33_P3327250	LRRC20	ENST00000358141	55222	Homo sapiens leucine rich repeat containing 20 (LRRC20), transcript variant 3, mRNA [NM_018205]	-2.6324	10.7395	3.33042e-11
A_23_P58579	IFT88	ENST00000470695	8100	Homo sapiens intraflagellar transport 88 (IFT88), transcript variant 1, mRNA [NM_175605]	-2.63202	8.17259	1.04194e-11
A_33_P3410781	CASP1	ENST00000534497	834	Homo sapiens caspase 1, apoptosis-related cysteine peptidase (CASP1), transcript variant alpha, mRNA [NM_033292]	-2.63178	10.4935	1.09053e-13
A_23_P47614	NOVA2	ENST00000263257	4858	Homo sapiens neuro-oncological ventral antigen 2 (NOVA2), mRNA [NM_002516]	-2.63168	8.86942	1.55288e-07
A_21_P0000209	ATP6V0E2-AS1		401431	Homo sapiens ATP6V0E2 antisense RNA 1 (ATP6V0E2-AS1), long non-coding RNA [NR_027040]	-2.62756	9.83739	1.76845e-12
A_33_P3392250	SLC45A3	ENST00000367145	85414	Homo sapiens solute carrier family 45, member 3 (SLC45A3), mRNA [NM_033102]	-2.62694	8.64519	1.38876e-11
A_21_P0000376	USP24	ENST00000294383	23358	Homo sapiens ubiquitin specific peptidase 24 (USP24), mRNA [NM_015306]	-2.62636	9.97245	2.85342e-10
A_23_P202978	LIN7A	ENST00000261203	8825	Homo sapiens lin-7 homolog A (C. elegans) (LIN7A), mRNA [NM_004664]	-2.62626	8.25261	6.31103e-12
A_21_P0000207	GRWD1	ENST00000253237	83743	Homo sapiens glutamate-rich WD repeat containing 1 (GRWD1), mRNA [NM_031485]	-2.62564	11.6034	5.27693e-10
A_23_P208847	METTL23	ENST00000590964	124512	Homo sapiens methyltransferase like 23 (METTL23), transcript variant 6, mRNA [NM_001206987]	-2.62554	12.5865	1.2904e-11
A_32_P78295	DIP2B	ENST00000301180	57609	Homo sapiens DIP2 disco-interacting protein 2 homolog B (Drosophila) (DIP2B), mRNA [NM_173602]	-2.62525	9.15621	4.73846e-10
A_33_P3304754	OLIG2	ENST00000333337	10215	Homo sapiens oligodendrocyte lineage transcription factor 2 (OLIG2), mRNA [NM_005806]	-2.6235	7.22907	9.56408e-12
A_19_P00320259	ERICH2	ENST00000409885	285141	Homo sapiens glutamate-rich 2 (ERICH2), transcript variant 1, mRNA [NM_001290030]	-2.62256	9.21245	6.2265e-12
A_23_P315364	RGS19	ENST00000395042	10287	Homo sapiens regulator of G-protein signaling 19 (RGS19), transcript variant 1, mRNA [NM_005873]	-2.62228	10.8636	2.672e-10
A_21_P0000265	ST3GAL4-AS1		399972	Homo sapiens ST3GAL4 antisense RNA 1 (head to head) (ST3GAL4-AS1), long non-coding RNA [NR_033839]	-2.61552	7.8279	2.692e-10
A_21_P0014308	RASSF4	ENST00000489171	83937	Homo sapiens Ras association (RalGDS/AF-6) domain family member 4 (RASSF4), mRNA [NM_032023]	-2.61468	8.77559	5.85579e-11
A_23_P216340	ZDHHC16	ENST00000487315	84287	Homo sapiens zinc finger, DHHC-type containing 16 (ZDHHC16), transcript variant 5, mRNA [NM_198046]	-2.61211	9.94188	1.92554e-10
A_21_P0000590	CNOT7	ENST00000361272	29883	Homo sapiens CCR4-NOT transcription complex, subunit 7 (CNOT7), transcript variant 1, mRNA [NM_013354]	-2.61171	10.5766	1.18847e-12
A_23_P115064	MAP2K6	ENST00000592348	5608	Homo sapiens mitogen-activated protein kinase kinase 6 (MAP2K6), mRNA [NM_002758]	-2.61159	9.3587	1.1411e-11
A_23_P130974	CMKLR1	ENST00000312143	1240	Homo sapiens chemokine-like receptor 1 (CMKLR1), transcript variant 1, mRNA [NM_001142343]	-2.61068	6.83941	1.81873e-13
A_21_P0007280	PARP9	ENST00000489652	83666	Homo sapiens poly (ADP-ribose) polymerase family, member 9 (PARP9), transcript variant 1, mRNA [NM_031458]	-2.60986	8.21534	1.04156e-11
A_33_P3409886	TMBIM4	ENST00000556010	51643	Homo sapiens transmembrane BAX inhibitor motif containing 4 (TMBIM4), transcript variant 2, mRNA [NM_016056]	-2.6098	10.3678	2.32132e-10
A_33_P3389336	GLI3	ENST00000395925	2737	Homo sapiens GLI family zinc finger 3 (GLI3), mRNA [NM_000168]	-2.60836	10.9578	3.09075e-09
A_23_P431179	DDX60L	ENST00000511577	91351	Homo sapiens DEAD (Asp-Glu-Ala-Asp) box polypeptide 60-like (DDX60L), transcript variant 1, mRNA [NM_001012967]	-2.60761	8.16574	3.79832e-11
A_33_P3520693	JAKMIP2	ENST00000333010	9832	Homo sapiens janus kinase and microtubule interacting protein 2 (JAKMIP2), transcript variant 3, mRNA [NM_014790]	-2.60755	9.06323	9.54028e-10
A_23_P30254	PSENEN	ENST00000222266	55851	Homo sapiens presenilin enhancer gamma secretase subunit (PSENEN), transcript variant 1, mRNA [NM_172341]	-2.6047	11.1681	2.52316e-10
A_21_P0000264	ERCC6L2		375748	Homo sapiens excision repair cross-complementation group 6-like 2 (ERCC6L2), transcript variant 1, mRNA [NM_020207]	-2.60392	8.06094	1.8273e-11
A_33_P3412900	NSMCE1	ENST00000563900	197370	Homo sapiens non-SMC element 1 homolog (S. cerevisiae) (NSMCE1), mRNA [NM_145080]	-2.60346	10.7141	1.03819e-10
A_21_P0013060	SLX4	ENST00000294008	84464	Homo sapiens SLX4 structure-specific endonuclease subunit (SLX4), mRNA [NM_032444]	-2.6014	9.49967	1.50413e-11
A_33_P3379341	RDX		5962	Homo sapiens radixin (RDX), transcript variant 1, mRNA [NM_001260492]	-2.60029	8.86295	5.74479e-11
A_32_P121085	LBHD1	ENST00000532208	79081	Homo sapiens LBH domain containing 1 (LBHD1), mRNA [NM_024099]	-2.59903	11.8903	2.60017e-13
A_21_P0000511	PDS5B	ENST00000315596	23047	Homo sapiens PDS5 cohesin associated factor B (PDS5B), mRNA [NM_015032]	-2.59748	8.3423	7.39243e-13
A_33_P3671291	BCL2	ENST00000398117	596	Homo sapiens B-cell CLL/lymphoma 2 (BCL2), transcript variant alpha, mRNA [NM_000633]	-2.59382	8.17533	3.39109e-11
A_24_P67929	DIMT1	ENST00000199320	27292	Homo sapiens DIM1 dimethyladenosine transferase 1 homolog (S. cerevisiae) (DIMT1), mRNA [NM_014473]	-2.59033	11.7775	8.55654e-11
A_33_P3289207	ZMIZ1	ENST00000334512	57178	Homo sapiens zinc finger, MIZ-type containing 1 (ZMIZ1), mRNA [NM_020338]	-2.58952	11.2144	2.43459e-10
A_33_P3274622	HIST1H2AI	ENST00000358739	8329	Homo sapiens histone cluster 1, H2ai (HIST1H2AI), mRNA [NM_003509]	-2.58559	9.69759	1.28561e-07
A_24_P48057	DNM3	ENST00000367731	26052	Homo sapiens dynamin 3 (DNM3), transcript variant 1, mRNA [NM_015569]	-2.58542	8.51597	9.96708e-12
A_21_P0004449	GPR123	ENST00000392607	84435	Homo sapiens G protein-coupled receptor 123 (GPR123), transcript variant 1, mRNA [NM_001083909]	-2.58335	7.7213	1.38414e-07
A_32_P64475	HIST1H1D	ENST00000244534	3007	Homo sapiens histone cluster 1, H1d (HIST1H1D), mRNA [NM_005320]	-2.58076	12.2162	1.00346e-12
A_23_P59714	LEMD1	ENST00000367151	93273	Homo sapiens LEM domain containing 1 (LEMD1), transcript variant 3, mRNA [NM_001001552]	-2.5801	7.44654	1.14145e-11
A_33_P3416767	TMEM37	ENST00000306406	140738	Homo sapiens transmembrane protein 37 (TMEM37), mRNA [NM_183240]	-2.57952	6.73311	8.12135e-12
A_24_P379750	NDE1	ENST00000571896	54820	Homo sapiens nudE neurodevelopment protein 1 (NDE1), transcript variant 2, mRNA [NM_017668]	-2.57943	13.2097	7.55502e-11
A_23_P144656	SETDB1	ENST00000271640	9869	Homo sapiens SET domain, bifurcated 1 (SETDB1), transcript variant 2, mRNA [NM_012432]	-2.57901	11.1809	7.85741e-11
A_32_P54503	DPCD	ENST00000434727	25911	Homo sapiens deleted in primary ciliary dyskinesia homolog (mouse) (DPCD), mRNA [NM_015448]	-2.57827	10.1568	1.23555e-12
A_21_P0000218	UHRF1	ENST00000624301	29128	Homo sapiens ubiquitin-like with PHD and ring finger domains 1 (UHRF1), transcript variant 2, mRNA [NM_013282]	-2.57355	10.9829	7.39996e-11
A_33_P3305487	UQCC1	ENST00000374385	55245	Homo sapiens ubiquinol-cytochrome c reductase complex assembly factor 1 (UQCC1), transcript variant 1, mRNA [NM_018244]	-2.57311	10.8988	1.90401e-11
A_23_P354705	KIF11	ENST00000260731	3832	Homo sapiens kinesin family member 11 (KIF11), mRNA [NM_004523]	-2.57293	10.93	8.52616e-10
A_23_P205611	MAP2K4	ENST00000536413	6416	Homo sapiens mitogen-activated protein kinase kinase 4 (MAP2K4), transcript variant 1, mRNA [NM_003010]	-2.57068	11.4189	2.83224e-10
A_19_P00805452	TROAP	ENST00000257909	10024	Homo sapiens trophinin associated protein (TROAP), transcript variant 1, mRNA [NM_005480]	-2.56692	13.021	4.35783e-11
A_21_P0013069	DHX32	ENST00000284690	55760	Homo sapiens DEAH (Asp-Glu-Ala-His) box polypeptide 32 (DHX32), mRNA [NM_018180]	-2.56688	8.24581	1.15908e-10
A_33_P3577120	ZNF280D	ENST00000267807	54816	Homo sapiens zinc finger protein 280D (ZNF280D), transcript variant 1, mRNA [NM_017661]	-2.56677	7.63829	1.25325e-11
A_33_P3409261	PLEKHG2	ENST00000409797	64857	Homo sapiens pleckstrin homology domain containing, family G (with RhoGef domain) member 2 (PLEKHG2), mRNA [NM_022835]	-2.56651	10.4467	3.78323e-09
A_33_P3233055	SENP1	ENST00000448372	29843	Homo sapiens SUMO1/sentrin specific peptidase 1 (SENP1), transcript variant 2, mRNA [NM_001267595]	-2.56645	9.84585	1.41008e-10
A_21_P0000365	OSCP1	ENST00000471369	127700	Homo sapiens organic solute carrier partner 1 (OSCP1), transcript variant 1, mRNA [NM_145047]	-2.56572	9.74665	6.5902e-12
A_33_P3400699	DOK1	ENST00000233668	1796	Homo sapiens docking protein 1, 62kDa (downstream of tyrosine kinase 1) (DOK1), transcript variant 1, mRNA [NM_001381]	-2.56461	11.1838	5.12704e-12
A_23_P372096	RPL39L	ENST00000296277	116832	Homo sapiens ribosomal protein L39-like (RPL39L), mRNA [NM_052969]	-2.56356	7.54721	7.82938e-11
A_33_P3218188	ARHGEF10L	ENST00000375415	55160	Homo sapiens Rho guanine nucleotide exchange factor (GEF) 10-like (ARHGEF10L), transcript variant 1, mRNA [NM_018125]	-2.55811	8.92303	4.05395e-09
A_33_P3296789	ROCK2	ENST00000616279	9475	Homo sapiens Rho-associated, coiled-coil containing protein kinase 2 (ROCK2), mRNA [NM_004850]	-2.55605	9.1104	1.25827e-12
A_21_P0009119	RAPGEF2	ENST00000264431	9693	Homo sapiens Rap guanine nucleotide exchange factor (GEF) 2 (RAPGEF2), mRNA [NM_014247]	-2.55496	11.788	4.8831e-12
A_21_P0000397	ADSS	ENST00000366535	159	Homo sapiens adenylosuccinate synthase (ADSS), mRNA [NM_001126]	-2.55474	9.89989	3.1048e-10
A_23_P363316	RNF111	ENST00000561186	54778	Homo sapiens ring finger protein 111 (RNF111), transcript variant 2, mRNA [NM_017610]	-2.55468	9.53258	1.13979e-09
A_19_P00315716	PSMB9	ENST00000413480	5698	Homo sapiens proteasome (prosome, macropain) subunit, beta type, 9 (PSMB9), mRNA [NM_002800]	-2.55443	12.4597	8.5431e-12
A_23_P256455	MND1	ENST00000622785	84057	Homo sapiens meiotic nuclear divisions 1 homolog (S. cerevisiae) (MND1), transcript variant 1, mRNA [NM_032117]	-2.55342	10.4928	1.24283e-09
A_23_P119923	RASGRP1	ENST00000539159	10125	Homo sapiens RAS guanyl releasing protein 1 (calcium and DAG-regulated) (RASGRP1), transcript variant 1, mRNA [NM_005739]	-2.55056	6.70188	6.08111e-12
A_21_P0000373		ENST00000610001	NA		-2.55021	7.82597	4.43439e-11
A_33_P3315733	MTHFD1L	ENST00000611279	25902	Homo sapiens methylenetetrahydrofolate dehydrogenase (NADP+ dependent) 1-like (MTHFD1L), transcript variant 2, mRNA [NM_015440]	-2.54953	8.95202	1.48023e-08
A_21_P0000336	KIF16B	ENST00000354981	55614	Homo sapiens kinesin family member 16B (KIF16B), transcript variant 2, mRNA [NM_024704]	-2.54913	7.81858	6.65857e-11
A_33_P3214785	CASP4	ENST00000533730	837	Homo sapiens caspase 4, apoptosis-related cysteine peptidase (CASP4), transcript variant gamma, mRNA [NM_033306]	-2.54909	12.6577	3.55786e-11
A_21_P0000235	SHF	ENST00000290894	90525	Homo sapiens Src homology 2 domain containing F (SHF), transcript variant 2, mRNA [NM_138356]	-2.54803	7.71093	4.84116e-11
A_21_P0014028	ATXN7L1	ENST00000419735	222255	Homo sapiens ataxin 7-like 1 (ATXN7L1), transcript variant 1, mRNA [NM_020725]	-2.54625	7.72574	2.53686e-11
A_33_P3276475	APEX2	ENST00000374987	27301	Homo sapiens APEX nuclease (apurinic/apyrimidinic endonuclease) 2 (APEX2), transcript variant 1, mRNA [NM_014481]	-2.54544	10.6488	3.19102e-10
A_21_P0010220	BUB1	ENST00000302759	699	Homo sapiens BUB1 mitotic checkpoint serine/threonine kinase (BUB1), transcript variant 1, mRNA [NM_004336]	-2.54382	11.379	2.23524e-10
A_23_P130149	AGTPBP1	ENST00000357081	23287	Homo sapiens ATP/GTP binding protein 1 (AGTPBP1), transcript variant 2, mRNA [NM_015239]	-2.54186	8.90377	2.17428e-10
A_24_P942017	HAUS6	ENST00000380502	54801	Homo sapiens HAUS augmin-like complex, subunit 6 (HAUS6), transcript variant 1, mRNA [NM_017645]	-2.54054	9.20773	2.7478e-11
A_33_P3232006	E2F8	ENST00000620009	79733	Homo sapiens E2F transcription factor 8 (E2F8), transcript variant 1, mRNA [NM_024680]	-2.53938	7.69594	2.66293e-13
A_24_P659836	METTL4	ENST00000573134	64863	Homo sapiens methyltransferase like 4 (METTL4), mRNA [NM_022840]	-2.5388	7.92175	4.69804e-11
A_32_P40596	NINJ1	ENST00000489274	4814	Homo sapiens ninjurin 1 (NINJ1), mRNA [NM_004148]	-2.53676	13.7534	3.19984e-11
A_21_P0005656	CNR1	ENST00000369499	1268	Homo sapiens cannabinoid receptor 1 (brain) (CNR1), transcript variant 2, mRNA [NM_033181]	-2.53472	7.61308	2.47501e-13
A_21_P0003018	HOOK3	ENST00000307602	84376	Homo sapiens hook microtubule-tethering protein 3 (HOOK3), mRNA [NM_032410]	-2.53441	10.3304	5.66804e-11
A_33_P3331831	ADSL	ENST00000624474	158	Homo sapiens adenylosuccinate lyase (ADSL), transcript variant 1, mRNA [NM_000026]	-2.53331	10.5817	6.11563e-10
A_21_P0000248	MRPL3	ENST00000264995	11222	Homo sapiens mitochondrial ribosomal protein L3 (MRPL3), mRNA [NM_007208]	-2.53322	11.9342	1.67235e-11
A_33_P3376249	TMCC1	ENST00000426664	23023	Homo sapiens transmembrane and coiled-coil domain family 1 (TMCC1), transcript variant 1, mRNA [NM_001017395]	-2.53318	10.7456	1.43171e-11
A_23_P429998	WBP1L	ENST00000369889	54838	Homo sapiens WW domain binding protein 1-like (WBP1L), transcript variant 2, mRNA [NM_017787]	-2.53278	8.07617	5.9038e-11
A_32_P120791	TEX2	ENST00000584379	55852	Homo sapiens testis expressed 2 (TEX2), transcript variant 1, mRNA [NM_018469]	-2.53219	10.393	7.05538e-10
A_21_P0000301	WISP1	ENST00000220856	8840	Homo sapiens WNT1 inducible signaling pathway protein 1 (WISP1), transcript variant 2, mRNA [NM_080838]	-2.53064	6.80189	1.04597e-11
A_33_P3251547	AGFG2	ENST00000474713	3268	Homo sapiens ArfGAP with FG repeats 2 (AGFG2), mRNA [NM_006076]	-2.52979	8.83224	4.26163e-10
A_33_P3239282	WDR92	ENST00000406334	116143	Homo sapiens WD repeat domain 92 (WDR92), transcript variant 1, mRNA [NM_138458]	-2.52951	8.61826	5.88996e-11
A_23_P132079	VRK1	ENST00000555067	7443	Homo sapiens vaccinia related kinase 1 (VRK1), mRNA [NM_003384]	-2.52919	10.0602	1.45312e-10
A_33_P3295932	S1PR2	ENST00000589757	9294	Homo sapiens sphingosine-1-phosphate receptor 2 (S1PR2), mRNA [NM_004230]	-2.52655	10.6919	6.32024e-11
A_21_P0000022	EFCAB11	ENST00000553871	90141	Homo sapiens EF-hand calcium binding domain 11 (EFCAB11), transcript variant 1, mRNA [NM_145231]	-2.5254	9.76645	1.39675e-10
A_21_P0013911	METTL15	ENST00000303459	196074	Homo sapiens methyltransferase like 15 (METTL15), transcript variant 2, mRNA [NM_152636]	-2.5254	9.12178	1.22946e-10
A_23_P132388	ABHD17C	ENST00000258884	58489	Homo sapiens abhydrolase domain containing 17C (ABHD17C), mRNA [NM_021214]	-2.5251	9.61133	1.63411e-10
A_21_P0000210	POLL	ENST00000370162	27343	Homo sapiens polymerase (DNA directed), lambda (POLL), transcript variant 1, mRNA [NM_001174084]	-2.5238	9.38254	6.58415e-11
A_33_P3246635	CHST2	ENST00000309575	9435	Homo sapiens carbohydrate (N-acetylglucosamine-6-O) sulfotransferase 2 (CHST2), mRNA [NM_004267]	-2.52232	11.0004	2.57511e-11
A_24_P766716	DTL	ENST00000475419	51514	Homo sapiens denticleless E3 ubiquitin protein ligase homolog (Drosophila) (DTL), transcript variant 1, mRNA [NM_016448]	-2.52185	10.4398	3.41913e-10
A_33_P3281728	IRAK2	ENST00000256458	3656	Homo sapiens interleukin-1 receptor-associated kinase 2 (IRAK2), mRNA [NM_001570]	-2.5215	8.48819	2.62239e-11
A_33_P3324137	XKR8	ENST00000373884	55113	Homo sapiens XK, Kell blood group complex subunit-related family, member 8 (XKR8), mRNA [NM_018053]	-2.51804	12.1873	6.62868e-12
A_21_P0003673	C20orf196	ENST00000303142	149840	chromosome 20 open reading frame 196 [Source:HGNC Symbol;Acc:HGNC:26318] [ENST00000303142]	-2.51711	8.34881	1.25677e-10
A_24_P201381	VPS72	ENST00000368892	6944	Homo sapiens vacuolar protein sorting 72 homolog (S. cerevisiae) (VPS72), transcript variant 2, mRNA [NM_005997]	-2.51553	11.8533	3.79832e-11
A_21_P0005394	NUP160	ENST00000378460	23279	Homo sapiens nucleoporin 160kDa (NUP160), mRNA [NM_015231]	-2.51547	10.3028	1.48907e-10
A_32_P227845	PDHB	ENST00000461692	5162	Homo sapiens pyruvate dehydrogenase (lipoamide) beta (PDHB), transcript variant 1, mRNA [NM_000925]	-2.51288	11.8163	6.13892e-12
A_33_P3246022	SRGAP2	ENST00000573034	23380	Homo sapiens SLIT-ROBO Rho GTPase activating protein 2 (SRGAP2), transcript variant 1, mRNA [NM_015326]	-2.51124	12.9519	2.58514e-11
A_33_P3334047	TRAPPC12	ENST00000437733	51112	Homo sapiens trafficking protein particle complex 12 (TRAPPC12), mRNA [NM_016030]	-2.51066	9.80311	7.24601e-10
A_21_P0003211	ATP5G2	ENST00000549164	517	Homo sapiens ATP synthase, H+ transporting, mitochondrial Fo complex, subunit C2 (subunit 9) (ATP5G2), transcript variant 1, mRNA [NM_001002031]	-2.51047	15.7363	2.90265e-12
A_32_P47107	NME7	ENST00000483228	29922	Homo sapiens NME/NM23 family member 7 (NME7), transcript variant 1, mRNA [NM_013330]	-2.50993	9.78038	5.5187e-13
A_33_P3298440	HEATR1	ENST00000366581	55127	Homo sapiens HEAT repeat containing 1 (HEATR1), mRNA [NM_018072]	-2.50894	10.8313	2.90572e-10
A_21_P0012007	CDKN3	ENST00000216414	1033	Homo sapiens cyclin-dependent kinase inhibitor 3 (CDKN3), transcript variant 1, mRNA [NM_005192]	-2.50867	10.0465	1.42725e-11
A_33_P3269528	KIF18A	ENST00000263181	81930	Homo sapiens kinesin family member 18A (KIF18A), mRNA [NM_031217]	-2.50867	9.04739	9.52502e-11
A_23_P149545	C1orf94	ENST00000488417	84970	Homo sapiens chromosome 1 open reading frame 94 (C1orf94), transcript variant 2, mRNA [NM_032884]	-2.50834	6.80771	1.51287e-12
A_33_P3699445	HOMEZ	ENST00000357460	57594	Homo sapiens homeobox and leucine zipper encoding (HOMEZ), mRNA [NM_020834]	-2.50561	7.61027	1.72065e-12
A_33_P3316505	METTL23	ENST00000341249	124512	Homo sapiens methyltransferase like 23 (METTL23), transcript variant 6, mRNA [NM_001206987]	-2.50437	10.3932	1.31702e-09
A_23_P120973	TSTD2	ENST00000341170	158427	Homo sapiens thiosulfate sulfurtransferase (rhodanese)-like domain containing 2 (TSTD2), mRNA [NM_139246]	-2.50386	8.51897	8.9105e-12
A_33_P3354688	TBC1D31	ENST00000287380	93594	Homo sapiens TBC1 domain family, member 31 (TBC1D31), transcript variant 1, mRNA [NM_145647]	-2.5032	9.33181	1.1842e-09
A_33_P3269723	LINC00662	ENST00000561521	148189	long intergenic non-protein coding RNA 662 [Source:HGNC Symbol;Acc:HGNC:27122] [ENST00000561521]	-2.50158	8.70326	7.46386e-11
A_21_P0000684	KCNA2	ENST00000316361	3737	Homo sapiens potassium channel, voltage gated shaker related subfamily A, member 2 (KCNA2), transcript variant 1, mRNA [NM_004974]	-2.49654	6.55548	1.76207e-13
A_21_P0000342	CLASP2	ENST00000480013	23122	Homo sapiens cytoplasmic linker associated protein 2 (CLASP2), transcript variant 1, mRNA [NM_015097]	-2.49566	10.852	7.31092e-10
A_23_P405815	BFSP1	ENST00000536626	631	Homo sapiens beaded filament structural protein 1, filensin (BFSP1), transcript variant 1, mRNA [NM_001195]	-2.49518	9.38908	5.2385e-10
A_21_P0014662	ADORA2B	ENST00000582124	136	Homo sapiens adenosine A2b receptor (ADORA2B), mRNA [NM_000676]	-2.4947	10.6496	1.06101e-08
A_21_P0000381	GNB1L	ENST00000460402	54584	Homo sapiens guanine nucleotide binding protein (G protein), beta polypeptide 1-like (GNB1L), mRNA [NM_053004]	-2.49294	12.1302	7.82272e-09
A_23_P11286	TRIM32	ENST00000450136	22954	Homo sapiens tripartite motif containing 32 (TRIM32), transcript variant 1, mRNA [NM_012210]	-2.49144	8.2908	4.29421e-13
A_21_P0010504	MPST	ENST00000404802	4357	Homo sapiens mercaptopyruvate sulfurtransferase (MPST), transcript variant 3, mRNA [NM_001130517]	-2.48876	12.2319	4.44996e-10
A_21_P0000227	NSMCE4A	ENST00000468209	54780	Homo sapiens non-SMC element 4 homolog A (S. cerevisiae) (NSMCE4A), transcript variant 1, mRNA [NM_017615]	-2.48859	10.6841	5.0137e-09
A_33_P3269728	C11orf70	ENST00000530659	85016	Homo sapiens chromosome 11 open reading frame 70 (C11orf70), transcript variant 1, mRNA [NM_032930]	-2.48795	7.66342	3.40375e-05
A_33_P3214948	COQ7	ENST00000321998	10229	Homo sapiens coenzyme Q7 homolog, ubiquinone (yeast) (COQ7), transcript variant 1, mRNA [NM_016138]	-2.4875	8.61739	2.28197e-10
A_23_P151059	AGTRAP	ENST00000513739	57085	Homo sapiens angiotensin II receptor-associated protein (AGTRAP), transcript variant 4, mRNA [NM_001040196]	-2.48559	8.60402	7.36611e-12
A_24_P515319	MAD1L1	ENST00000426024	8379	Homo sapiens MAD1 mitotic arrest deficient-like 1 (yeast) (MAD1L1), transcript variant 1, mRNA [NM_003550]	-2.48553	9.40124	4.61221e-09
A_23_P501754	TOP3B	ENST00000436282	8940	Homo sapiens topoisomerase (DNA) III beta (TOP3B), transcript variant 1, mRNA [NM_003935]	-2.48453	7.8766	2.48145e-11
A_21_P0000236	ZNF232	ENST00000570486	7775	Homo sapiens zinc finger protein 232 (ZNF232), mRNA [NM_014519]	-2.48448	9.12594	1.11774e-10
A_33_P3301876	DPCD	ENST00000475443	25911	Homo sapiens deleted in primary ciliary dyskinesia homolog (mouse) (DPCD), mRNA [NM_015448]	-2.48376	12.1349	1.21346e-12
A_21_P0000080	MCMBP	ENST00000360003	79892	Homo sapiens minichromosome maintenance complex binding protein (MCMBP), transcript variant 1, mRNA [NM_024834]	-2.48301	9.38369	4.6602e-11
A_23_P99771	SLC35F6	ENST00000429494	54978	Homo sapiens solute carrier family 35, member F6 (SLC35F6), mRNA [NM_017877]	-2.48269	8.91291	1.80581e-12
A_23_P89431	KCTD14	ENST00000612612	65987	Homo sapiens potassium channel tetramerization domain containing 14 (KCTD14), transcript variant 1, mRNA [NM_023930]	-2.48039	8.22043	2.83536e-10
A_21_P0007761	LOC102725171		102725171	PREDICTED: Homo sapiens uncharacterized LOC102725171 (LOC102725171), ncRNA [XR_432995]	-2.47903	9.36825	3.89249e-11
A_19_P00316050	WDR35	ENST00000345530	57539	Homo sapiens WD repeat domain 35 (WDR35), transcript variant 1, mRNA [NM_001006657]	-2.47842	9.05714	1.23919e-10
A_33_P3308481	NSMCE2	ENST00000522563	286053	Homo sapiens non-SMC element 2, MMS21 homolog (S. cerevisiae) (NSMCE2), mRNA [NM_173685]	-2.47728	9.68849	2.34265e-08
A_33_P3393766	ZSCAN26	ENST00000316606	7741	Homo sapiens zinc finger and SCAN domain containing 26 (ZSCAN26), transcript variant a, mRNA [NM_001023560]	-2.47708	8.34665	1.13599e-11
A_33_P3304304	FAM64A	ENST00000405197	54478	Homo sapiens family with sequence similarity 64, member A (FAM64A), transcript variant 2, mRNA [NM_001195228]	-2.47695	10.143	1.37181e-10
A_33_P3214720	DDX60	ENST00000393743	55601	Homo sapiens DEAD (Asp-Glu-Ala-Asp) box polypeptide 60 (DDX60), mRNA [NM_017631]	-2.4767	7.59122	3.42811e-13
A_21_P0005579	CAB39L	ENST00000610540	81617	Homo sapiens calcium binding protein 39-like (CAB39L), transcript variant 5, mRNA [NM_030925]	-2.47631	8.37854	5.51116e-10
A_21_P0001454	FBXO36	ENST00000283946	130888	Homo sapiens F-box protein 36 (FBXO36), mRNA [NM_174899]	-2.4759	7.74946	1.99868e-09
A_23_P133133	HIST1H3F	ENST00000618052	8968	Homo sapiens histone cluster 1, H3f (HIST1H3F), mRNA [NM_021018]	-2.47391	13.0156	1.96494e-10
A_33_P3310751	SNX17	ENST00000427123	9784	Homo sapiens sorting nexin 17 (SNX17), transcript variant 1, mRNA [NM_014748]	-2.47222	12.8495	1.97934e-12
A_21_P0009386	TRPM3	ENST00000360823	80036	Homo sapiens transient receptor potential cation channel, subfamily M, member 3 (TRPM3), transcript variant 9, mRNA [NM_001007471]	-2.4706	7.62443	1.48973e-12
A_21_P0000238	SRBD1	ENST00000490133	55133	Homo sapiens S1 RNA binding domain 1 (SRBD1), mRNA [NM_018079]	-2.47048	8.40059	1.57482e-10
A_33_P3263359	BBS12	ENST00000542236	166379	Homo sapiens Bardet-Biedl syndrome 12 (BBS12), transcript variant 2, mRNA [NM_152618]	-2.47016	8.23006	1.82129e-12
A_23_P111481	SHC3	ENST00000375835	53358	Homo sapiens SHC (Src homology 2 domain containing) transforming protein 3 (SHC3), mRNA [NM_016848]	-2.46993	9.45532	7.05852e-10
A_32_P2634	SPRED1	ENST00000299084	161742	Homo sapiens sprouty-related, EVH1 domain containing 1 (SPRED1), mRNA [NM_152594]	-2.4683	8.75123	6.21291e-11
A_23_P214208	NMI	ENST00000243346	9111	Homo sapiens N-myc (and STAT) interactor (NMI), mRNA [NM_004688]	-2.46477	9.66009	3.86551e-11
A_21_P0001525	HOOK3	ENST00000307602	84376	Homo sapiens hook microtubule-tethering protein 3 (HOOK3), mRNA [NM_032410]	-2.46468	11.0273	4.16778e-11
A_33_P3264331	EFS	ENST00000429593	10278	Homo sapiens embryonal Fyn-associated substrate (EFS), transcript variant 1, mRNA [NM_005864]	-2.46122	11.2264	1.33545e-10
A_24_P416411	RTF1	ENST00000389629	23168	Homo sapiens Rtf1, Paf1/RNA polymerase II complex component, homolog (S. cerevisiae) (RTF1), mRNA [NM_015138]	-2.45993	9.37971	8.3095e-12
A_23_P75529	MAMLD1	ENST00000464149	10046	Homo sapiens mastermind-like domain containing 1 (MAMLD1), transcript variant 2, mRNA [NM_005491]	-2.45959	10.1815	8.0766e-08
A_21_P0000493	LOC643733	ENST00000532441	643733		-2.45919	9.58834	1.82004e-10
A_21_P0002980	AAMDC	ENST00000526415	28971	Homo sapiens adipogenesis associated, Mth938 domain containing (AAMDC), mRNA [NM_024684]	-2.45863	11.9752	6.22305e-11
A_21_P0000244	ORC5	ENST00000422497	5001	Homo sapiens origin recognition complex, subunit 5 (ORC5), transcript variant 1, mRNA [NM_002553]	-2.45687	11.0068	1.6843e-09
A_23_P25150	DEPDC1B	ENST00000265036	55789	Homo sapiens DEP domain containing 1B (DEPDC1B), transcript variant 1, mRNA [NM_018369]	-2.45676	8.49317	7.69593e-10
A_24_P411186	GBX2	ENST00000306318	2637	Homo sapiens gastrulation brain homeobox 2 (GBX2), transcript variant 2, mRNA [NM_001301687]	-2.45645	7.14159	3.31369e-11
A_24_P77904	INTS8	ENST00000521155	55656	Homo sapiens integrator complex subunit 8 (INTS8), transcript variant 1, mRNA [NM_017864]	-2.45576	8.88169	2.36097e-12
A_33_P3212570	C19orf48	ENST00000391812	84798	Homo sapiens chromosome 19 open reading frame 48 (C19orf48), transcript variant 3, mRNA [NM_001290149]	-2.45551	12.7688	5.1458e-11
A_23_P1948	SUV39H2	ENST00000378325	79723	Homo sapiens suppressor of variegation 3-9 homolog 2 (Drosophila) (SUV39H2), transcript variant 3, mRNA [NM_024670]	-2.45549	9.7703	3.05597e-09
A_33_P3385006		ENST00000504733	NA	glutathione S-transferase omega 3, pseudogene [Source:HGNC Symbol;Acc:HGNC:23065] [ENST00000504733]	-2.45508	8.50499	2.2546e-05
A_21_P0013190	NCAPD2	ENST00000315579	9918	Homo sapiens non-SMC condensin I complex, subunit D2 (NCAPD2), mRNA [NM_014865]	-2.45411	13.4378	8.36242e-12
A_19_P00318587	LOC100129550	ENST00000610128	100129550	Homo sapiens uncharacterized LOC100129550 (LOC100129550), long non-coding RNA [NR_024618]	-2.45405	9.09859	2.50541e-10
A_23_P35871	PDE4B	ENST00000329654	5142	Homo sapiens phosphodiesterase 4B, cAMP-specific (PDE4B), transcript variant d, mRNA [NM_001037341]	-2.45387	10.7149	1.80613e-09
A_24_P272225	CYB561D2	ENST00000418577	11068	Homo sapiens cytochrome b561 family, member D2 (CYB561D2), transcript variant 1, mRNA [NM_007022]	-2.45237	10.3888	1.2308e-12
A_21_P0011656	DCAF7	ENST00000614556	10238	Homo sapiens DDB1 and CUL4 associated factor 7 (DCAF7), transcript variant 1, mRNA [NM_005828]	-2.44944	11.5954	2.78528e-10
A_33_P3668839	GEMIN7	ENST00000591607	79760	Homo sapiens gem (nuclear organelle) associated protein 7 (GEMIN7), transcript variant 1, mRNA [NM_024707]	-2.44627	10.7399	4.82167e-09
A_33_P3302245	IFIT3	ENST00000371818	3437	Homo sapiens interferon-induced protein with tetratricopeptide repeats 3 (IFIT3), transcript variant 3, mRNA [NM_001289758]	-2.44615	8.29757	1.12874e-09
A_33_P3255914	TMEM161B-AS1		100505894	Homo sapiens TMEM161B antisense RNA 1 (TMEM161B-AS1), transcript variant 4, long non-coding RNA [NR_105019]	-2.44483	7.39567	6.27173e-13
A_33_P3258581	JAZF1	ENST00000283928	221895	Homo sapiens JAZF zinc finger 1 (JAZF1), mRNA [NM_175061]	-2.44455	8.12467	6.66505e-10
A_24_P62530	ZCCHC14	ENST00000568020	23174	Homo sapiens zinc finger, CCHC domain containing 14 (ZCCHC14), mRNA [NM_015144]	-2.44423	10.3087	1.40391e-10
A_21_P0009873	C11orf70	ENST00000530659	85016	Homo sapiens chromosome 11 open reading frame 70 (C11orf70), transcript variant 2, mRNA [NM_001195005]	-2.44403	7.06121	1.10862e-11
A_33_P3329652	GLTSCR1L	ENST00000614467	23506	Homo sapiens GLTSCR1-like (GLTSCR1L), mRNA [NM_015349]	-2.4409	8.21287	6.89689e-13
A_21_P0011124	RILPL1	ENST00000376874	353116	Homo sapiens Rab interacting lysosomal protein-like 1 (RILPL1), mRNA [NM_178314]	-2.4407	9.57404	6.04169e-09
A_23_P217475	RTKN	ENST00000272430	6242	Homo sapiens rhotekin (RTKN), transcript variant 2, mRNA [NM_033046]	-2.4389	9.02667	3.55896e-10
A_23_P68665	PWP1	ENST00000412830	11137	Homo sapiens PWP1 homolog (S. cerevisiae) (PWP1), mRNA [NM_007062]	-2.43821	13.0744	3.69686e-10
A_33_P3377005	NDC80	ENST00000261597	10403	Homo sapiens NDC80 kinetochore complex component (NDC80), mRNA [NM_006101]	-2.43787	12.6599	2.7199e-10
A_19_P00318261	ADAM19	ENST00000257527	8728	Homo sapiens ADAM metallopeptidase domain 19 (ADAM19), mRNA [NM_033274]	-2.43701	12.5412	4.31953e-11
A_33_P3412184	POLE2	ENST00000556584	5427	Homo sapiens polymerase (DNA directed), epsilon 2, accessory subunit (POLE2), transcript variant 1, mRNA [NM_002692]	-2.43676	8.82432	3.32578e-09
A_33_P3302632	PKMYT1	ENST00000574680	9088	Homo sapiens protein kinase, membrane associated tyrosine/threonine 1 (PKMYT1), transcript variant 2, mRNA [NM_182687]	-2.43492	12.9229	1.81771e-10
A_33_P3242614	TRIM2	ENST00000338700	23321	Homo sapiens tripartite motif containing 2 (TRIM2), transcript variant 1, mRNA [NM_015271]	-2.43338	9.75712	3.3766e-11
A_21_P0001659	EYA4	ENST00000355167	2070	Homo sapiens EYA transcriptional coactivator and phosphatase 4 (EYA4), transcript variant 1, mRNA [NM_004100]	-2.4333	8.79905	1.08302e-08
A_33_P3252177	DENND5B	ENST00000389082	160518	Homo sapiens DENN/MADD domain containing 5B (DENND5B), mRNA [NM_144973]	-2.43253	9.69665	1.564e-09
A_21_P0008899	WAPAL	ENST00000618527	23063	Homo sapiens wings apart-like homolog (Drosophila) (WAPAL), mRNA [NM_015045]	-2.4317	10.244	9.05773e-11
A_21_P0013966	TCAF1	ENST00000479870	9747	Homo sapiens family with sequence similarity 115, member A (FAM115A), transcript variant 1, mRNA [NM_014719]	-2.431	8.98723	3.09791e-09
A_24_P65060	MPHOSPH6	ENST00000258169	10200	Homo sapiens M-phase phosphoprotein 6 (MPHOSPH6), mRNA [NM_005792]	-2.43011	8.83779	1.252e-11
A_33_P3331080	RNF216P1	ENST00000404006	441191	Homo sapiens ring finger protein 216 pseudogene 1 (RNF216P1), transcript variant 1, non-coding RNA [NR_023384]	-2.42963	12.2622	7.78396e-11
A_24_P101651	ATL1	ENST00000556067	51062	Homo sapiens atlastin GTPase 1 (ATL1), transcript variant 2, mRNA [NM_181598]	-2.42922	9.57929	6.41272e-10
A_33_P3221353	PMS1	ENST00000342075	5378	Homo sapiens PMS1 postmeiotic segregation increased 1 (S. cerevisiae) (PMS1), transcript variant 1, mRNA [NM_000534]	-2.42846	9.32286	4.67662e-11
A_21_P0001745	CCNA2	ENST00000618014	890	Homo sapiens cyclin A2 (CCNA2), mRNA [NM_001237]	-2.42839	10.24	2.40077e-11
A_24_P359030	ARV1	ENST00000310256	64801	Homo sapiens ARV1 homolog (S. cerevisiae) (ARV1), mRNA [NM_022786]	-2.42732	10.8085	4.33596e-11
A_21_P0000472	ZNF239	ENST00000426961	8187	Homo sapiens zinc finger protein 239 (ZNF239), transcript variant 1, mRNA [NM_005674]	-2.42587	8.89917	2.027e-10
A_33_P3317548	LYPLAL1	ENST00000366927	127018	Homo sapiens lysophospholipase-like 1 (LYPLAL1), transcript variant 1, mRNA [NM_138794]	-2.42558	8.25448	6.65753e-13
A_33_P3212274	ZNF839	ENST00000558850	55778	Homo sapiens zinc finger protein 839 (ZNF839), transcript variant 1, mRNA [NM_018335]	-2.42493	8.49421	1.1698e-10
A_33_P3412311	GNAO1	ENST00000262494	2775	Homo sapiens guanine nucleotide binding protein (G protein), alpha activating activity polypeptide O (GNAO1), transcript variant 2, mRNA [NM_138736]	-2.42447	6.90423	3.13804e-09
A_23_P404094	NSUN7	ENST00000381782	79730	Homo sapiens NOP2/Sun domain family, member 7 (NSUN7), mRNA [NM_024677]	-2.42343	6.84248	1.56382e-11
A_33_P3268618	TACO1	ENST00000581120	51204	Homo sapiens translational activator of mitochondrially encoded cytochrome c oxidase I (TACO1), mRNA [NM_016360]	-2.4211	9.17828	8.22789e-10
A_33_P3288614	SOX2-OT		347689	Homo sapiens SOX2 overlapping transcript (SOX2-OT), transcript variant 1, long non-coding RNA [NR_075091]	-2.41994	10.1314	4.43439e-11
A_23_P50504	GMPR2	ENST00000559287	51292	Homo sapiens guanosine monophosphate reductase 2 (GMPR2), transcript variant 2, mRNA [NM_001002000]	-2.41962	12.2794	1.03695e-11
A_24_P873659	RMI2	ENST00000572173	116028	Homo sapiens RecQ mediated genome instability 2 (RMI2), mRNA [NM_152308]	-2.41913	11.5985	4.43682e-10
A_23_P139396	DLEU1	ENST00000378180	10301	Homo sapiens deleted in lymphocytic leukemia 1 (non-protein coding) (DLEU1), transcript variant 2, long non-coding RNA [NR_002605]	-2.41828	9.69414	1.21772e-09
A_23_P342668	C11orf30	ENST00000334736	56946	Homo sapiens chromosome 11 open reading frame 30 (C11orf30), transcript variant 1, mRNA [NM_001300942]	-2.41797	8.56856	3.25194e-09
A_32_P101699	SF3B3	ENST00000565990	23450	Homo sapiens splicing factor 3b, subunit 3, 130kDa (SF3B3), mRNA [NM_012426]	-2.4174	11.2479	2.42472e-10
A_33_P3311170	FGF7	ENST00000377614	2252	Homo sapiens fibroblast growth factor 7 (FGF7), mRNA [NM_002009]	-2.41729	7.93803	4.49318e-11
A_24_P913115	MAGOHB	ENST00000537852	55110	Homo sapiens mago-nashi homolog B (Drosophila) (MAGOHB), transcript variant 1, mRNA [NM_018048]	-2.41685	12.4512	1.95461e-11
A_33_P3538279	TRAF3IP2	ENST00000359831	10758	Homo sapiens TRAF3 interacting protein 2 (TRAF3IP2), transcript variant 2, mRNA [NM_147686]	-2.41629	11.5754	4.74548e-11
A_33_P3386532	NXPH1	ENST00000602349	30010	Homo sapiens neurexophilin 1 (NXPH1), mRNA [NM_152745]	-2.41616	7.942	7.99802e-11
A_32_P45009	DLGAP5	ENST00000247191	9787	Homo sapiens discs, large (Drosophila) homolog-associated protein 5 (DLGAP5), transcript variant 1, mRNA [NM_014750]	-2.41408	11.7088	1.14145e-11
A_21_P0000508	PSEN1	ENST00000394164	5663	Homo sapiens presenilin 1 (PSEN1), transcript variant 1, mRNA [NM_000021]	-2.41257	10.1657	2.58433e-10
A_23_P41470	MCMBP	ENST00000369077	79892	Homo sapiens minichromosome maintenance complex binding protein (MCMBP), transcript variant 1, mRNA [NM_024834]	-2.41146	10.9972	3.81819e-11
A_23_P153797	AEBP2	ENST00000360995	121536	Homo sapiens AE binding protein 2 (AEBP2), transcript variant 1, mRNA [NM_153207]	-2.41037	9.60194	5.94893e-10
A_33_P3397051	CPTP	ENST00000343938	80772	Homo sapiens ceramide-1-phosphate transfer protein (CPTP), mRNA [NM_001029885]	-2.40985	12.0076	5.0478e-11
A_21_P0013343	GGA3	ENST00000613421	23163	Homo sapiens golgi-associated, gamma adaptin ear containing, ARF binding protein 3 (GGA3), transcript variant long, mRNA [NM_138619]	-2.40875	9.74998	2.43866e-11
A_33_P3304369	ZMAT4	ENST00000297737	79698	Homo sapiens zinc finger, matrin-type 4 (ZMAT4), transcript variant 1, mRNA [NM_024645]	-2.40865	9.38818	2.0502e-08
A_33_P3281358	SMIM19	ENST00000416469	114926	Homo sapiens small integral membrane protein 19 (SMIM19), transcript variant 3, mRNA [NM_138436]	-2.40852	10.3626	3.87643e-11
A_33_P3253361	ZBTB4	ENST00000311403	57659	Homo sapiens zinc finger and BTB domain containing 4 (ZBTB4), transcript variant 1, mRNA [NM_020899]	-2.40839	9.96195	9.55393e-13
A_33_P3366391	ARHGEF10	ENST00000349830	9639	Homo sapiens Rho guanine nucleotide exchange factor (GEF) 10 (ARHGEF10), mRNA [NM_014629]	-2.40797	11.7805	1.2534e-09
A_24_P196528	TANGO6	ENST00000261778	79613	Homo sapiens transport and golgi organization 6 homolog (Drosophila) (TANGO6), mRNA [NM_024562]	-2.40777	8.69622	7.72259e-11
A_21_P0003719		ENST00000453395	NA		-2.40746	6.79714	5.87321e-12
A_33_P3681776	THEM6		51337	Homo sapiens thioesterase superfamily member 6 (THEM6), mRNA [NM_016647]	-2.40622	9.68715	3.91878e-10
A_23_P259344	EEA1	ENST00000322349	8411	Homo sapiens early endosome antigen 1 (EEA1), mRNA [NM_003566]	-2.40536	9.9452	6.72029e-10
A_33_P3344492	KIF2C	ENST00000372217	11004	Homo sapiens kinesin family member 2C (KIF2C), transcript variant 1, mRNA [NM_006845]	-2.40532	13.5151	5.11473e-12
A_23_P168576	TSKU	ENST00000527881	25987	Homo sapiens tsukushi, small leucine rich proteoglycan (TSKU), transcript variant 1, mRNA [NM_015516]	-2.40512	10.7288	4.7633e-12
A_33_P3396851	ABHD6	ENST00000478253	57406	Homo sapiens abhydrolase domain containing 6 (ABHD6), mRNA [NM_020676]	-2.40448	9.44835	2.06707e-10
A_32_P832001	KIF14	ENST00000367350	9928	Homo sapiens kinesin family member 14 (KIF14), mRNA [NM_014875]	-2.40442	10.1363	2.58436e-10
A_21_P0014730	WDR19	ENST00000399820	57728	Homo sapiens WD repeat domain 19 (WDR19), mRNA [NM_025132]	-2.40435	9.44758	3.19044e-13
A_33_P3384775	AGMO	ENST00000342526	392636	Homo sapiens alkylglycerol monooxygenase (AGMO), mRNA [NM_001004320]	-2.40139	7.12365	7.74293e-11
A_33_P3419835	ATF7IP	ENST00000540793	55729	Homo sapiens activating transcription factor 7 interacting protein (ATF7IP), transcript variant 2, mRNA [NM_018179]	-2.40081	10.252	8.21151e-11
A_21_P0000310	PLAT	ENST00000352041	5327	Homo sapiens plasminogen activator, tissue (PLAT), transcript variant 1, mRNA [NM_000930]	-2.40062	11.8643	7.83355e-12
A_33_P3489737	MRPL12	ENST00000333676	6182	Homo sapiens mitochondrial ribosomal protein L12 (MRPL12), mRNA [NM_002949]	-2.40005	11.758	6.44732e-11
A_21_P0000385	NIF3L1	ENST00000409357	60491	Homo sapiens NIF3 NGG1 interacting factor 3-like 1 (S. cerevisiae) (NIF3L1), transcript variant 2, mRNA [NM_021824]	-2.39972	11.9532	5.38892e-11
A_24_P282416	MCPH1	ENST00000344683	79648	Homo sapiens microcephalin 1 (MCPH1), transcript variant 1, mRNA [NM_024596]	-2.39882	8.43867	4.63955e-10
A_33_P3263379	ARHGAP12	ENST00000344936	94134	Homo sapiens Rho GTPase activating protein 12 (ARHGAP12), transcript variant 1, mRNA [NM_018287]	-2.39682	10.6407	1.72729e-10
A_33_P3334092	C11orf24	ENST00000304271	53838	Homo sapiens chromosome 11 open reading frame 24 (C11orf24), transcript variant 1, mRNA [NM_022338]	-2.39658	11.6458	3.25925e-12
A_33_P3683362	SETX	ENST00000224140	23064	Homo sapiens senataxin (SETX), mRNA [NM_015046]	-2.39626	9.68794	4.37577e-08
A_19_P00805367	PSMG4	ENST00000419065	389362	Homo sapiens proteasome (prosome, macropain) assembly chaperone 4 (PSMG4), transcript variant 1, mRNA [NM_001128592]	-2.3938	11.6794	5.76744e-11
A_33_P3405043	GYS1	ENST00000323798	2997	Homo sapiens glycogen synthase 1 (muscle) (GYS1), transcript variant 1, mRNA [NM_002103]	-2.39169	10.5982	7.9135e-12
A_19_P00321495	PPP6C	ENST00000373547	5537	Homo sapiens protein phosphatase 6, catalytic subunit (PPP6C), transcript variant 1, mRNA [NM_001123355]	-2.39107	8.4	6.71065e-11
A_33_P3336720	USP18	ENST00000215794	11274	Homo sapiens ubiquitin specific peptidase 18 (USP18), mRNA [NM_017414]	-2.39075	10.7134	6.34504e-10
A_21_P0004383	LINC00900	ENST00000499809	283143	Homo sapiens long intergenic non-protein coding RNA 900 (LINC00900), long non-coding RNA [NR_034148]	-2.39015	6.87686	8.04442e-12
A_23_P167920	ZSCAN20	ENST00000361328	7579	Homo sapiens zinc finger and SCAN domain containing 20 (ZSCAN20), mRNA [NM_145238]	-2.38916	8.44187	8.9105e-12
A_21_P0000504	CLIP2	ENST00000361545	7461	Homo sapiens CAP-GLY domain containing linker protein 2 (CLIP2), transcript variant 1, mRNA [NM_003388]	-2.38894	11.1084	4.40709e-11
A_23_P168828	ZFP64	ENST00000361387	55734	Homo sapiens ZFP64 zinc finger protein (ZFP64), transcript variant 4, mRNA [NM_199427]	-2.38861	8.59689	3.74444e-09
A_33_P3847514	C11orf73	ENST00000532270	51501	Homo sapiens chromosome 11 open reading frame 73 (C11orf73), transcript variant 1, mRNA [NM_016401]	-2.387	13.1722	3.20859e-13
A_24_P418816	DENND4B	ENST00000361217	9909	Homo sapiens DENN/MADD domain containing 4B (DENND4B), mRNA [NM_014856]	-2.38684	12.095	2.192e-10
A_21_P0012331	NPHP1	ENST00000355301	4867	Homo sapiens nephronophthisis 1 (juvenile) (NPHP1), transcript variant 1, mRNA [NM_000272]	-2.386	8.34891	7.88054e-12
A_23_P112311	SEL1L	ENST00000336735	6400	Homo sapiens sel-1 suppressor of lin-12-like (C. elegans) (SEL1L), transcript variant 1, mRNA [NM_005065]	-2.38523	8.09866	2.65208e-06
A_33_P3252048	STYXL1	ENST00000460184	51657	Homo sapiens serine/threonine/tyrosine interacting-like 1 (STYXL1), mRNA [NM_016086]	-2.3848	9.3259	7.27706e-12
A_24_P356453	FBXL7	ENST00000504595	23194	Homo sapiens F-box and leucine-rich repeat protein 7 (FBXL7), transcript variant 1, mRNA [NM_012304]	-2.38405	9.84241	5.28367e-11
A_21_P0002702	DPYSL5	ENST00000614712	56896	Homo sapiens dihydropyrimidinase-like 5 (DPYSL5), transcript variant 1, mRNA [NM_020134]	-2.38387	10.9595	1.03376e-12
A_24_P673063	PHLDB1	ENST00000526537	23187	Homo sapiens pleckstrin homology-like domain, family B, member 1 (PHLDB1), transcript variant 1, mRNA [NM_015157]	-2.382	8.13562	1.25977e-11
A_21_P0013308	lnc-UQCRFS1-9		NA	LNCipedia lincRNA (lnc-UQCRFS1-9), lincRNA [lnc-UQCRFS1-9:21]	-2.38184	8.61918	2.15748e-11
A_19_P00321810	LRIG2	ENST00000361127	9860	leucine-rich repeats and immunoglobulin-like domains 2 [Source:HGNC Symbol;Acc:HGNC:20889] [ENST00000361127]	-2.37958	8.95007	9.41133e-11
A_33_P3242603	METTL5	ENST00000537825	29081	Homo sapiens methyltransferase like 5 (METTL5), transcript variant 1, mRNA [NM_014168]	-2.37901	12.4893	2.04025e-10
A_33_P3364869	RABGAP1	ENST00000373647	23637	Homo sapiens RAB GTPase activating protein 1 (RABGAP1), mRNA [NM_012197]	-2.37871	9.50837	1.26485e-10
A_24_P228637	GPR161	ENST00000367835	23432	Homo sapiens G protein-coupled receptor 161 (GPR161), transcript variant 3, mRNA [NM_153832]	-2.37767	9.03892	7.99519e-11
A_21_P0008893	PPARA	ENST00000407236	5465	Homo sapiens peroxisome proliferator-activated receptor alpha (PPARA), transcript variant 5, mRNA [NM_005036]	-2.37758	7.2158	2.47396e-12
A_33_P3288694	NSMCE1	ENST00000566087	197370	Homo sapiens non-SMC element 1 homolog (S. cerevisiae) (NSMCE1), mRNA [NM_145080]	-2.37713	9.85838	9.86413e-11
A_21_P0005407	PRR12	ENST00000615927	57479	Homo sapiens proline rich 12 (PRR12), mRNA [NM_020719]	-2.37695	10.3829	3.91878e-10
A_33_P3290443	PTPN21	ENST00000556564	11099	Homo sapiens protein tyrosine phosphatase, non-receptor type 21 (PTPN21), mRNA [NM_007039]	-2.37369	9.13579	3.97346e-10
A_23_P121141	TRAK2	ENST00000332624	66008	Homo sapiens trafficking protein, kinesin binding 2 (TRAK2), mRNA [NM_015049]	-2.37231	8.90821	2.83903e-09
A_21_P0001725	GPX7	ENST00000361314	2882	Homo sapiens glutathione peroxidase 7 (GPX7), mRNA [NM_015696]	-2.36948	8.24705	4.2716e-13
A_33_P3372099	ZBTB21	ENST00000310826	49854	Homo sapiens zinc finger and BTB domain containing 21 (ZBTB21), transcript variant 2, mRNA [NM_020727]	-2.36845	8.62648	1.58193e-09
A_21_P0000323	ARHGEF10L	ENST00000167825	55160	Homo sapiens Rho guanine nucleotide exchange factor (GEF) 10-like (ARHGEF10L), transcript variant 1, mRNA [NM_018125]	-2.3681	11.5633	1.32519e-10
A_33_P3250887	SNCAIP	ENST00000509023	9627	Homo sapiens synuclein, alpha interacting protein (SNCAIP), transcript variant 1, mRNA [NM_005460]	-2.36754	7.72922	1.14066e-11
A_33_P3223860	TOX3	ENST00000219746	27324	Homo sapiens TOX high mobility group box family member 3 (TOX3), transcript variant 2, mRNA [NM_001146188]	-2.36577	9.11017	8.08917e-11
A_33_P3353343	BAZ1A	ENST00000360310	11177	Homo sapiens bromodomain adjacent to zinc finger domain, 1A (BAZ1A), transcript variant 1, mRNA [NM_013448]	-2.36546	9.7098	4.07501e-09
A_33_P3316310	MAP3K11	ENST00000309100	4296	Homo sapiens mitogen-activated protein kinase kinase kinase 11 (MAP3K11), mRNA [NM_002419]	-2.36348	13.0349	8.98152e-11
A_23_P23221	CEP41	ENST00000223208	95681	Homo sapiens centrosomal protein 41kDa (CEP41), transcript variant 1, mRNA [NM_018718]	-2.36281	10.2287	7.5802e-11
A_33_P3334448	CDC25C	ENST00000323760	995	Homo sapiens cell division cycle 25C (CDC25C), transcript variant 1, mRNA [NM_001790]	-2.36273	8.75281	2.7453e-10
A_24_P870799	NBEA	ENST00000400445	26960	Homo sapiens neurobeachin (NBEA), transcript variant 1, mRNA [NM_015678]	-2.36272	10.6215	2.31526e-10
A_21_P0000284	BCKDK	ENST00000567530	10295	Homo sapiens branched chain ketoacid dehydrogenase kinase (BCKDK), transcript variant 2, mRNA [NM_001122957]	-2.36174	11.5876	2.3226e-12
A_33_P3397073	ASXL2	ENST00000435504	55252	additional sex combs like transcriptional regulator 2 [Source:HGNC Symbol;Acc:HGNC:23805] [ENST00000435504]	-2.36055	7.73181	4.62655e-12
A_33_P3289745	CCDC144NL-AS1		440416	PREDICTED: Homo sapiens uncharacterized LOC102724783 (LOC102724783), ncRNA [XR_424802]	-2.35952	7.41268	2.60603e-05
A_32_P130577	ATP10A	ENST00000555815	57194	Homo sapiens ATPase, class V, type 10A (ATP10A), mRNA [NM_024490]	-2.35637	7.62676	5.0356e-13
A_33_P3355407	MTIF2	ENST00000425455	4528	Homo sapiens mitochondrial translational initiation factor 2 (MTIF2), transcript variant 1, mRNA [NM_001005369]	-2.35474	9.91093	1.40435e-10
A_33_P3387696	ELF4	ENST00000308167	2000	Homo sapiens E74-like factor 4 (ets domain transcription factor) (ELF4), transcript variant 1, mRNA [NM_001421]	-2.35428	10.7167	3.5705e-10
A_21_P0000326	PKNOX2	ENST00000526955	63876	Homo sapiens PBX/knotted 1 homeobox 2 (PKNOX2), mRNA [NM_022062]	-2.35334	6.4839	2.5164e-13
A_33_P3626709	HNRNPA1	ENST00000340913	3178	Homo sapiens heterogeneous nuclear ribonucleoprotein A1 (HNRNPA1), transcript variant 2, mRNA [NM_031157]	-2.35329	15.5831	1.5019e-11
A_33_P3286621	KDM4D	ENST00000610872	55693	Homo sapiens lysine (K)-specific demethylase 4D (KDM4D), mRNA [NM_018039]	-2.35133	7.82743	1.13096e-08
A_21_P0000398	MRPL48	ENST00000543058	51642	Homo sapiens mitochondrial ribosomal protein L48 (MRPL48), mRNA [NM_016055]	-2.35089	11.2467	6.0278e-14
A_33_P3293353	POLR3D	ENST00000518039	661	Homo sapiens polymerase (RNA) III (DNA directed) polypeptide D, 44kDa (POLR3D), mRNA [NM_001722]	-2.35058	8.79693	8.94766e-11
A_33_P3265159	ZCCHC24	ENST00000372336	219654	Homo sapiens zinc finger, CCHC domain containing 24 (ZCCHC24), mRNA [NM_153367]	-2.35056	8.66914	0.000944261
A_21_P0013324	UNK	ENST00000589666	85451	Homo sapiens unkempt family zinc finger (UNK), transcript variant 1, mRNA [NM_001080419]	-2.35035	10.4099	5.17144e-11
A_33_P3398862	HEATR5A	ENST00000543095	25938	Homo sapiens HEAT repeat containing 5A (HEATR5A), mRNA [NM_015473]	-2.34985	8.35518	3.63094e-11
A_24_P215765	RAD51	ENST00000525066	5888	Homo sapiens RAD51 recombinase (RAD51), transcript variant 1, mRNA [NM_002875]	-2.34964	10.7803	1.74633e-09
A_23_P137848	ZFP64	ENST00000216923	55734	Homo sapiens ZFP64 zinc finger protein (ZFP64), transcript variant 1, mRNA [NM_018197]	-2.34663	9.8148	1.81048e-11
A_19_P00320792	DSCAML1	ENST00000321322	57453	Homo sapiens Down syndrome cell adhesion molecule like 1 (DSCAML1), mRNA [NM_020693]	-2.34653	7.02941	2.85e-09
A_33_P3415430	MELK	ENST00000298048	9833	Homo sapiens maternal embryonic leucine zipper kinase (MELK), transcript variant 1, mRNA [NM_014791]	-2.34637	11.3888	1.99306e-10
A_21_P0003733	PBRM1	ENST00000296302	55193	Homo sapiens polybromo 1 (PBRM1), mRNA [NM_018313]	-2.34625	8.27825	6.8077e-11
A_33_P3245539	GTPBP2	ENST00000307126	54676	Homo sapiens GTP binding protein 2 (GTPBP2), transcript variant 1, mRNA [NM_019096]	-2.34598	10.3732	4.23717e-12
A_24_P376129	SGMS1	ENST00000361781	259230	Homo sapiens sphingomyelin synthase 1 (SGMS1), mRNA [NM_147156]	-2.34567	7.81009	7.41536e-11
A_33_P3415092	POC5	ENST00000446329	134359	Homo sapiens POC5 centriolar protein (POC5), transcript variant 2, mRNA [NM_152408]	-2.3456	8.0719	5.98271e-10
A_23_P85218	CPTP	ENST00000343938	80772	Homo sapiens ceramide-1-phosphate transfer protein (CPTP), mRNA [NM_001029885]	-2.34412	12.366	6.61383e-10
A_21_P0009842	LOC100996324	ENST00000589930	100996324	Homo sapiens uncharacterized LOC100996324 (LOC100996324), long non-coding RNA [NR_110763]	-2.34221	6.66294	6.11339e-12
A_33_P3282252	EIF4ENIF1	ENST00000330125	56478	Homo sapiens eukaryotic translation initiation factor 4E nuclear import factor 1 (EIF4ENIF1), transcript variant 1, mRNA [NM_019843]	-2.34064	9.63749	2.84451e-10
A_33_P3329098	DOCK8	ENST00000495184	81704	Homo sapiens dedicator of cytokinesis 8 (DOCK8), transcript variant 1, mRNA [NM_203447]	-2.34037	6.90203	1.02816e-12
A_21_P0000295	MAP1A	ENST00000300231	4130	Homo sapiens microtubule-associated protein 1A (MAP1A), mRNA [NM_002373]	-2.34017	9.01686	9.23607e-09
A_21_P0013439	REXO4	ENST00000371935	57109	Homo sapiens REX4, RNA exonuclease 4 homolog (S. cerevisiae) (REXO4), transcript variant 1, mRNA [NM_020385]	-2.34015	12.6437	1.4009e-09
A_33_P3325978	GIT2	ENST00000361006	9815	Homo sapiens G protein-coupled receptor kinase interacting ArfGAP 2 (GIT2), transcript variant 1, mRNA [NM_057169]	-2.33985	10.8197	1.11267e-08
A_21_P0000492	MAVS	ENST00000428216	57506	Homo sapiens mitochondrial antiviral signaling protein (MAVS), transcript variant 1, mRNA [NM_020746]	-2.33927	10.8711	2.0016e-09
A_23_P46063	CENPA	ENST00000233505	1058	Homo sapiens centromere protein A (CENPA), transcript variant 1, mRNA [NM_001809]	-2.3384	9.39861	3.24858e-11
A_32_P725218	PRRX1	ENST00000239461	5396	Homo sapiens paired related homeobox 1 (PRRX1), transcript variant pmx-1a, mRNA [NM_006902]	-2.33806	10.7691	1.54466e-09
A_33_P3258265	PCYT1B	ENST00000379145	9468	Homo sapiens phosphate cytidylyltransferase 1, choline, beta (PCYT1B), transcript variant 1, mRNA [NM_004845]	-2.33802	7.52888	1.28289e-11
A_21_P0006537	CXXC5	ENST00000515038	51523	Homo sapiens CXXC finger protein 5 (CXXC5), mRNA [NM_016463]	-2.33707	13.8127	5.75155e-10
A_23_P254741	MNS1	ENST00000260453	55329	Homo sapiens meiosis-specific nuclear structural 1 (MNS1), mRNA [NM_018365]	-2.33702	8.729	9.38543e-09
A_21_P0014019	ACACB	ENST00000377848	32	Homo sapiens acetyl-CoA carboxylase beta (ACACB), mRNA [NM_001093]	-2.33653	8.72684	1.29898e-09
A_23_P116942	CLCN4	ENST00000380833	1183	Homo sapiens chloride channel, voltage-sensitive 4 (CLCN4), transcript variant 1, mRNA [NM_001830]	-2.3365	8.01519	1.48957e-09
A_23_P19673		ENST00000453395	NA		-2.33587	6.77856	4.2716e-13
A_32_P46571	NFATC1	ENST00000329101	4772	Homo sapiens nuclear factor of activated T-cells, cytoplasmic, calcineurin-dependent 1 (NFATC1), transcript variant 3, mRNA [NM_172387]	-2.33577	7.80981	2.06995e-10
A_23_P4909	NCOR2	ENST00000356219	9612	Homo sapiens nuclear receptor corepressor 2 (NCOR2), transcript variant 1, mRNA [NM_006312]	-2.33515	15.0682	5.92121e-10
A_23_P15542	RTP4	ENST00000259030	64108	Homo sapiens receptor (chemosensory) transporter protein 4 (RTP4), mRNA [NM_022147]	-2.33514	8.28063	3.58194e-12
A_33_P3310070	HNRNPA1L2	ENST00000357495	144983	Homo sapiens heterogeneous nuclear ribonucleoprotein A1-like 2 (HNRNPA1L2), transcript variant 1, mRNA [NM_001011724]	-2.33512	14.433	2.92475e-10
A_21_P0014606	STOML1	ENST00000561480	9399	Homo sapiens stomatin (EPB72)-like 1 (STOML1), transcript variant 1, mRNA [NM_004809]	-2.33447	11.7165	1.3219e-09
A_21_P0001673	GIMAP2	ENST00000223293	26157	Homo sapiens GTPase, IMAP family member 2 (GIMAP2), mRNA [NM_015660]	-2.33433	8.10534	1.64333e-10
A_33_P3299590	MED13	ENST00000397786	9969	Homo sapiens mediator complex subunit 13 (MED13), mRNA [NM_005121]	-2.33135	10.9738	1.04154e-09
A_33_P3384427	KIF24	ENST00000379166	347240	Homo sapiens kinesin family member 24 (KIF24), mRNA [NM_194313]	-2.33112	8.5748	6.3254e-09
A_24_P352116	STAT1	ENST00000452281	6772	Homo sapiens signal transducer and activator of transcription 1, 91kDa (STAT1), transcript variant beta, mRNA [NM_139266]	-2.32967	8.53286	9.2349e-11
A_23_P130836	SERPINB1	ENST00000468511	1992	Homo sapiens serpin peptidase inhibitor, clade B (ovalbumin), member 1 (SERPINB1), transcript variant 1, mRNA [NM_030666]	-2.32962	7.25866	9.51694e-11
A_21_P0000241	ALG8	ENST00000526737	79053	Homo sapiens ALG8, alpha-1,3-glucosyltransferase (ALG8), transcript variant 2, mRNA [NM_001007027]	-2.32815	13.5015	7.29515e-13
A_23_P6708	TECPR2	ENST00000359520	9895	Homo sapiens tectonin beta-propeller repeat containing 2 (TECPR2), transcript variant 1, mRNA [NM_014844]	-2.32778	8.36745	2.1938e-10
A_21_P0009757	C15orf39	ENST00000360639	56905	Homo sapiens chromosome 15 open reading frame 39 (C15orf39), mRNA [NM_015492]	-2.3266	9.37676	1.46734e-10
A_33_P3420352	MDP1	ENST00000533536	145553	Homo sapiens magnesium-dependent phosphatase 1 (MDP1), transcript variant 1, mRNA [NM_138476]	-2.3262	11.5659	3.99639e-12
A_33_P3870906	ANKIB1	ENST00000265742	54467	Homo sapiens ankyrin repeat and IBR domain containing 1 (ANKIB1), mRNA [NM_019004]	-2.32581	8.67278	1.40753e-10
A_23_P111860	NAA20	ENST00000334982	51126	Homo sapiens N(alpha)-acetyltransferase 20, NatB catalytic subunit (NAA20), transcript variant 1, mRNA [NM_016100]	-2.3253	11.5429	1.1343e-10
A_33_P3216232	KIF4A	ENST00000374403	24137	Homo sapiens kinesin family member 4A (KIF4A), mRNA [NM_012310]	-2.3231	8.63822	1.44177e-09
A_23_P350555	MEIS2	ENST00000559085	4212	Homo sapiens Meis homeobox 2 (MEIS2), transcript variant a, mRNA [NM_170677]	-2.32265	8.62784	4.62402e-11
A_21_P0004517	PFDN6	ENST00000374610	10471	Homo sapiens prefoldin subunit 6 (PFDN6), transcript variant 2, mRNA [NM_014260]	-2.32117	10.5148	1.73546e-09
A_33_P3344277	DHRS7B	ENST00000578426	25979	Homo sapiens dehydrogenase/reductase (SDR family) member 7B (DHRS7B), mRNA [NM_015510]	-2.32013	10.0913	3.86318e-12
A_21_P0000223	MRPL12	ENST00000541223	6182	Homo sapiens mitochondrial ribosomal protein L12 (MRPL12), mRNA [NM_002949]	-2.31969	11.7723	4.26066e-11
A_33_P3305855	HIST2H3A	ENST00000369158	333932	Homo sapiens histone cluster 2, H3a (HIST2H3A), mRNA [NM_001005464]	-2.3194	13.5006	1.24149e-10
A_21_P0000030	FAM111B	ENST00000343597	374393	Homo sapiens family with sequence similarity 111, member B (FAM111B), transcript variant 1, mRNA [NM_198947]	-2.31819	9.81354	5.52747e-08
A_23_P382775	FGFR2	ENST00000358487	2263	Homo sapiens fibroblast growth factor receptor 2 (FGFR2), transcript variant 2, mRNA [NM_022970]	-2.31721	7.89402	6.95432e-10
A_21_P0010980	MRPS28	ENST00000522938	28957	Homo sapiens mitochondrial ribosomal protein S28 (MRPS28), mRNA [NM_014018]	-2.31642	12.0322	3.36378e-12
A_23_P311087	FAM35A	ENST00000298784	54537	Homo sapiens family with sequence similarity 35, member A (FAM35A), mRNA [NM_019054]	-2.31628	9.11501	1.69597e-09
A_21_P0000479	BCL11A	ENST00000335712	53335	Homo sapiens B-cell CLL/lymphoma 11A (zinc finger protein) (BCL11A), transcript variant 1, mRNA [NM_022893]	-2.31552	6.41641	2.52145e-13
A_21_P0000341	AATF	ENST00000620004	26574	Homo sapiens apoptosis antagonizing transcription factor (AATF), mRNA [NM_012138]	-2.31542	12.0986	7.5892e-10
A_21_P0000852	NSRP1	ENST00000540900	84081	Homo sapiens nuclear speckle splicing regulatory protein 1 (NSRP1), transcript variant 1, mRNA [NM_032141]	-2.31377	10.0163	2.90357e-09
A_24_P626931	THADA	ENST00000467668	63892	Homo sapiens thyroid adenoma associated (THADA), transcript variant 1, mRNA [NM_022065]	-2.31275	8.0132	1.14541e-10
A_21_P0008664	MOSPD1	ENST00000370783	56180	Homo sapiens motile sperm domain containing 1 (MOSPD1), mRNA [NM_019556]	-2.31226	8.36577	2.8596e-12
A_33_P3564409	SLC25A12	ENST00000472070	8604	Homo sapiens solute carrier family 25 (aspartate/glutamate carrier), member 12 (SLC25A12), transcript variant 1, mRNA [NM_003705]	-2.31081	10.3561	5.43675e-10
A_33_P3352103	CENPE	ENST00000611174	1062	Homo sapiens centromere protein E, 312kDa (CENPE), transcript variant 1, mRNA [NM_001813]	-2.30984	11.0649	1.36391e-10
A_21_P0000262	KIAA1033	ENST00000620430	23325	Homo sapiens KIAA1033 (KIAA1033), transcript variant 2, mRNA [NM_015275]	-2.30934	11.0641	1.40197e-09
A_21_P0002300	DIP2C	ENST00000280886	22982	Homo sapiens DIP2 disco-interacting protein 2 homolog C (Drosophila) (DIP2C), mRNA [NM_014974]	-2.30912	8.34828	8.90931e-10
A_33_P3655775	FRMD6	ENST00000557522	122786	Homo sapiens FERM domain containing 6 (FRMD6), transcript variant 1, mRNA [NM_001042481]	-2.30833	9.9603	1.21292e-11
A_33_P3223592	ZSCAN5A	ENST00000587340	79149	Homo sapiens zinc finger and SCAN domain containing 5A (ZSCAN5A), mRNA [NM_024303]	-2.30772	8.02356	1.04221e-09
A_33_P3217517	GRK5	ENST00000392870	2869	Homo sapiens G protein-coupled receptor kinase 5 (GRK5), mRNA [NM_005308]	-2.30741	10.1822	1.8426e-09
A_33_P3326312	TMEM258	ENST00000545210	746	Homo sapiens transmembrane protein 258 (TMEM258), mRNA [NM_014206]	-2.30651	14.1206	2.52316e-10
A_21_P0000073	FAM57A	ENST00000570699	79850	Homo sapiens family with sequence similarity 57, member A (FAM57A), mRNA [NM_024792]	-2.3038	9.69326	1.6207e-09
A_23_P350886	UFSP2	ENST00000510755	55325	Homo sapiens UFM1-specific peptidase 2 (UFSP2), transcript variant 1, mRNA [NM_018359]	-2.30336	9.98512	9.22717e-12
A_19_P00329048	TIMMDC1	ENST00000498399	51300	Homo sapiens translocase of inner mitochondrial membrane domain containing 1 (TIMMDC1), mRNA [NM_016589]	-2.30224	13.4425	1.53617e-08
A_24_P307974	ZW10	ENST00000535142	9183	Homo sapiens zw10 kinetochore protein (ZW10), mRNA [NM_004724]	-2.30206	9.97141	2.31526e-10
A_23_P396858	UQCC1	ENST00000496812	55245	Homo sapiens ubiquinol-cytochrome c reductase complex assembly factor 1 (UQCC1), transcript variant 1, mRNA [NM_018244]	-2.30179	9.11718	7.7135e-11
A_33_P3216467	C2orf43	ENST00000237822	60526	Homo sapiens chromosome 2 open reading frame 43 (C2orf43), transcript variant 1, mRNA [NM_021925]	-2.30154	8.76758	1.12748e-11
A_33_P3284508	ZNF138	ENST00000430838	7697	Homo sapiens zinc finger protein 138 (ZNF138), transcript variant 1, mRNA [NM_006524]	-2.30078	8.39305	2.03708e-10
A_21_P0000909	NDUFV2	ENST00000318388	4729	Homo sapiens NADH dehydrogenase (ubiquinone) flavoprotein 2, 24kDa (NDUFV2), mRNA [NM_021074]	-2.29974	14.1526	2.22759e-11
A_33_P3305472	LOC643733	ENST00000530264	643733	Homo sapiens caspase 4, apoptosis-related cysteine peptidase pseudogene (LOC643733), transcript variant 2, non-coding RNA [NR_034079]	-2.29966	8.91163	3.74922e-11
A_21_P0010877	CENPBD1P1	ENST00000493504	65996	Homo sapiens CENPBD1 pseudogene 1 (CENPBD1P1), non-coding RNA [NR_026052]	-2.29783	8.93512	2.96638e-11
A_33_P3338360	RANBP3	ENST00000340578	8498	Homo sapiens RAN binding protein 3 (RANBP3), transcript variant RANBP3-a, mRNA [NM_003624]	-2.29676	12.0427	1.43128e-10
A_23_P13554	EYA3	ENST00000436342	2140	Homo sapiens EYA transcriptional coactivator and phosphatase 3 (EYA3), transcript variant 1, mRNA [NM_001990]	-2.29661	9.14761	9.19439e-09
A_33_P3280157	MDM2	ENST00000462284	4193	Homo sapiens MDM2 proto-oncogene, E3 ubiquitin protein ligase (MDM2), transcript variant 1, mRNA [NM_002392]	-2.29608	8.61711	2.0502e-10
A_33_P3301940	UHRF1	ENST00000616255	29128	Homo sapiens ubiquitin-like with PHD and ring finger domains 1 (UHRF1), transcript variant 3, mRNA [NM_001290050]	-2.29603	9.20123	8.33942e-11
A_23_P386561	FYCO1	ENST00000296137	79443	Homo sapiens FYVE and coiled-coil domain containing 1 (FYCO1), mRNA [NM_024513]	-2.29601	8.70015	1.30429e-11
A_23_P205098	TIAM2	ENST00000449545	26230	T-cell lymphoma invasion and metastasis 2 [Source:HGNC Symbol;Acc:HGNC:11806] [ENST00000449545]	-2.29552	7.78298	7.27706e-12
A_33_P3355014			NA		-2.29514	7.5892	4.37011e-12
A_23_P156209	FAM216A	ENST00000547539	29902	Homo sapiens family with sequence similarity 216, member A (FAM216A), mRNA [NM_013300]	-2.29474	11.3902	1.21304e-09
A_33_P3424566	FAM69A	ENST00000370310	388650	Homo sapiens family with sequence similarity 69, member A (FAM69A), transcript variant 4, mRNA [NM_001252271]	-2.29426	9.69532	1.86213e-10
A_23_P34877	TPRKB	ENST00000484969	51002	Homo sapiens TP53RK binding protein (TPRKB), mRNA [NM_016058]	-2.29289	10.9093	5.22353e-12
A_23_P205959	SIMC1	ENST00000341199	375484	Homo sapiens SUMO-interacting motifs containing 1 (SIMC1), mRNA [NM_198567]	-2.29165	8.71989	1.04154e-09
A_33_P3244424	MSH2	ENST00000617333	4436	Homo sapiens mutS homolog 2 (MSH2), transcript variant 1, mRNA [NM_000251]	-2.29055	10.3623	6.28384e-11
A_33_P3212575	SLC25A24	ENST00000370041	29957	Homo sapiens solute carrier family 25 (mitochondrial carrier; phosphate carrier), member 24 (SLC25A24), transcript variant 2, mRNA [NM_213651]	-2.29047	9.18725	4.62701e-10
A_33_P3248227	SHISA5	ENST00000417962	51246	Homo sapiens shisa family member 5 (SHISA5), transcript variant 1, mRNA [NM_016479]	-2.28999	15.2434	2.19118e-12
A_33_P3347928	SPDL1	ENST00000265295	54908	Homo sapiens spindle apparatus coiled-coil protein 1 (SPDL1), mRNA [NM_017785]	-2.28984	9.84378	8.77197e-11
A_23_P61810	FAM127C	ENST00000391440	441518	Homo sapiens family with sequence similarity 127, member C (FAM127C), mRNA [NM_001078173]	-2.28981	8.381	5.92993e-11
A_23_P20732	SEC22A	ENST00000309934	26984	Homo sapiens SEC22 vesicle trafficking protein homolog A (S. cerevisiae) (SEC22A), mRNA [NM_012430]	-2.28935	9.57017	4.90957e-10
A_21_P0000312	ACTA2	ENST00000458208	59	Homo sapiens actin, alpha 2, smooth muscle, aorta (ACTA2), transcript variant 2, mRNA [NM_001613]	-2.28917	8.89527	8.09125e-13
A_21_P0012669	DPP9	ENST00000262960	91039	Homo sapiens dipeptidyl-peptidase 9 (DPP9), mRNA [NM_139159]	-2.28889	10.2304	9.71185e-08
A_24_P392632	CCNJL	ENST00000541762	79616	Homo sapiens cyclin J-like (CCNJL), mRNA [NM_024565]	-2.28865	8.72382	5.43675e-10
A_23_P408094	DSE	ENST00000359564	29940	Homo sapiens dermatan sulfate epimerase (DSE), transcript variant 1, mRNA [NM_013352]	-2.2886	8.37748	4.09499e-10
A_21_P0013574	FAF2	ENST00000261942	23197	Homo sapiens Fas associated factor family member 2 (FAF2), mRNA [NM_014613]	-2.28762	10.5575	4.29214e-10
A_33_P3399090	FGGY	ENST00000480847	55277	Homo sapiens FGGY carbohydrate kinase domain containing (FGGY), transcript variant 2, mRNA [NM_018291]	-2.28659	9.4658	8.17151e-11
A_23_P316511	MRPL9	ENST00000468006	65005	Homo sapiens mitochondrial ribosomal protein L9 (MRPL9), transcript variant 1, mRNA [NM_031420]	-2.28623	13.1157	1.95598e-11
A_21_P0000344	SEC24D	ENST00000505134	9871	Homo sapiens SEC24 family member D (SEC24D), mRNA [NM_014822]	-2.28514	9.57781	1.59178e-09
A_33_P3387831	KCTD1	ENST00000580638	284252	Homo sapiens potassium channel tetramerization domain containing 1 (KCTD1), transcript variant 2, mRNA [NM_198991]	-2.2837	7.95687	8.24434e-11
A_23_P150053	NAMPT	ENST00000222553	10135	Homo sapiens nicotinamide phosphoribosyltransferase (NAMPT), mRNA [NM_005746]	-2.28364	10.3384	3.31462e-10
A_33_P3237729	IBTK	ENST00000610980	25998	Homo sapiens inhibitor of Bruton agammaglobulinemia tyrosine kinase (IBTK), transcript variant 1, mRNA [NM_015525]	-2.28303	11.1334	7.98173e-10
A_21_P0000378	NUDT6	ENST00000502270	11162	Homo sapiens nudix (nucleoside diphosphate linked moiety X)-type motif 6 (NUDT6), transcript variant 2, mRNA [NM_198041]	-2.28238	9.02145	1.18405e-10
A_23_P354547	DHODH	ENST00000571392	1723	Homo sapiens dihydroorotate dehydrogenase (quinone) (DHODH), mRNA [NM_001361]	-2.28229	10.2468	2.82239e-11
A_21_P0000390	DYNC2H1	ENST00000398093	79659	Homo sapiens dynein, cytoplasmic 2, heavy chain 1 (DYNC2H1), transcript variant 2, mRNA [NM_001080463]	-2.28206	8.67894	1.79787e-09
A_21_P0006183	THAP8	ENST00000522483	199745	Homo sapiens THAP domain containing 8 (THAP8), mRNA [NM_152658]	-2.28205	8.14751	6.56508e-11
A_33_P3215452	SLA	ENST00000338087	6503	Homo sapiens Src-like-adaptor (SLA), transcript variant 1, mRNA [NM_001045556]	-2.28117	6.64354	1.20178e-13
A_21_P0003940	EHMT1	ENST00000475564	79813	Homo sapiens euchromatic histone-lysine N-methyltransferase 1 (EHMT1), transcript variant 1, mRNA [NM_024757]	-2.28081	9.66659	3.55585e-12
A_33_P3320403	VWA9	ENST00000431261	81556	Homo sapiens von Willebrand factor A domain containing 9 (VWA9), transcript variant 1, mRNA [NM_001136043]	-2.2793	10.1909	1.29622e-09
A_33_P3260006	KIF20B	ENST00000371728	9585	Homo sapiens kinesin family member 20B (KIF20B), transcript variant 2, mRNA [NM_016195]	-2.27922	7.67808	4.28634e-12
A_21_P0000246	C2orf76	ENST00000498049	130355	Homo sapiens chromosome 2 open reading frame 76 (C2orf76), mRNA [NM_001017927]	-2.27871	9.19124	2.97694e-10
A_23_P423695	RAD54B	ENST00000611249	25788	Homo sapiens RAD54 homolog B (S. cerevisiae) (RAD54B), transcript variant 1, mRNA [NM_012415]	-2.27869	9.31793	2.07872e-10
A_24_P81841	RUNX1	ENST00000344691	861	Homo sapiens runt-related transcription factor 1 (RUNX1), transcript variant 2, mRNA [NM_001001890]	-2.27754	10.9644	1.95479e-08
A_23_P161091	MAVS	ENST00000416600	57506	Homo sapiens mitochondrial antiviral signaling protein (MAVS), transcript variant 1, mRNA [NM_020746]	-2.27589	9.27788	1.87057e-10
A_33_P3389394	RBKS	ENST00000449378	64080	Homo sapiens ribokinase (RBKS), transcript variant 1, mRNA [NM_022128]	-2.27489	9.38649	5.79819e-10
A_24_P389959	RRP36	ENST00000244496	88745	Homo sapiens ribosomal RNA processing 36 homolog (S. cerevisiae) (RRP36), mRNA [NM_033112]	-2.27432	13.4362	3.64627e-10
A_21_P0014046	UBE2V2	ENST00000523111	7336	Homo sapiens ubiquitin-conjugating enzyme E2 variant 2 (UBE2V2), mRNA [NM_003350]	-2.2735	9.04076	1.41182e-10
A_33_P3393734	LINC00662	ENST00000590677	148189	long intergenic non-protein coding RNA 662 [Source:HGNC Symbol;Acc:HGNC:27122] [ENST00000590677]	-2.2725	8.46323	2.61026e-11
A_23_P66813	TAMM41	ENST00000486090	132001	Homo sapiens TAM41, mitochondrial translocator assembly and maintenance protein, homolog (S. cerevisiae) (TAMM41), transcript variant 2, mRNA [NM_138807]	-2.27141	10.4494	5.97642e-11
A_24_P233786	ZNF252P	ENST00000426361	286101	Homo sapiens zinc finger protein 252, pseudogene (ZNF252P), non-coding RNA [NR_023392]	-2.27118	10.3766	9.2481e-10
A_23_P145238	PSME3	ENST00000293362	10197	Homo sapiens proteasome (prosome, macropain) activator subunit 3 (PA28 gamma; Ki) (PSME3), transcript variant 2, mRNA [NM_176863]	-2.27105	10.8728	1.18929e-09
A_33_P3236102	ZNF619	ENST00000314686	285267	Homo sapiens zinc finger protein 619 (ZNF619), transcript variant 5, mRNA [NM_001145083]	-2.27065	7.20128	1.01421e-12
A_33_P3710442	METAP2	ENST00000323666	10988	Homo sapiens methionyl aminopeptidase 2 (METAP2), mRNA [NM_006838]	-2.27036	8.67709	8.37732e-09
A_21_P0000225	ZNF438	ENST00000538351	220929	Homo sapiens zinc finger protein 438 (ZNF438), transcript variant 2, mRNA [NM_182755]	-2.26999	8.98027	1.16656e-10
A_23_P24104	LYPD6	ENST00000409381	130574	Homo sapiens LY6/PLAUR domain containing 6 (LYPD6), transcript variant 2, mRNA [NM_194317]	-2.26957	7.84667	4.00889e-10
A_21_P0000352	NIN	ENST00000476352	51199	Homo sapiens ninein (GSK3B interacting protein) (NIN), transcript variant 2, mRNA [NM_020921]	-2.2695	8.37851	8.13719e-09
A_23_P100654	CABLES1	ENST00000420687	91768	Homo sapiens Cdk5 and Abl enzyme substrate 1 (CABLES1), transcript variant 1, mRNA [NM_138375]	-2.26847	8.57736	8.45921e-10
A_23_P302134	RHBDD1	ENST00000392062	84236	Homo sapiens rhomboid domain containing 1 (RHBDD1), transcript variant 1, mRNA [NM_032276]	-2.26817	7.89414	6.11272e-12
A_33_P3287348	FAM78B	ENST00000338353	149297	Homo sapiens family with sequence similarity 78, member B (FAM78B), mRNA [NM_001017961]	-2.26771	8.03773	3.06366e-11
A_21_P0000371	PRIMPOL	ENST00000512658	201973	Homo sapiens primase and polymerase (DNA-directed) (PRIMPOL), transcript variant 1, mRNA [NM_152683]	-2.2676	8.41423	2.56265e-11
A_33_P3309859	PPP1R9B	ENST00000612501	84687	Homo sapiens protein phosphatase 1, regulatory subunit 9B (PPP1R9B), mRNA [NM_032595]	-2.26728	12.1692	4.86885e-11
A_21_P0005447	MYLK-AS1		100506826	Homo sapiens MYLK antisense RNA 1 (MYLK-AS1), transcript variant 1, long non-coding RNA [NR_038266]	-2.2664	8.4713	3.21136e-08
A_24_P260639	ERC1	ENST00000589028	23085	Homo sapiens ELKS/RAB6-interacting/CAST family member 1 (ERC1), transcript variant epsilon, mRNA [NM_178040]	-2.26555	8.67147	1.16437e-07
A_21_P0009680	ARHGEF3	ENST00000413728	50650	Homo sapiens Rho guanine nucleotide exchange factor (GEF) 3 (ARHGEF3), transcript variant 3, mRNA [NM_019555]	-2.26522	8.29814	4.32263e-11
A_33_P3254695	ESYT1	ENST00000550515	23344	Homo sapiens extended synaptotagmin-like protein 1 (ESYT1), transcript variant 2, mRNA [NM_015292]	-2.26418	10.3025	6.31002e-12
A_33_P3259028	OAS1	ENST00000549820	4938	Homo sapiens 2-5-oligoadenylate synthetase 1, 40/46kDa (OAS1), transcript variant 2, mRNA [NM_002534]	-2.2632	7.00489	1.51287e-12
A_24_P83586	CHD9	ENST00000564845	80205	Homo sapiens chromodomain helicase DNA binding protein 9 (CHD9), mRNA [NM_025134]	-2.26314	9.08574	1.41363e-09
A_33_P3282988	SLCO4A1	ENST00000466961	28231	Homo sapiens solute carrier organic anion transporter family, member 4A1 (SLCO4A1), mRNA [NM_016354]	-2.26312	9.03366	1.57518e-12
A_19_P00318280	PHTF1	ENST00000369604	10745	Homo sapiens putative homeodomain transcription factor 1 (PHTF1), mRNA [NM_006608]	-2.26294	9.01495	1.51516e-09
A_33_P3320538	HNRNPA1L2	ENST00000504082	144983	Homo sapiens heterogeneous nuclear ribonucleoprotein A1-like 2 (HNRNPA1L2), transcript variant 1, mRNA [NM_001011724]	-2.26282	14.6546	7.1301e-11
A_33_P3383065	LONRF1	ENST00000526680	91694	Homo sapiens LON peptidase N-terminal domain and ring finger 1 (LONRF1), mRNA [NM_152271]	-2.26257	7.94415	1.3448e-10
A_23_P405216	MRTO4	ENST00000330263	51154	Homo sapiens mRNA turnover 4 homolog (S. cerevisiae) (MRTO4), mRNA [NM_016183]	-2.26207	10.7395	3.69286e-10
A_21_P0000304	RPS6KA3	ENST00000379565	6197	Homo sapiens ribosomal protein S6 kinase, 90kDa, polypeptide 3 (RPS6KA3), mRNA [NM_004586]	-2.26105	9.0217	1.32603e-09
A_32_P181077	SGOL1	ENST00000417364	151648	Homo sapiens shugoshin-like 1 (S. pombe) (SGOL1), transcript variant A1, mRNA [NM_001012409]	-2.25949	9.10546	3.25829e-11
A_23_P210224	DTWD1	ENST00000558653	56986	Homo sapiens DTW domain containing 1 (DTWD1), transcript variant 1, mRNA [NM_020234]	-2.25859	8.77901	6.94725e-11
A_33_P3219651	SPATA7	ENST00000553626	55812	Homo sapiens spermatogenesis associated 7 (SPATA7), transcript variant 1, mRNA [NM_018418]	-2.25658	8.28109	5.85081e-11
A_21_P0000366	BOLA3	ENST00000469676	388962	Homo sapiens bolA family member 3 (BOLA3), transcript variant 1, mRNA [NM_212552]	-2.25589	14.2179	9.95248e-12
A_21_P0013191	LCMT1	ENST00000380966	51451	Homo sapiens leucine carboxyl methyltransferase 1 (LCMT1), transcript variant 1, mRNA [NM_016309]	-2.25577	10.7534	8.36857e-10
A_33_P3311775	MCF2L	ENST00000488765	23263	Homo sapiens MCF.2 cell line derived transforming sequence-like (MCF2L), transcript variant 2, mRNA [NM_024979]	-2.25554	7.62581	3.05289e-11
A_33_P3291976	PHF20L1	ENST00000460236	51105	Homo sapiens PHD finger protein 20-like 1 (PHF20L1), transcript variant 1, mRNA [NM_016018]	-2.255	10.0362	3.33915e-10
A_32_P170481	WDR92	ENST00000406334	116143	Homo sapiens WD repeat domain 92 (WDR92), transcript variant 1, mRNA [NM_138458]	-2.25491	10.3004	1.58593e-10
A_24_P399694	IQCE	ENST00000623361	23288	Homo sapiens IQ motif containing E (IQCE), transcript variant 1, mRNA [NM_152558]	-2.25289	10.71	3.21164e-11
A_32_P38283	TBC1D1	ENST00000261439	23216	Homo sapiens TBC1 (tre-2/USP6, BUB2, cdc16) domain family, member 1 (TBC1D1), transcript variant 1, mRNA [NM_015173]	-2.252	9.48299	5.87321e-12
A_23_P342053	MORC2	ENST00000397641	22880	Homo sapiens MORC family CW-type zinc finger 2 (MORC2), transcript variant 3, mRNA [NM_014941]	-2.2519	8.31974	3.40013e-12
A_33_P3229256	SP2	ENST00000376741	6668	Homo sapiens Sp2 transcription factor (SP2), mRNA [NM_003110]	-2.25079	8.89234	5.75734e-11
A_33_P3351811	SMARCAD1	ENST00000457823	56916	Homo sapiens SWI/SNF-related, matrix-associated actin-dependent regulator of chromatin, subfamily a, containing DEAD/H box 1 (SMARCAD1), transcript variant 3, mRNA [NM_020159]	-2.25072	10.3195	1.17601e-09
A_21_P0000655	MBTD1	ENST00000415868	54799	Homo sapiens mbt domain containing 1 (MBTD1), mRNA [NM_017643]	-2.2505	7.51062	2.15906e-12
A_21_P0000221	CRTC3	ENST00000420329	64784	Homo sapiens CREB regulated transcription coactivator 3 (CRTC3), transcript variant 1, mRNA [NM_022769]	-2.25037	8.54464	9.26466e-10
A_33_P3418833	MTHFD1L	ENST00000412301	25902	Homo sapiens methylenetetrahydrofolate dehydrogenase (NADP+ dependent) 1-like (MTHFD1L), transcript variant 2, mRNA [NM_015440]	-2.24826	9.02449	3.71198e-11
A_23_P87500	MTFMT	ENST00000560717	123263	Homo sapiens mitochondrial methionyl-tRNA formyltransferase (MTFMT), mRNA [NM_139242]	-2.24662	8.41199	7.97707e-11
A_23_P153616	SYNE1	ENST00000367256	23345	Homo sapiens spectrin repeat containing, nuclear envelope 1 (SYNE1), transcript variant 1, mRNA [NM_182961]	-2.24645	9.05498	2.61774e-09
A_21_P0005228	SRSF3	ENST00000620389	6428	Homo sapiens serine/arginine-rich splicing factor 3 (SRSF3), transcript variant 1, mRNA [NM_003017]	-2.24579	14.2163	1.51287e-12
A_33_P3405904	SLC30A9	ENST00000264451	10463	Homo sapiens solute carrier family 30 (zinc transporter), member 9 (SLC30A9), mRNA [NM_006345]	-2.24574	8.59325	4.41427e-12
A_33_P3252785	AURKB	ENST00000580390	9212	Homo sapiens aurora kinase B (AURKB), transcript variant 1, mRNA [NM_004217]	-2.24489	9.11295	4.32974e-11
A_23_P15123	SLC7A1	ENST00000380752	6541	Homo sapiens solute carrier family 7 (cationic amino acid transporter, y+ system), member 1 (SLC7A1), mRNA [NM_003045]	-2.24276	10.1589	9.37858e-11
A_32_P185481	ZFP62	ENST00000512132	643836	Homo sapiens ZFP62 zinc finger protein (ZFP62), transcript variant 1, mRNA [NM_152283]	-2.24269	11.1751	1.01326e-10
A_19_P00807384	GSTZ1	ENST00000361389	2954	Homo sapiens glutathione S-transferase zeta 1 (GSTZ1), transcript variant 1, mRNA [NM_145870]	-2.24207	9.89338	1.8911e-10
A_21_P0000497	NAPEPLD	ENST00000341533	222236	Homo sapiens N-acyl phosphatidylethanolamine phospholipase D (NAPEPLD), transcript variant 1, mRNA [NM_001122838]	-2.24203	9.86845	1.15084e-10
A_33_P3396050	NLE1	ENST00000442241	54475	Homo sapiens notchless homolog 1 (Drosophila) (NLE1), transcript variant 2, mRNA [NM_001014445]	-2.24193	10.5377	8.01344e-10
A_23_P161022	C2orf43	ENST00000435420	60526	Homo sapiens chromosome 2 open reading frame 43 (C2orf43), transcript variant 1, mRNA [NM_021925]	-2.24171	7.75792	1.97476e-10
A_23_P16798	WDR89	ENST00000267522	112840	Homo sapiens WD repeat domain 89 (WDR89), transcript variant 3, mRNA [NM_001258272]	-2.24156	7.96208	1.74289e-12
A_23_P101960	CHTOP	ENST00000495554	26097	Homo sapiens chromatin target of PRMT1 (CHTOP), transcript variant 1, mRNA [NM_015607]	-2.24141	10.7652	1.09951e-10
A_23_P394166	DCUN1D5	ENST00000531571	84259	Homo sapiens DCN1, defective in cullin neddylation 1, domain containing 5 (DCUN1D5), mRNA [NM_032299]	-2.24062	11.9348	5.56527e-10
A_32_P711043	NARS2	ENST00000525345	79731	Homo sapiens asparaginyl-tRNA synthetase 2, mitochondrial (putative) (NARS2), transcript variant 1, mRNA [NM_024678]	-2.23968	9.62506	3.64085e-09
A_33_P3433388	LRFN3	ENST00000246529	79414	Homo sapiens leucine rich repeat and fibronectin type III domain containing 3 (LRFN3), mRNA [NM_024509]	-2.23791	10.5602	4.11398e-09
A_33_P3363085	ARID2	ENST00000334344	196528	Homo sapiens AT rich interactive domain 2 (ARID, RFX-like) (ARID2), mRNA [NM_152641]	-2.2373	8.84896	9.68552e-09
A_33_P3240200	ELOVL2	ENST00000354666	54898	Homo sapiens ELOVL fatty acid elongase 2 (ELOVL2), mRNA [NM_017770]	-2.23728	10.0653	2.25212e-12
A_23_P121326	MYBL2	ENST00000396863	4605	Homo sapiens v-myb avian myeloblastosis viral oncogene homolog-like 2 (MYBL2), transcript variant 1, mRNA [NM_002466]	-2.23683	9.67661	2.16028e-09
A_33_P3286046	PDE9A	ENST00000489319	5152	Homo sapiens phosphodiesterase 9A (PDE9A), transcript variant 1, mRNA [NM_002606]	-2.23503	8.51965	2.55085e-09
A_33_P3839897	ZEB2	ENST00000558170	9839	Homo sapiens zinc finger E-box binding homeobox 2 (ZEB2), transcript variant 1, mRNA [NM_014795]	-2.23398	7.94438	8.84082e-11
A_21_P0003208	MAP3K5	ENST00000359015	4217	Homo sapiens mitogen-activated protein kinase kinase kinase 5 (MAP3K5), mRNA [NM_005923]	-2.23212	8.99403	1.08256e-10
A_32_P114003	ATG7	ENST00000354956	10533	Homo sapiens autophagy related 7 (ATG7), transcript variant 1, mRNA [NM_006395]	-2.2314	8.4696	1.17048e-10
A_21_P0014175	PTEN	ENST00000371953	5728	Homo sapiens phosphatase and tensin homolog (PTEN), mRNA [NM_000314]	-2.23028	7.32687	3.26485e-13
A_23_P76078	ABCF1	ENST00000376545	23	Homo sapiens ATP-binding cassette, sub-family F (GCN20), member 1 (ABCF1), transcript variant 1, mRNA [NM_001025091]	-2.22947	11.6732	4.16161e-10
A_23_P209689	NFYC	ENST00000372652	4802	Homo sapiens nuclear transcription factor Y, gamma (NFYC), transcript variant 5, mRNA [NM_001142590]	-2.22906	9.69018	4.3392e-10
A_23_P29029	BUB1B	ENST00000412359	701	Homo sapiens BUB1 mitotic checkpoint serine/threonine kinase B (BUB1B), mRNA [NM_001211]	-2.22833	10.8996	1.6136e-10
A_33_P3356517	EDN3	ENST00000371028	1908	Homo sapiens endothelin 3 (EDN3), transcript variant 2, mRNA [NM_207032]	-2.22675	7.05798	2.42882e-12
A_33_P3299811	RFT1	ENST00000296292	91869	Homo sapiens RFT1 homolog (S. cerevisiae) (RFT1), mRNA [NM_052859]	-2.22615	10.1345	2.66717e-10
A_33_P3325871	SNX21	ENST00000472219	90203	Homo sapiens sorting nexin family member 21 (SNX21), transcript variant 4, mRNA [NM_001042633]	-2.22556	11.0867	5.04164e-10
A_33_P3210857	LOC101927100		101927100	Homo sapiens uncharacterized LOC101927100 (LOC101927100), transcript variant 1, long non-coding RNA [NR_109874]	-2.22438	8.10163	1.88235e-11
A_23_P78944	ZDHHC12	ENST00000467312	84885	Homo sapiens zinc finger, DHHC-type containing 12 (ZDHHC12), mRNA [NM_032799]	-2.22334	11.6223	4.90675e-09
A_23_P344655	KCNK10	ENST00000319231	54207	Homo sapiens potassium channel, two pore domain subfamily K, member 10 (KCNK10), transcript variant 1, mRNA [NM_021161]	-2.22265	7.96162	1.91736e-10
A_23_P136196	CDKAL1	ENST00000274695	54901	Homo sapiens CDK5 regulatory subunit associated protein 1-like 1 (CDKAL1), mRNA [NM_017774]	-2.2226	7.66594	1.73161e-11
A_23_P26184	KIAA1549L	ENST00000321505	25758	Homo sapiens KIAA1549-like (KIAA1549L), mRNA [NM_012194]	-2.22256	8.12083	4.6886e-11
A_24_P782308	HLA-DPB1	ENST00000471170	3115	Homo sapiens major histocompatibility complex, class II, DP beta 1 (HLA-DPB1), mRNA [NM_002121]	-2.22166	8.32084	3.19602e-10
A_32_P222383	TMTC1	ENST00000256062	83857	Homo sapiens transmembrane and tetratricopeptide repeat containing 1 (TMTC1), transcript variant 2, mRNA [NM_175861]	-2.22134	8.68042	2.70397e-09
A_21_P0014699	SPRY1	ENST00000505319	10252	Homo sapiens sprouty homolog 1, antagonist of FGF signaling (Drosophila) (SPRY1), transcript variant 1, mRNA [NM_001258038]	-2.22096	11.7779	5.7485e-11
A_21_P0011743	MANEA	ENST00000358812	79694	Homo sapiens mannosidase, endo-alpha (MANEA), mRNA [NM_024641]	-2.22082	8.94057	2.37181e-11
A_33_P3387861	WWP1	ENST00000265428	11059	Homo sapiens WW domain containing E3 ubiquitin protein ligase 1 (WWP1), mRNA [NM_007013]	-2.22057	9.48882	1.60033e-11
A_19_P00322687	ATP5G3	ENST00000497075	518	Homo sapiens ATP synthase, H+ transporting, mitochondrial Fo complex, subunit C3 (subunit 9) (ATP5G3), transcript variant 3, mRNA [NM_001002258]	-2.21884	15.897	1.10517e-11
A_24_P89701	lnc-STOML1-1		NA	Q4RDL2_TETNG (Q4RDL2) Chromosome undetermined SCAF16222, whole genome shotgun sequence, partial (5%) [THC2552880]	-2.21852	7.15632	3.16948e-11
A_21_P0000255	HIP1	ENST00000336926	3092	Homo sapiens huntingtin interacting protein 1 (HIP1), transcript variant 1, mRNA [NM_005338]	-2.21801	8.60711	4.44167e-12
A_23_P79927	SMPD2	ENST00000258052	6610	Homo sapiens sphingomyelin phosphodiesterase 2, neutral membrane (neutral sphingomyelinase) (SMPD2), mRNA [NM_003080]	-2.21572	7.54617	1.11243e-11
A_33_P3422888	AGAP1	ENST00000453371	116987	Homo sapiens ArfGAP with GTPase domain, ankyrin repeat and PH domain 1 (AGAP1), transcript variant 1, mRNA [NM_001037131]	-2.21565	8.77386	6.32253e-10
A_23_P134384	PSME4	ENST00000404125	23198	Homo sapiens proteasome (prosome, macropain) activator subunit 4 (PSME4), mRNA [NM_014614]	-2.21554	8.79141	5.45269e-10
A_32_P204676	PAK1	ENST00000278568	5058	Homo sapiens p21 protein (Cdc42/Rac)-activated kinase 1 (PAK1), transcript variant 1, mRNA [NM_001128620]	-2.21552	11.0909	3.31725e-10
A_21_P0000360	BLVRA	ENST00000265523	644	Homo sapiens biliverdin reductase A (BLVRA), transcript variant 1, mRNA [NM_000712]	-2.21494	14.5203	1.53328e-11
A_23_P21618	ZNF200	ENST00000396870	7752	Homo sapiens zinc finger protein 200 (ZNF200), transcript variant 1, mRNA [NM_003454]	-2.21318	9.31368	3.8746e-10
A_23_P114061	U2SURP	ENST00000473835	23350	Homo sapiens U2 snRNP-associated SURP domain containing (U2SURP), mRNA [NM_001080415]	-2.21286	8.07144	6.44744e-10
A_21_P0013250	WDR26	ENST00000486652	80232	Homo sapiens WD repeat domain 26 (WDR26), transcript variant 1, mRNA [NM_025160]	-2.21227	10.9503	6.4838e-10
A_21_P0001276	SFMBT1	ENST00000394752	51460	Homo sapiens Scm-like with four mbt domains 1 (SFMBT1), mRNA [NM_016329]	-2.21178	9.01913	5.98271e-10
A_23_P157449	ISCA1	ENST00000375991	81689	Homo sapiens iron-sulfur cluster assembly 1 (ISCA1), mRNA [NM_030940]	-2.21162	7.78815	8.80527e-12
A_19_P00316034	CCDC167	ENST00000373408	154467	Homo sapiens coiled-coil domain containing 167 (CCDC167), mRNA [NM_138493]	-2.21151	13.509	3.247e-10
A_23_P160297	LIFR	ENST00000263409	3977	Homo sapiens leukemia inhibitory factor receptor alpha (LIFR), transcript variant 2, mRNA [NM_002310]	-2.21106	7.69179	2.64925e-11
A_23_P413761	CCDC88A	ENST00000412148	55704	Homo sapiens coiled-coil domain containing 88A (CCDC88A), transcript variant 2, mRNA [NM_018084]	-2.21097	9.07359	4.70061e-09
A_24_P162293	RCL1	ENST00000381750	10171	Homo sapiens RNA terminal phosphate cyclase-like 1 (RCL1), transcript variant 1, mRNA [NM_005772]	-2.21078	10.6007	2.02772e-12
A_24_P183150	SRRD	ENST00000477945	402055	Homo sapiens SRR1 domain containing (SRRD), mRNA [NM_001013694]	-2.20943	9.50157	8.7498e-11
A_23_P130482	ZER1	ENST00000291900	10444	Homo sapiens zyg-11 related, cell cycle regulator (ZER1), mRNA [NM_006336]	-2.20931	11.1692	1.86964e-09
A_23_P64828	ZNF788		388507	Homo sapiens zinc finger family member 788 (ZNF788), non-coding RNA [NR_027049]	-2.20848	9.54763	2.22032e-10
A_32_P466877	PHF20	ENST00000374012	51230	Homo sapiens PHD finger protein 20 (PHF20), mRNA [NM_016436]	-2.20753	10.5699	1.54145e-10
A_23_P130158	LINC00944		387895	Homo sapiens long intergenic non-protein coding RNA 944 (LINC00944), long non-coding RNA [NR_033878]	-2.20742	6.67404	2.24439e-09
A_21_P0001030	NUTM2B-AS1		101060691	Homo sapiens NUTM2B antisense RNA 1 (NUTM2B-AS1), transcript variant 3, long non-coding RNA [NR_120613]	-2.20714	7.90847	6.23898e-11
A_23_P426305	CSE1L	ENST00000262982	1434	Homo sapiens CSE1 chromosome segregation 1-like (yeast) (CSE1L), transcript variant 1, mRNA [NM_001316]	-2.20704	13.515	1.125e-10
A_23_P38427	CDCA8	ENST00000327331	55143	Homo sapiens cell division cycle associated 8 (CDCA8), transcript variant 2, mRNA [NM_018101]	-2.20702	13.3318	1.35218e-10
A_21_P0001123	FOXN3	ENST00000345097	1112	Homo sapiens forkhead box N3 (FOXN3), transcript variant 2, mRNA [NM_005197]	-2.20636	8.72891	1.21045e-08
A_23_P120125	TAF2	ENST00000378164	6873	Homo sapiens TAF2 RNA polymerase II, TATA box binding protein (TBP)-associated factor, 150kDa (TAF2), mRNA [NM_003184]	-2.20473	8.52523	5.68008e-09
A_32_P13795	SCAMP2	ENST00000567638	10066	Homo sapiens secretory carrier membrane protein 2 (SCAMP2), mRNA [NM_005697]	-2.2047	9.00238	9.38808e-11
A_24_P289636	FEZ1	ENST00000528863	9638	Homo sapiens fasciculation and elongation protein zeta 1 (zygin I) (FEZ1), transcript variant 1, mRNA [NM_005103]	-2.20382	12.0293	4.98789e-12
A_23_P5903	ESCO2	ENST00000305188	157570	Homo sapiens establishment of sister chromatid cohesion N-acetyltransferase 2 (ESCO2), mRNA [NM_001017420]	-2.20299	8.78758	2.33424e-09
A_33_P3255755	TMBIM4	ENST00000545407	51643	Homo sapiens transmembrane BAX inhibitor motif containing 4 (TMBIM4), transcript variant 1, mRNA [NM_001282606]	-2.20274	12.9123	2.93968e-09
A_21_P0011877	KMT2E	ENST00000257745	55904	Homo sapiens lysine (K)-specific methyltransferase 2E (KMT2E), transcript variant 1, mRNA [NM_182931]	-2.202	10.6882	4.49447e-11
A_21_P0000302	PPFIBP2	ENST00000532926	8495	Homo sapiens PTPRF interacting protein, binding protein 2 (liprin beta 2) (PPFIBP2), transcript variant 1, mRNA [NM_003621]	-2.20187	7.27266	4.60316e-10
A_21_P0000283	FAM65B	ENST00000259698	9750	Homo sapiens family with sequence similarity 65, member B (FAM65B), transcript variant 1, mRNA [NM_014722]	-2.20092	9.20703	1.95268e-11
A_21_P0014250	MRPS14	ENST00000367677	63931	Homo sapiens mitochondrial ribosomal protein S14 (MRPS14), transcript variant 1, mRNA [NM_022100]	-2.20019	11.4809	1.68168e-10
A_33_P3384562	CUL1	ENST00000409469	8454	Homo sapiens cullin 1 (CUL1), mRNA [NM_003592]	-2.19871	10.1557	9.27012e-10
A_23_P28582	CALM1	ENST00000356978	801	Homo sapiens calmodulin 1 (phosphorylase kinase, delta) (CALM1), mRNA [NM_006888]	-2.19788	10.1452	1.27168e-11
A_33_P3346032	CLCN5	ENST00000376088	1184	Homo sapiens chloride channel, voltage-sensitive 5 (CLCN5), transcript variant 1, mRNA [NM_001127899]	-2.19657	7.58302	5.13535e-13
A_33_P3313622	ELTD1	ENST00000401034	64123	Homo sapiens EGF, latrophilin and seven transmembrane domain containing 1 (ELTD1), mRNA [NM_022159]	-2.19638	7.33889	1.17109e-11
A_21_P0000278	IFIH1	ENST00000263642	64135	Homo sapiens interferon induced with helicase C domain 1 (IFIH1), mRNA [NM_022168]	-2.19632	9.12521	3.22346e-09
(+)E1A_r60_a135	CYFIP2	ENST00000541131	26999	Homo sapiens cytoplasmic FMR1 interacting protein 2 (CYFIP2), transcript variant 3, mRNA [NM_014376]	-2.1958	8.62298	2.92239e-10
A_23_P130919	ZNF691	ENST00000372502	51058	Homo sapiens zinc finger protein 691 (ZNF691), transcript variant 2, mRNA [NM_015911]	-2.19534	8.42547	1.2904e-11
A_33_P3264528	ARMC9	ENST00000349938	80210	Homo sapiens armadillo repeat containing 9 (ARMC9), transcript variant 2, mRNA [NM_025139]	-2.19522	8.48828	1.31877e-09
A_23_P348383	ASUN	ENST00000538016	55726	Homo sapiens asunder spermatogenesis regulator (ASUN), mRNA [NM_018164]	-2.19522	10.1719	1.91537e-09
A_21_P0010256	EEF2KMT	ENST00000585436	196483	Homo sapiens eukaryotic elongation factor 2 lysine methyltransferase (EEF2KMT), transcript variant 1, mRNA [NM_201400]	-2.19472	9.13344	4.38644e-10
A_24_P778836	ISCA2	ENST00000556816	122961	Homo sapiens iron-sulfur cluster assembly 2 (ISCA2), transcript variant 1, mRNA [NM_194279]	-2.19441	11.8276	7.83728e-11
A_23_P150609	L3HYPDH	ENST00000247194	112849	Homo sapiens L-3-hydroxyproline dehydratase (trans-) (L3HYPDH), mRNA [NM_144581]	-2.194	8.52031	4.97004e-11
A_19_P00319591	RFTN2	ENST00000295049	130132	Homo sapiens raftlin family member 2 (RFTN2), mRNA [NM_144629]	-2.19344	6.73305	4.68328e-09
A_23_P79818	E2F1	ENST00000343380	1869	Homo sapiens E2F transcription factor 1 (E2F1), mRNA [NM_005225]	-2.19328	10.6565	6.77424e-12
A_23_P100203	SLC27A3	ENST00000468044	11000	Homo sapiens solute carrier family 27 (fatty acid transporter), member 3 (SLC27A3), mRNA [NM_024330]	-2.19254	10.2114	1.48192e-11
A_23_P156402	GIGYF2	ENST00000409480	26058	Homo sapiens GRB10 interacting GYF protein 2 (GIGYF2), transcript variant 2, mRNA [NM_015575]	-2.19136	10.9246	1.71368e-11
A_23_P10647	MTHFD1L	ENST00000444603	25902	Homo sapiens methylenetetrahydrofolate dehydrogenase (NADP+ dependent) 1-like (MTHFD1L), transcript variant 1, mRNA [NM_001242767]	-2.19112	9.50553	8.00124e-13
A_24_P40594	POP4	ENST00000587232	10775	Homo sapiens processing of precursor 4, ribonuclease P/MRP subunit (S. cerevisiae) (POP4), transcript variant 1, mRNA [NM_006627]	-2.19067	11.9086	2.28631e-11
A_23_P380724	TRIP11	ENST00000267622	9321	Homo sapiens thyroid hormone receptor interactor 11 (TRIP11), mRNA [NM_004239]	-2.19054	9.82443	1.66516e-10
A_33_P3741678	CKLF	ENST00000526149	51192	Homo sapiens chemokine-like factor (CKLF), transcript variant 4, mRNA [NM_181641]	-2.18946	11.3527	1.41361e-09
A_21_P0001031	PHF14	ENST00000403050	9678	Homo sapiens PHD finger protein 14 (PHF14), transcript variant 2, mRNA [NM_014660]	-2.18876	7.84369	1.46756e-12
A_33_P3249489	TERF2	ENST00000254942	7014	Homo sapiens telomeric repeat binding factor 2 (TERF2), mRNA [NM_005652]	-2.18862	8.08371	9.14315e-08
A_21_P0005356	MAVS	ENST00000416600	57506	Homo sapiens mitochondrial antiviral signaling protein (MAVS), transcript variant 1, mRNA [NM_020746]	-2.18862	9.19277	1.73833e-10
A_23_P2271		ENST00000334163	NA	polymerase (RNA) III (DNA directed) polypeptide C (62kD) [Source:HGNC Symbol;Acc:HGNC:30076] [ENST00000334163]	-2.18793	8.83665	1.6567e-08
A_21_P0000584	KIAA1671	ENST00000358431	85379	Homo sapiens KIAA1671 (KIAA1671), mRNA [NM_001145206]	-2.18711	8.30637	2.32717e-10
A_23_P124855	KIF1C	ENST00000320785	10749	Homo sapiens kinesin family member 1C (KIF1C), mRNA [NM_006612]	-2.18668	14.1462	5.83936e-12
A_33_P3262020	GIPC1	ENST00000393033	10755	Homo sapiens GIPC PDZ domain containing family, member 1 (GIPC1), transcript variant 1, mRNA [NM_005716]	-2.18653	13.9659	3.35449e-11
A_21_P0013759	FRMD4B	ENST00000398540	23150	Homo sapiens FERM domain containing 4B (FRMD4B), mRNA [NM_015123]	-2.1865	7.28322	1.81066e-10
A_21_P0000343	TTC12	ENST00000464224	54970	Homo sapiens tetratricopeptide repeat domain 12 (TTC12), mRNA [NM_017868]	-2.18532	7.81649	4.1121e-11
A_21_P0012080	CCDC101	ENST00000565945	112869	Homo sapiens coiled-coil domain containing 101 (CCDC101), mRNA [NM_138414]	-2.18506	9.74111	8.90383e-10
A_23_P252556	NAB2	ENST00000342556	4665	Homo sapiens NGFI-A binding protein 2 (EGR1 binding protein 2) (NAB2), mRNA [NM_005967]	-2.18501	12.0407	1.76829e-08
A_32_P146659	UBE3D	ENST00000503942	90025	ubiquitin protein ligase E3D [Source:HGNC Symbol;Acc:HGNC:21381] [ENST00000503942]	-2.18476	7.43618	6.60727e-13
A_21_P0005521	MTFP1	ENST00000454552	51537	Homo sapiens mitochondrial fission process 1 (MTFP1), transcript variant 1, mRNA [NM_016498]	-2.18451	9.26107	1.43892e-09
A_33_P3264272	DUSP6	ENST00000279488	1848	Homo sapiens dual specificity phosphatase 6 (DUSP6), transcript variant 1, mRNA [NM_001946]	-2.18329	13.9321	9.88465e-11
A_23_P133332	TAB1	ENST00000216160	10454	Homo sapiens TGF-beta activated kinase 1/MAP3K7 binding protein 1 (TAB1), transcript variant alpha, mRNA [NM_006116]	-2.18168	8.19625	4.35839e-10
A_24_P913339	ZNF439	ENST00000304030	90594	Homo sapiens zinc finger protein 439 (ZNF439), mRNA [NM_152262]	-2.18127	7.96497	3.47966e-11
A_21_P0000260	PRDM16	ENST00000270722	63976	Homo sapiens PR domain containing 16 (PRDM16), transcript variant 1, mRNA [NM_022114]	-2.18126	8.18994	1.31511e-09
A_23_P36724	GPATCH4	ENST00000368232	54865	Homo sapiens G patch domain containing 4 (GPATCH4), transcript variant 2, mRNA [NM_182679]	-2.18116	11.7341	1.04224e-11
A_23_P68059	SLITRK3	ENST00000241274	22865	Homo sapiens SLIT and NTRK-like family, member 3 (SLITRK3), mRNA [NM_014926]	-2.18034	6.7891	8.97912e-14
A_23_P500501	CCDC71	ENST00000321895	64925	Homo sapiens coiled-coil domain containing 71 (CCDC71), mRNA [NM_022903]	-2.17947	8.1624	1.1257e-07
A_32_P235796	DNAJC14	ENST00000357606	85406	Homo sapiens DnaJ (Hsp40) homolog, subfamily C, member 14 (DNAJC14), mRNA [NM_032364]	-2.17942	10.1145	3.86547e-10
A_33_P3390713	SLC35D2	ENST00000375259	11046	Homo sapiens solute carrier family 35 (UDP-GlcNAc/UDP-glucose transporter), member D2 (SLC35D2), transcript variant 1, mRNA [NM_007001]	-2.17932	8.26837	2.85715e-09
A_23_P92362	HLA-DPB1	ENST00000399500	3115	Homo sapiens major histocompatibility complex, class II, DP beta 1 (HLA-DPB1), mRNA [NM_002121]	-2.17851	8.64813	5.5374e-11
A_23_P80626	CASP5	ENST00000456200	838	Homo sapiens caspase 5, apoptosis-related cysteine peptidase (CASP5), transcript variant a, mRNA [NM_004347]	-2.17831	10.277	7.3999e-07
A_23_P310956		ENST00000390477	NA	T cell receptor delta constant [Source:HGNC Symbol;Acc:HGNC:12253] [ENST00000390477]	-2.17821	10.9493	4.69023e-09
A_19_P00809382	SPRY1	ENST00000339241	10252	Homo sapiens sprouty homolog 1, antagonist of FGF signaling (Drosophila) (SPRY1), transcript variant 2, mRNA [NM_199327]	-2.17779	10.0105	1.15173e-11
A_24_P379165	LINC00339	ENST00000404210	29092	Homo sapiens long intergenic non-protein coding RNA 339 (LINC00339), transcript variant 3, long non-coding RNA [NR_109762]	-2.17772	8.83435	1.6568e-10
A_23_P416581	TMBIM4	ENST00000358230	51643	Homo sapiens transmembrane BAX inhibitor motif containing 4 (TMBIM4), transcript variant 1, mRNA [NM_001282606]	-2.17733	9.43667	4.75416e-13
A_33_P3728698	SEC23IP	ENST00000369075	11196	Homo sapiens SEC23 interacting protein (SEC23IP), transcript variant 1, mRNA [NM_007190]	-2.17707	9.71424	6.96833e-10
A_33_P3243649	DOCK11	ENST00000276202	139818	Homo sapiens dedicator of cytokinesis 11 (DOCK11), mRNA [NM_144658]	-2.1769	7.54201	7.32454e-12
A_23_P21162	SLC6A9	ENST00000372310	6536	Homo sapiens solute carrier family 6 (neurotransmitter transporter, glycine), member 9 (SLC6A9), transcript variant 2, mRNA [NM_201649]	-2.17592	9.09195	2.1687e-12
A_19_P00322797	ZNF564	ENST00000593682	163050	Homo sapiens zinc finger protein 564 (ZNF564), mRNA [NM_144976]	-2.17436	8.18107	5.69653e-12
A_33_P3865368	MSH2	ENST00000543555	4436	Homo sapiens mutS homolog 2 (MSH2), transcript variant 1, mRNA [NM_000251]	-2.17427	10.6645	2.40179e-10
A_23_P138105	LINC00959		387723	Homo sapiens long intergenic non-protein coding RNA 959 (LINC00959), long non-coding RNA [NR_034125]	-2.17303	7.85932	3.29767e-10
A_23_P338372	PLEKHG1	ENST00000367328	57480	Homo sapiens pleckstrin homology domain containing, family G (with RhoGef domain) member 1 (PLEKHG1), mRNA [NM_001029884]	-2.17241	9.49969	4.0096e-10
A_33_P3267814	HJURP	ENST00000433484	55355	Homo sapiens Holliday junction recognition protein (HJURP), transcript variant 1, mRNA [NM_018410]	-2.1724	12.5117	7.05731e-10
A_21_P0011465	TMCO4	ENST00000489814	255104	Homo sapiens transmembrane and coiled-coil domains 4 (TMCO4), mRNA [NM_181719]	-2.17239	8.13773	2.27853e-10
A_21_P0011024	APCDD1	ENST00000355285	147495	Homo sapiens adenomatosis polyposis coli down-regulated 1 (APCDD1), mRNA [NM_153000]	-2.17138	8.46109	2.09197e-11
A_21_P0014480	FLRT3	ENST00000341420	23767	Homo sapiens fibronectin leucine rich transmembrane protein 3 (FLRT3), transcript variant 2, mRNA [NM_198391]	-2.17135	8.65031	1.12509e-12
A_33_P3250068	SLFN11	ENST00000394566	91607	Homo sapiens schlafen family member 11 (SLFN11), transcript variant 1, mRNA [NM_001104587]	-2.17128	7.79381	1.83202e-08
A_32_P170749	ZNF521	ENST00000361524	25925	Homo sapiens zinc finger protein 521 (ZNF521), mRNA [NM_015461]	-2.17107	9.40568	1.13609e-08
A_23_P111919	ECE2	ENST00000324557	9718	Homo sapiens endothelin converting enzyme 2 (ECE2), transcript variant 3, mRNA [NM_032331]	-2.17069	9.74841	3.71922e-10
A_23_P9152	MKL1	ENST00000407029	57591	Homo sapiens megakaryoblastic leukemia (translocation) 1 (MKL1), transcript variant 1, mRNA [NM_020831]	-2.17065	9.14982	4.84657e-11
A_32_P202013	C16orf59	ENST00000569994	80178	Homo sapiens chromosome 16 open reading frame 59 (C16orf59), mRNA [NM_025108]	-2.17043	11.7946	9.49112e-10
A_24_P822704	KBTBD11	ENST00000320248	9920	Homo sapiens kelch repeat and BTB (POZ) domain containing 11 (KBTBD11), mRNA [NM_014867]	-2.17025	8.5773	1.15068e-11
A_32_P177024	CBLB	ENST00000476370	868	Homo sapiens Cbl proto-oncogene B, E3 ubiquitin protein ligase (CBLB), mRNA [NM_170662]	-2.16987	8.91876	6.54345e-09
A_21_P0005491	ELP6	ENST00000442215	54859	Homo sapiens elongator acetyltransferase complex subunit 6 (ELP6), mRNA [NM_001031703]	-2.16855	10.3878	4.27648e-10
A_24_P11061	TFCP2	ENST00000548115	7024	Homo sapiens transcription factor CP2 (TFCP2), transcript variant 1, mRNA [NM_005653]	-2.1685	7.8301	1.16072e-11
A_33_P3611762	TUG1		55000	Homo sapiens taurine up-regulated 1 (non-protein coding) (TUG1), transcript variant 1, long non-coding RNA [NR_110492]	-2.16843	8.50254	7.16303e-11
A_33_P3348559	HS1BP3	ENST00000304031	64342	Homo sapiens HCLS1 binding protein 3 (HS1BP3), mRNA [NM_022460]	-2.16773	9.36221	5.02892e-10
A_33_P3220919	CNOT10	ENST00000331889	25904	Homo sapiens CCR4-NOT transcription complex, subunit 10 (CNOT10), transcript variant 1, mRNA [NM_015442]	-2.16744	10.5906	1.37019e-10
A_33_P3395008	JDP2	ENST00000267569	122953	Homo sapiens Jun dimerization protein 2 (JDP2), transcript variant 1, mRNA [NM_130469]	-2.16723	9.29895	5.80568e-11
A_33_P3303464	EIF4E2		9470	Homo sapiens eukaryotic translation initiation factor 4E family member 2 (EIF4E2), transcript variant 2, mRNA [NM_001282958]	-2.16701	10.6193	6.94622e-11
A_23_P137665	AK6	ENST00000380818	102157402	Homo sapiens adenylate kinase 6 (AK6), transcript variant 3, mRNA [NM_001015891]	-2.167	11.5609	6.71264e-10
A_33_P3216316		ENST00000458685	NA	nitric oxide synthase 2 pseudogene 3 [Source:HGNC Symbol;Acc:HGNC:35124] [ENST00000458685]	-2.16651	7.94783	2.89707e-09
A_33_P3816688	RAD52	ENST00000488642	5893	Homo sapiens RAD52 homolog (S. cerevisiae) (RAD52), transcript variant 1, mRNA [NM_134424]	-2.16598	8.35595	5.79329e-11
A_33_P3299435	TBX15	ENST00000207157	6913	Homo sapiens T-box 15 (TBX15), mRNA [NM_152380]	-2.16559	7.31681	2.96932e-10
A_33_P3398727	CHEK2	ENST00000567422	11200	Homo sapiens checkpoint kinase 2 (CHEK2), transcript variant 3, mRNA [NM_001005735]	-2.16446	8.69849	1.99485e-11
A_33_P3421418	LIN54	ENST00000442461	132660	Homo sapiens lin-54 DREAM MuvB core complex component (LIN54), transcript variant 1, mRNA [NM_194282]	-2.16374	8.88787	1.39089e-10
A_21_P0008156	MRPS27	ENST00000515226	23107	Homo sapiens mitochondrial ribosomal protein S27 (MRPS27), transcript variant 2, mRNA [NM_015084]	-2.16369	11.437	1.80581e-12
A_23_P6786	PCM1	ENST00000327578	5108	Homo sapiens pericentriolar material 1 (PCM1), mRNA [NM_006197]	-2.16346	8.68065	3.44091e-10
A_33_P3323188	DSCC1	ENST00000313655	79075	Homo sapiens DNA replication and sister chromatid cohesion 1 (DSCC1), mRNA [NM_024094]	-2.16273	9.03047	3.22073e-11
A_23_P205389	MAP7D3	ENST00000370663	79649	Homo sapiens MAP7 domain containing 3 (MAP7D3), transcript variant 1, mRNA [NM_024597]	-2.16272	8.26003	1.28104e-10
A_23_P371824	ARHGAP25	ENST00000409202	9938	Homo sapiens Rho GTPase activating protein 25 (ARHGAP25), transcript variant 1, mRNA [NM_001007231]	-2.16192	7.61013	7.37493e-09
A_33_P3399870	WDR18	ENST00000585809	57418	Homo sapiens WD repeat domain 18 (WDR18), mRNA [NM_024100]	-2.16168	12.186	3.8434e-10
A_23_P131215	HMG20A	ENST00000381714	10363	Homo sapiens high mobility group 20A (HMG20A), mRNA [NM_018200]	-2.16098	8.25708	4.59056e-12
A_19_P00810259	LRRC28	ENST00000559433	123355	Homo sapiens leucine rich repeat containing 28 (LRRC28), transcript variant 1, mRNA [NM_144598]	-2.16053	8.04121	4.6179e-12
A_33_P3275959	MLH1	ENST00000536378	4292	Homo sapiens mutL homolog 1 (MLH1), transcript variant 1, mRNA [NM_000249]	-2.16001	12.6051	1.71426e-09
A_23_P43317	C1orf112	ENST00000413811	55732	Homo sapiens chromosome 1 open reading frame 112 (C1orf112), mRNA [NM_018186]	-2.15912	10.8946	7.38797e-10
A_23_P128855	ORC2	ENST00000464147	4999	Homo sapiens origin recognition complex, subunit 2 (ORC2), transcript variant 1, mRNA [NM_006190]	-2.15872	8.69419	2.21667e-11
A_33_P3245248	ZNF658	ENST00000602828	26149	Homo sapiens zinc finger protein 658 (ZNF658), mRNA [NM_033160]	-2.15842	8.52044	5.49735e-11
A_32_P58937	DNAJC6	ENST00000371069	9829	Homo sapiens DnaJ (Hsp40) homolog, subfamily C, member 6 (DNAJC6), transcript variant 1, mRNA [NM_001256864]	-2.15804	8.3281	4.05432e-10
A_23_P36157	AK4	ENST00000327299	205	Homo sapiens adenylate kinase 4 (AK4), transcript variant 1, mRNA [NM_001005353]	-2.15662	7.13414	1.19729e-11
A_33_P3842770	ELP6	ENST00000442215	54859	Homo sapiens elongator acetyltransferase complex subunit 6 (ELP6), mRNA [NM_001031703]	-2.15614	11.9592	4.20732e-11
A_33_P3402615	ZCCHC2	ENST00000269499	54877	Homo sapiens zinc finger, CCHC domain containing 2 (ZCCHC2), transcript variant 1, mRNA [NM_017742]	-2.15607	8.44578	3.52186e-11
A_33_P3377529	RMND5B	ENST00000507937	64777	Homo sapiens required for meiotic nuclear division 5 homolog B (S. cerevisiae) (RMND5B), transcript variant 1, mRNA [NM_001288794]	-2.1554	9.73473	3.81327e-10
A_23_P111929	PSPH	ENST00000395471	5723	Homo sapiens phosphoserine phosphatase (PSPH), mRNA [NM_004577]	-2.1538	11.2461	7.11706e-12
A_23_P218793	GMPR2	ENST00000348719	51292	Homo sapiens guanosine monophosphate reductase 2 (GMPR2), transcript variant 5, mRNA [NM_001283021]	-2.15316	9.23856	5.56527e-10
A_33_P3404316	POLH		5429	Homo sapiens polymerase (DNA directed), eta (POLH), transcript variant 1, mRNA [NM_006502]	-2.15149	8.62195	2.06995e-10
A_33_P3221443	GNL3	ENST00000496254	26354	Homo sapiens guanine nucleotide binding protein-like 3 (nucleolar) (GNL3), transcript variant 1, mRNA [NM_014366]	-2.1511	11.8888	1.85819e-11
A_33_P3279715	SMARCAD1	ENST00000394961	56916	Homo sapiens SWI/SNF-related, matrix-associated actin-dependent regulator of chromatin, subfamily a, containing DEAD/H box 1 (SMARCAD1), transcript variant 1, mRNA [NM_001128429]	-2.15089	7.72974	4.85918e-11
A_23_P212475	CDCA4	ENST00000392590	55038	Homo sapiens cell division cycle associated 4 (CDCA4), transcript variant 1, mRNA [NM_017955]	-2.14994	8.12545	2.72499e-09
A_21_P0000658	LRPPRC	ENST00000260665	10128	Homo sapiens leucine-rich pentatricopeptide repeat containing (LRPPRC), mRNA [NM_133259]	-2.14884	8.90639	5.3073e-11
A_21_P0005840	LIN9	ENST00000328205	286826	Homo sapiens lin-9 DREAM MuvB core complex component (LIN9), transcript variant 1, mRNA [NM_173083]	-2.14868	10.0466	2.2695e-12
A_33_P3415440	C10orf88	ENST00000481909	80007	Homo sapiens chromosome 10 open reading frame 88 (C10orf88), mRNA [NM_024942]	-2.14786	8.47428	4.15003e-09
A_21_P0012170	XLOC_l2_008013		NA	BROAD Institute lincRNA (XLOC_l2_008013), lincRNA [TCONS_l2_00014567]	-2.14774	9.2173	2.13163e-09
A_23_P92025	SLC7A2	ENST00000004531	6542	Homo sapiens solute carrier family 7 (cationic amino acid transporter, y+ system), member 2 (SLC7A2), transcript variant 2, mRNA [NM_001008539]	-2.1476	8.14804	0.000612356
A_23_P99747	MLKL	ENST00000308807	197259	Homo sapiens mixed lineage kinase domain-like (MLKL), transcript variant 1, mRNA [NM_152649]	-2.1475	7.6232	9.68559e-10
A_33_P3231739	PITPNA-AS1		100306951	Homo sapiens PITPNA antisense RNA 1 (PITPNA-AS1), long non-coding RNA [NR_028514]	-2.14742	10.9647	3.47966e-11
A_33_P3308905	DISP2	ENST00000267889	85455	Homo sapiens dispatched homolog 2 (Drosophila) (DISP2), mRNA [NM_033510]	-2.14727	11.0525	2.04411e-10
A_21_P0014274	ITGB1BP1	ENST00000483795	9270	Homo sapiens integrin beta 1 binding protein 1 (ITGB1BP1), transcript variant 1, mRNA [NM_004763]	-2.14674	8.43955	6.17487e-13
A_21_P0011463	SCYL3	ENST00000367772	57147	Homo sapiens SCY1-like 3 (S. cerevisiae) (SCYL3), transcript variant 1, mRNA [NM_020423]	-2.14648	7.89415	5.63637e-06
A_21_P0013630	SNUPN	ENST00000569817	10073	Homo sapiens snurportin 1 (SNUPN), transcript variant 1, mRNA [NM_005701]	-2.14613	8.51497	5.89544e-12
A_21_P0000324	SPRED2	ENST00000356388	200734	Homo sapiens sprouty-related, EVH1 domain containing 2 (SPRED2), transcript variant 1, mRNA [NM_181784]	-2.14581	8.27618	5.11032e-11
A_32_P233304	DDX58	ENST00000379883	23586	Homo sapiens DEAD (Asp-Glu-Ala-Asp) box polypeptide 58 (DDX58), mRNA [NM_014314]	-2.14541	7.48564	2.98223e-10
A_33_P3240946	TRIM4	ENST00000355947	89122	Homo sapiens tripartite motif containing 4 (TRIM4), transcript variant alpha, mRNA [NM_033017]	-2.14472	12.1881	1.31693e-11
A_33_P3380405	ARNTL	ENST00000472842	406	Homo sapiens aryl hydrocarbon receptor nuclear translocator-like (ARNTL), transcript variant 3, mRNA [NM_001030273]	-2.14451	9.09565	3.87317e-10
A_23_P204696	LOC648149		648149	Homo sapiens cDNA FLJ41355 fis, clone BRAWH2016724. [AK123349]	-2.14386	7.457	9.03628e-10
A_33_P3412317	ORC3	ENST00000392844	23595	Homo sapiens origin recognition complex, subunit 3 (ORC3), transcript variant 1, mRNA [NM_181837]	-2.1438	10.3157	4.70492e-12
A_23_P3823	SKIV2L2	ENST00000506750	23517	Homo sapiens superkiller viralicidic activity 2-like 2 (S. cerevisiae) (SKIV2L2), mRNA [NM_015360]	-2.14379	11.9545	3.71178e-10
A_23_P31376	SPIRE1	ENST00000588236	56907	Homo sapiens spire-type actin nucleation factor 1 (SPIRE1), transcript variant 1, mRNA [NM_001128626]	-2.14377	8.05813	4.84116e-11
A_23_P149050	SMARCB1	ENST00000618915	6598	Homo sapiens SWI/SNF related, matrix associated, actin dependent regulator of chromatin, subfamily b, member 1 (SMARCB1), transcript variant 1, mRNA [NM_003073]	-2.14332	12.0292	2.92352e-10
A_23_P43079	ZNF71	ENST00000328070	58491	Homo sapiens zinc finger protein 71 (ZNF71), mRNA [NM_021216]	-2.14302	8.35193	1.10598e-08
A_33_P3258191	GMPPB	ENST00000308388	29925	Homo sapiens GDP-mannose pyrophosphorylase B (GMPPB), transcript variant 2, mRNA [NM_021971]	-2.14226	8.07515	1.7974e-09
A_19_P00317871	LOC102725171		102725171	PREDICTED: Homo sapiens uncharacterized LOC102725171 (LOC102725171), ncRNA [XR_432995]	-2.14084	10.0932	1.59844e-10
A_33_P3345001	TOR1AIP2	ENST00000609928	163590	Homo sapiens torsin A interacting protein 2 (TOR1AIP2), transcript variant 2, mRNA [NM_145034]	-2.14016	7.86337	2.00153e-11
A_24_P926783	SPATA2L	ENST00000335360	124044	Homo sapiens spermatogenesis associated 2-like (SPATA2L), mRNA [NM_152339]	-2.13974	11.7685	2.51712e-11
A_21_P0011542	RECK	ENST00000377966	8434	Homo sapiens reversion-inducing-cysteine-rich protein with kazal motifs (RECK), mRNA [NM_021111]	-2.13957	9.26611	2.95951e-11
A_23_P17438	MAP7D3	ENST00000370663	79649	Homo sapiens MAP7 domain containing 3 (MAP7D3), transcript variant 1, mRNA [NM_024597]	-2.13922	7.97819	2.80247e-10
A_33_P3219745	RIN1	ENST00000311320	9610	Homo sapiens Ras and Rab interactor 1 (RIN1), mRNA [NM_004292]	-2.13899	12.5564	6.85548e-10
A_33_P3356341	UBE2T	ENST00000367274	29089	Homo sapiens ubiquitin-conjugating enzyme E2T (UBE2T), mRNA [NM_014176]	-2.13857	13.3821	2.39305e-10
A_33_P3242109	AUH	ENST00000473695	549	Homo sapiens AU RNA binding protein/enoyl-CoA hydratase (AUH), mRNA [NM_001698]	-2.13759	8.817	1.32577e-11
A_24_P570049	LOC389831	ENST00000624847	389831	Homo sapiens uncharacterized LOC389831 (LOC389831), mRNA [NM_001242480]	-2.13723	9.85887	9.9721e-10
A_33_P3245412	UQCC2	ENST00000374231	84300	Homo sapiens ubiquinol-cytochrome c reductase complex assembly factor 2 (UQCC2), mRNA [NM_032340]	-2.13617	13.1847	3.8735e-11
A_24_P195669	APOBEC3F	ENST00000494150	200316	Homo sapiens apolipoprotein B mRNA editing enzyme, catalytic polypeptide-like 3F (APOBEC3F), transcript variant 2, mRNA [NM_001006666]	-2.13603	9.63214	9.66747e-11
A_24_P66001	SAP130	ENST00000259234	79595	Homo sapiens Sin3A-associated protein, 130kDa (SAP130), transcript variant 2, mRNA [NM_024545]	-2.13601	11.5221	6.37636e-10
A_33_P3365596	KIF20A	ENST00000502338	10112	Homo sapiens kinesin family member 20A (KIF20A), mRNA [NM_005733]	-2.13601	10.6521	1.70232e-11
A_33_P3223660	RPUSD1	ENST00000561734	113000	Homo sapiens RNA pseudouridylate synthase domain containing 1 (RPUSD1), mRNA [NM_058192]	-2.13567	12.204	2.35756e-11
A_32_P2103	ALPK1	ENST00000505127	80216	Homo sapiens alpha-kinase 1 (ALPK1), transcript variant 1, mRNA [NM_025144]	-2.13542	7.17336	2.38417e-13
A_24_P168398	TATDN3	ENST00000366973	128387	Homo sapiens TatD DNase domain containing 3 (TATDN3), transcript variant 5, mRNA [NM_001146171]	-2.13432	8.28493	5.83936e-12
A_33_P3211260	ZBTB24	ENST00000230122	9841	Homo sapiens zinc finger and BTB domain containing 24 (ZBTB24), transcript variant 1, mRNA [NM_014797]	-2.13322	9.39843	6.64289e-11
A_32_P226009	NSMCE4A	ENST00000464321	54780	Homo sapiens non-SMC element 4 homolog A (S. cerevisiae) (NSMCE4A), transcript variant 1, mRNA [NM_017615]	-2.13266	8.7659	1.37156e-10
A_33_P3886707	MTFR1	ENST00000262146	9650	Homo sapiens mitochondrial fission regulator 1 (MTFR1), transcript variant 1, mRNA [NM_014637]	-2.13215	8.841	1.31084e-09
A_21_P0005794	BOLA2B	ENST00000305321	654483	Homo sapiens bolA family member 2B (BOLA2B), mRNA [NM_001039182]	-2.1313	14.5889	6.64844e-09
A_21_P0000367	LYPD6	ENST00000392854	130574	Homo sapiens LY6/PLAUR domain containing 6 (LYPD6), transcript variant 1, mRNA [NM_001195685]	-2.13118	7.76503	6.3495e-11
A_23_P133770	YAE1D1	ENST00000485025	57002	Homo sapiens Yae1 domain containing 1 (YAE1D1), transcript variant 1, mRNA [NM_020192]	-2.13043	10.0863	2.67789e-10
A_33_P3444555	SH2D4A	ENST00000519207	63898	Homo sapiens SH2 domain containing 4A (SH2D4A), transcript variant 1, mRNA [NM_022071]	-2.13029	8.3109	1.26464e-09
A_19_P00811843	PCM1	ENST00000519802	5108	Homo sapiens pericentriolar material 1 (PCM1), mRNA [NM_006197]	-2.12939	12.4636	1.40042e-10
A_24_P105564	XLOC_l2_012870		NA	BROAD Institute lincRNA (XLOC_l2_012870), lincRNA [TCONS_l2_00024608]	-2.12927	10.694	1.23578e-13
A_21_P0001267	ADARB2	ENST00000381312	105	Homo sapiens adenosine deaminase, RNA-specific, B2 (non-functional) (ADARB2), mRNA [NM_018702]	-2.12872	7.06982	4.02542e-08
A_23_P151297	CAND2	ENST00000295989	23066	Homo sapiens cullin-associated and neddylation-dissociated 2 (putative) (CAND2), transcript variant 2, mRNA [NM_012298]	-2.12798	8.55505	8.95355e-11
A_33_P3372941	UTP18	ENST00000508506	51096	Homo sapiens UTP18 small subunit (SSU) processome component homolog (yeast) (UTP18), mRNA [NM_016001]	-2.12696	11.2796	2.61074e-11
A_33_P3275255	ZNF75A	ENST00000498240	7627	Homo sapiens zinc finger protein 75a (ZNF75A), transcript variant 1, mRNA [NM_001302109]	-2.12688	9.86451	2.43994e-10
A_21_P0013919	SMEK2	ENST00000616407	57223	Homo sapiens SMEK homolog 2, suppressor of mek1 (Dictyostelium) (SMEK2), transcript variant 2, mRNA [NM_020463]	-2.12648	8.74112	6.03631e-09
A_33_P3303951	ZMYM4	ENST00000314607	9202	Homo sapiens zinc finger, MYM-type 4 (ZMYM4), mRNA [NM_005095]	-2.12634	10.2967	4.07869e-11
A_23_P345928	COX14	ENST00000550487	84987	Homo sapiens COX14 cytochrome c oxidase assembly factor (COX14), transcript variant 1, mRNA [NM_032901]	-2.12622	13.8988	1.3627e-10
A_21_P0000266	SNRPD1	ENST00000402743	6632	Homo sapiens small nuclear ribonucleoprotein D1 polypeptide 16kDa (SNRPD1), transcript variant 1, mRNA [NM_006938]	-2.12619	13.0177	2.39151e-11
A_21_P0013767	ZFHX4-AS1		100192378	Homo sapiens ZFHX4 antisense RNA 1 (ZFHX4-AS1), long non-coding RNA [NR_024360]	-2.12596	6.58008	1.24479e-12
A_33_P3392677	TMEM68	ENST00000617977	137695	Homo sapiens transmembrane protein 68 (TMEM68), transcript variant 2, mRNA [NM_152417]	-2.12558	9.32908	6.63405e-11
A_24_P23921	POLD3	ENST00000263681	10714	Homo sapiens polymerase (DNA-directed), delta 3, accessory subunit (POLD3), transcript variant 1, mRNA [NM_006591]	-2.12521	11.0981	3.48599e-09
A_21_P0013132	TFCP2	ENST00000257915	7024	Homo sapiens transcription factor CP2 (TFCP2), transcript variant 1, mRNA [NM_005653]	-2.12519	9.51663	6.84685e-09
A_33_P3390793	NQO2	ENST00000426637	4835	Homo sapiens NAD(P)H dehydrogenase, quinone 2 (NQO2), transcript variant 3, mRNA [NM_000904]	-2.12395	10.2086	7.78374e-12
A_33_P3289391	IFIT1	ENST00000371804	3434	Homo sapiens interferon-induced protein with tetratricopeptide repeats 1 (IFIT1), transcript variant 1, mRNA [NM_001548]	-2.12338	9.49292	1.73169e-11
A_21_P0000577	CDC7	ENST00000428239	8317	Homo sapiens cell division cycle 7 (CDC7), transcript variant 1, mRNA [NM_003503]	-2.12145	9.9753	3.18511e-09
A_32_P145010	BTN2A2	ENST00000416795	10385	Homo sapiens butyrophilin, subfamily 2, member A2 (BTN2A2), transcript variant 2, mRNA [NM_181531]	-2.12072	7.51997	6.8041e-10
A_23_P78209	RFT1	ENST00000296292	91869	Homo sapiens RFT1 homolog (S. cerevisiae) (RFT1), mRNA [NM_052859]	-2.1207	8.22288	8.026e-10
A_33_P3632937	FANCG	ENST00000476212	2189	Homo sapiens Fanconi anemia, complementation group G (FANCG), mRNA [NM_004629]	-2.11989	12.1149	7.54071e-12
A_23_P73835	LNP1	ENST00000383693	348801	Homo sapiens leukemia NUP98 fusion partner 1 (LNP1), mRNA [NM_001085451]	-2.11963	7.85861	1.02243e-10
A_32_P149174	DPF3	ENST00000366353	8110	Homo sapiens D4, zinc and double PHD fingers, family 3 (DPF3), transcript variant 4, mRNA [NM_001280544]	-2.11958	10.3057	2.2695e-12
A_33_P3368540	NSDHL	ENST00000440023	50814	Homo sapiens NAD(P) dependent steroid dehydrogenase-like (NSDHL), transcript variant 2, mRNA [NM_001129765]	-2.1189	12.4146	1.85007e-10
A_21_P0010663	GPANK1	ENST00000375896	7918	Homo sapiens G patch domain and ankyrin repeats 1 (GPANK1), transcript variant 2, mRNA [NM_033177]	-2.11834	12.1818	4.70254e-10
A_33_P3253807	AP5S1	ENST00000379573	55317	Homo sapiens adaptor-related protein complex 5, sigma 1 subunit (AP5S1), transcript variant 2, mRNA [NM_018347]	-2.11833	9.62405	1.82848e-10
A_33_P3315475	IL1RAP	ENST00000447382	3556	Homo sapiens interleukin 1 receptor accessory protein (IL1RAP), transcript variant 1, mRNA [NM_002182]	-2.11829	8.84001	1.12037e-10
A_21_P0003091	N6AMT2	ENST00000382754	221143	Homo sapiens N-6 adenine-specific DNA methyltransferase 2 (putative) (N6AMT2), mRNA [NM_174928]	-2.11765	9.46985	1.62527e-09
A_23_P87616	MTR	ENST00000366577	4548	Homo sapiens 5-methyltetrahydrofolate-homocysteine methyltransferase (MTR), transcript variant 1, mRNA [NM_000254]	-2.1155	7.5222	3.72052e-11
A_23_P134395	EDEM3	ENST00000439962	80267	Homo sapiens ER degradation enhancer, mannosidase alpha-like 3 (EDEM3), mRNA [NM_025191]	-2.1152	10.8085	1.96948e-10
A_33_P3307894	PRDM13	ENST00000369214	59336	Homo sapiens PR domain containing 13 (PRDM13), mRNA [NM_021620]	-2.11479	6.76528	3.59128e-11
A_21_P0000597	LOC100505666		100505666	Homo sapiens uncharacterized LOC100505666 (LOC100505666), transcript variant 1, long non-coding RNA [NR_040772]	-2.11436	8.1409	5.07547e-11
A_33_P3411632	MUTYH	ENST00000533178	4595	Homo sapiens mutY homolog (MUTYH), transcript variant alpha1, mRNA [NM_012222]	-2.11412	11.0527	4.29647e-09
A_33_P3288569	KLHL7	ENST00000521082	55975	Homo sapiens kelch-like family member 7 (KLHL7), transcript variant 2, mRNA [NM_018846]	-2.11343	8.8467	7.3982e-12
A_23_P70968	HGH1	ENST00000534255	51236	Homo sapiens HGH1 homolog (S. cerevisiae) (HGH1), mRNA [NM_016458]	-2.11335	10.5492	6.71922e-11
A_23_P420417	METTL25	ENST00000548432	84190	Homo sapiens methyltransferase like 25 (METTL25), mRNA [NM_032230]	-2.11324	7.3601	2.65844e-12
A_33_P3296348	ZNF521	ENST00000538137	25925	Homo sapiens zinc finger protein 521 (ZNF521), mRNA [NM_015461]	-2.11284	7.97064	5.70358e-09
A_23_P252541	HACL1	ENST00000383779	26061	Homo sapiens 2-hydroxyacyl-CoA lyase 1 (HACL1), transcript variant 1, mRNA [NM_012260]	-2.112	10.1943	7.54559e-10
A_23_P208293	SMAP2	ENST00000614549	64744	Homo sapiens small ArfGAP2 (SMAP2), transcript variant 1, mRNA [NM_022733]	-2.1118	9.07956	1.42229e-11
A_21_P0001374	CCT4	ENST00000544079	10575	Homo sapiens chaperonin containing TCP1, subunit 4 (delta) (CCT4), transcript variant 1, mRNA [NM_006430]	-2.11171	15.2734	5.92755e-11
A_23_P209740	LOC100506098	ENST00000439058	100506098	PREDICTED: Homo sapiens uncharacterized LOC100506098 (LOC100506098), transcript variant X3, ncRNA [XR_108746]	-2.11157	7.2999	6.58286e-12
A_24_P268196	YAE1D1		57002	Homo sapiens Yae1 domain containing 1 (YAE1D1), transcript variant 2, mRNA [NM_001282446]	-2.11009	6.89883	2.34586e-11
A_19_P00808348	NPAS2	ENST00000474550	4862	Homo sapiens neuronal PAS domain protein 2 (NPAS2), mRNA [NM_002518]	-2.10919	8.75562	3.8746e-10
A_23_P11353	LACTB2	ENST00000522447	51110	Homo sapiens lactamase, beta 2 (LACTB2), mRNA [NM_016027]	-2.10891	9.36287	4.23419e-10
A_23_P46351	SLC22A23	ENST00000406686	63027	Homo sapiens solute carrier family 22, member 23 (SLC22A23), transcript variant 1, mRNA [NM_015482]	-2.10871	7.89438	2.85749e-09
A_24_P402588	PARN	ENST00000437198	5073	Homo sapiens poly(A)-specific ribonuclease (PARN), transcript variant 1, mRNA [NM_002582]	-2.10853	9.9639	7.33548e-10
A_21_P0011120	PRELID2	ENST00000334744	153768	Homo sapiens PRELI domain containing 2 (PRELID2), transcript variant 3, mRNA [NM_138492]	-2.10763	7.88845	1.21628e-11
A_23_P211285	LZIC	ENST00000471853	84328	Homo sapiens leucine zipper and CTNNBIP1 domain containing (LZIC), mRNA [NM_032368]	-2.10711	11.8545	3.07834e-11
A_33_P3257523	SLC38A9	ENST00000508124	153129	Homo sapiens solute carrier family 38, member 9 (SLC38A9), transcript variant 1, mRNA [NM_173514]	-2.10708	8.89217	4.53542e-09
A_33_P3395738	CCDC77	ENST00000422000	84318	Homo sapiens coiled-coil domain containing 77 (CCDC77), transcript variant 1, mRNA [NM_032358]	-2.10689	10.5181	2.35756e-11
(+)E1A_r60_a22	ZNF250	ENST00000292579	58500	Homo sapiens zinc finger protein 250 (ZNF250), transcript variant 1, mRNA [NM_021061]	-2.10632	9.13723	4.75682e-09
A_24_P236522	IMPA2	ENST00000590107	3613	Homo sapiens inositol(myo)-1(or 4)-monophosphatase 2 (IMPA2), mRNA [NM_014214]	-2.10583	11.3922	6.30821e-10
A_24_P721898	BTBD10	ENST00000527102	84280	Homo sapiens BTB (POZ) domain containing 10 (BTBD10), transcript variant 2, mRNA [NM_032320]	-2.10571	9.48106	8.22914e-09
A_21_P0003213	DHX57	ENST00000620517	90957	Homo sapiens DEAH (Asp-Glu-Ala-Asp/His) box polypeptide 57 (DHX57), mRNA [NM_198963]	-2.10569	7.9957	5.29602e-10
A_24_P291133	SDHAF2	ENST00000542794	54949	Homo sapiens succinate dehydrogenase complex assembly factor 2 (SDHAF2), mRNA [NM_017841]	-2.10549	10.7559	2.89439e-09
A_23_P101671	SNAPIN	ENST00000478558	23557	Homo sapiens SNAP-associated protein (SNAPIN), transcript variant 1, mRNA [NM_012437]	-2.1052	11.0011	1.17156e-12
A_32_P224522	TRAPPC13	ENST00000231526	80006	Homo sapiens trafficking protein particle complex 13 (TRAPPC13), transcript variant 2, mRNA [NM_024941]	-2.10442	8.19015	4.62655e-12
A_23_P122197	RNF213	ENST00000319921	57674	Homo sapiens ring finger protein 213 (RNF213), transcript variant 2, mRNA [NM_020954]	-2.10434	8.79112	7.55502e-11
A_23_P168864	EXT1	ENST00000437196	2131	Homo sapiens exostosin glycosyltransferase 1 (EXT1), mRNA [NM_000127]	-2.10427	7.88701	1.97817e-09
A_32_P122402	PDZRN3	ENST00000263666	23024	Homo sapiens PDZ domain containing ring finger 3 (PDZRN3), transcript variant 1, mRNA [NM_015009]	-2.10332	6.60102	1.48645e-12
A_23_P138507	SUCLA2	ENST00000378654	8803	Homo sapiens succinate-CoA ligase, ADP-forming, beta subunit (SUCLA2), mRNA [NM_003850]	-2.1023	9.11621	1.72514e-11
A_23_P12911	TANK	ENST00000392749	10010	Homo sapiens TRAF family member-associated NFKB activator (TANK), transcript variant 1, mRNA [NM_004180]	-2.10159	9.56142	9.87411e-10
A_32_P48615	WDR20	ENST00000424963	91833	Homo sapiens WD repeat domain 20 (WDR20), transcript variant 1, mRNA [NM_181291]	-2.10133	8.10875	5.0743e-11
A_24_P55496	ZNF606	ENST00000341164	80095	Homo sapiens zinc finger protein 606 (ZNF606), mRNA [NM_025027]	-2.10093	8.12179	1.12355e-10
A_21_P0000285	LOC440040	ENST00000530858	440040	Homo sapiens glutamate receptor, metabotropic 5 pseudogene (LOC440040), non-coding RNA [NR_027044]	-2.10044	6.71867	1.14088e-08
A_24_P276628	ZNF175	ENST00000262259	7728	Homo sapiens zinc finger protein 175 (ZNF175), mRNA [NM_007147]	-2.09956	8.14413	2.53686e-11
A_24_P149124	TTC12	ENST00000462711	54970	Homo sapiens tetratricopeptide repeat domain 12 (TTC12), mRNA [NM_017868]	-2.09932	6.68783	1.55856e-10
A_33_P3358938	ADORA1	ENST00000367235	134	Homo sapiens adenosine A1 receptor (ADORA1), transcript variant 1, mRNA [NM_000674]	-2.09834	8.38667	2.38688e-10
A_23_P62607	MEGF9	ENST00000373930	1955	Homo sapiens multiple EGF-like-domains 9 (MEGF9), mRNA [NM_001080497]	-2.09779	8.583	3.89101e-12
A_33_P3241786	DPF3	ENST00000366353	8110	Homo sapiens D4, zinc and double PHD fingers, family 3 (DPF3), transcript variant 4, mRNA [NM_001280544]	-2.0972	7.69928	1.65806e-10
A_21_P0007249	ABL2	ENST00000502732	27	Homo sapiens ABL proto-oncogene 2, non-receptor tyrosine kinase (ABL2), transcript variant b, mRNA [NM_007314]	-2.09686	9.52713	2.4707e-10
A_24_P251841	FAM117A	ENST00000240364	81558	Homo sapiens family with sequence similarity 117, member A (FAM117A), mRNA [NM_030802]	-2.0967	10.0153	1.78512e-09
A_32_P109922	TIMM23	ENST00000580018	100287932	Homo sapiens translocase of inner mitochondrial membrane 23 homolog (yeast) (TIMM23), transcript variant 1, mRNA [NM_006327]	-2.09624	10.6486	1.23282e-10
A_23_P169050	DGKG	ENST00000265022	1608	Homo sapiens diacylglycerol kinase, gamma 90kDa (DGKG), transcript variant 1, mRNA [NM_001346]	-2.09572	7.12261	4.17558e-11
A_24_P687326	RTCB	ENST00000216038	51493	Homo sapiens RNA 2,3-cyclic phosphate and 5-OH ligase (RTCB), mRNA [NM_014306]	-2.09566	12.7052	5.99419e-11
A_21_P0014925	NFU1	ENST00000462320	27247	Homo sapiens NFU1 iron-sulfur cluster scaffold (NFU1), transcript variant 1, mRNA [NM_015700]	-2.09538	11.1408	3.60313e-10
A_24_P100234	RTKN2	ENST00000373789	219790	Homo sapiens rhotekin 2 (RTKN2), transcript variant 1, mRNA [NM_145307]	-2.09474	8.1966	1.71195e-11
A_33_P3587376	WDR36	ENST00000506538	134430	Homo sapiens WD repeat domain 36 (WDR36), mRNA [NM_139281]	-2.09454	8.55199	8.80814e-11
A_33_P3362193	FBXO28	ENST00000366862	23219	Homo sapiens F-box protein 28 (FBXO28), transcript variant 1, mRNA [NM_015176]	-2.09451	9.57143	4.92255e-10
A_33_P3277447	DZANK1	ENST00000608192	55184	Homo sapiens double zinc ribbon and ankyrin repeat domains 1 (DZANK1), mRNA [NM_001099407]	-2.09441	7.94604	3.00137e-11
A_21_P0000882	NF1	ENST00000358273	4763	Homo sapiens neurofibromin 1 (NF1), transcript variant 1, mRNA [NM_001042492]	-2.09412	8.45356	3.25881e-10
A_23_P101950	TRMT10A	ENST00000273962	93587	Homo sapiens tRNA methyltransferase 10 homolog A (S. cerevisiae) (TRMT10A), transcript variant 1, mRNA [NM_152292]	-2.09371	8.24243	1.21838e-08
A_23_P344988	ETV1	ENST00000242066	2115	Homo sapiens ets variant 1 (ETV1), transcript variant 1, mRNA [NM_004956]	-2.0932	8.07256	8.31931e-08
A_23_P214950	CNOT6	ENST00000618123	57472	Homo sapiens CCR4-NOT transcription complex, subunit 6 (CNOT6), mRNA [NM_001303241]	-2.09311	9.35035	1.20691e-09
A_23_P109184	SCRN3	ENST00000548868	79634	Homo sapiens secernin 3 (SCRN3), transcript variant 1, mRNA [NM_024583]	-2.09282	8.92413	3.32578e-09
A_23_P435636	DRAM2	ENST00000477769	128338	Homo sapiens DNA-damage regulated autophagy modulator 2 (DRAM2), mRNA [NM_178454]	-2.09195	8.85395	9.66902e-10
A_33_P3310286	LEMD3	ENST00000308330	23592	Homo sapiens LEM domain containing 3 (LEMD3), transcript variant 1, mRNA [NM_014319]	-2.09038	9.40792	2.69916e-09
A_23_P112341	CNOT2	ENST00000551434	4848	Homo sapiens CCR4-NOT transcription complex, subunit 2 (CNOT2), transcript variant 2, mRNA [NM_014515]	-2.09015	11.8941	5.07491e-09
A_24_P925062	KIAA1671	ENST00000358431	85379	Homo sapiens KIAA1671 (KIAA1671), mRNA [NM_001145206]	-2.08946	10.5996	8.34665e-08
A_23_P217120	TRIL	ENST00000539664	9865	Homo sapiens TLR4 interactor with leucine-rich repeats (TRIL), mRNA [NM_014817]	-2.08802	9.48978	2.06486e-09
A_23_P166797	CAMSAP2	ENST00000236925	23271	Homo sapiens calmodulin regulated spectrin-associated protein family, member 2 (CAMSAP2), transcript variant 2, mRNA [NM_203459]	-2.08732	9.33183	7.65487e-10
A_33_P3385148	ZC3H4	ENST00000253048	23211	Homo sapiens zinc finger CCCH-type containing 4 (ZC3H4), mRNA [NM_015168]	-2.08725	11.1109	1.9563e-11
A_23_P215435	KHDC1	ENST00000433730	80759	Homo sapiens KH homology domain containing 1 (KHDC1), transcript variant 2, mRNA [NM_030568]	-2.08659	8.07868	3.77778e-10
A_21_P0000395	C11orf49	ENST00000278460	79096	Homo sapiens chromosome 11 open reading frame 49 (C11orf49), transcript variant 1, mRNA [NM_001003676]	-2.08633	11.439	2.81487e-11
A_24_P540057	TTC4	ENST00000606515	7268	Homo sapiens tetratricopeptide repeat domain 4 (TTC4), transcript variant 1, mRNA [NM_004623]	-2.08584	8.4142	1.21013e-09
A_21_P0000286	PHACTR4	ENST00000373836	65979	Homo sapiens phosphatase and actin regulator 4 (PHACTR4), transcript variant 1, mRNA [NM_001048183]	-2.08564	9.87964	8.92176e-11
A_23_P128246	SLC16A14	ENST00000295190	151473	Homo sapiens solute carrier family 16, member 14 (SLC16A14), mRNA [NM_152527]	-2.08546	7.5954	7.73925e-14
A_33_P3259393	LINC00339	ENST00000404210	29092	Homo sapiens long intergenic non-protein coding RNA 339 (LINC00339), transcript variant 3, long non-coding RNA [NR_109762]	-2.08464	8.24766	1.62908e-11
A_23_P342067	SKA1	ENST00000616604	220134	Homo sapiens spindle and kinetochore associated complex subunit 1 (SKA1), transcript variant 1, mRNA [NM_001039535]	-2.08389	9.29884	8.00715e-10
A_33_P3391727	CSNK2A2	ENST00000262506	1459	Homo sapiens casein kinase 2, alpha prime polypeptide (CSNK2A2), mRNA [NM_001896]	-2.08342	9.01093	9.4128e-10
A_33_P3374504	FBXO28	ENST00000366862	23219	Homo sapiens F-box protein 28 (FBXO28), transcript variant 1, mRNA [NM_015176]	-2.08315	8.93438	2.59824e-10
A_23_P16139	HIST1H3H	ENST00000369163	8357	Homo sapiens histone cluster 1, H3h (HIST1H3H), mRNA [NM_003536]	-2.08301	12.2702	2.10423e-09
A_24_P942493	C8orf82	ENST00000313465	414919	Homo sapiens chromosome 8 open reading frame 82 (C8orf82), mRNA [NM_001001795]	-2.08093	13.7406	2.7527e-11
A_21_P0001911	BRCC3	ENST00000330045	79184	Homo sapiens BRCA1/BRCA2-containing complex, subunit 3 (BRCC3), transcript variant 1, mRNA [NM_024332]	-2.08044	10.4492	3.31011e-10
A_33_P3220723	ATF1	ENST00000262053	466	Homo sapiens activating transcription factor 1 (ATF1), mRNA [NM_005171]	-2.07942	9.87013	2.00474e-09
A_23_P165668	TET1	ENST00000373644	80312	Homo sapiens tet methylcytosine dioxygenase 1 (TET1), mRNA [NM_030625]	-2.0793	7.26033	3.61528e-11
A_23_P32253	COPS5	ENST00000523890	10987	Homo sapiens COP9 signalosome subunit 5 (COPS5), mRNA [NM_006837]	-2.07881	13.4986	2.01932e-11
A_21_P0004860	N6AMT1	ENST00000527217	29104	N-6 adenine-specific DNA methyltransferase 1 (putative) [Source:EntrezGene;Acc:29104] [ENST00000527217]	-2.0782	8.37763	2.96025e-10
A_21_P0012971	NUP214	ENST00000530491	8021	Homo sapiens nucleoporin 214kDa (NUP214), mRNA [NM_005085]	-2.07769	9.87966	4.18553e-10
A_33_P3329255	POLR1B	ENST00000448770	84172	Homo sapiens polymerase (RNA) I polypeptide B, 128kDa (POLR1B), transcript variant 1, mRNA [NM_019014]	-2.07672	9.44899	2.49931e-11
A_23_P212089	PAG1	ENST00000220597	55824	Homo sapiens phosphoprotein membrane anchor with glycosphingolipid microdomains 1 (PAG1), mRNA [NM_018440]	-2.07668	8.3456	1.68672e-11
A_23_P141208	FAM27C	ENST00000613335	100132948	Homo sapiens family with sequence similarity 27, member C (FAM27C), long non-coding RNA [NR_027421]	-2.07653	8.15006	1.3032e-08
A_23_P164826	LOC101928399	ENST00000442815	101928399	PREDICTED: Homo sapiens uncharacterized LOC101928399 (LOC101928399), transcript variant X3, ncRNA [XR_244328]	-2.07608	6.68624	2.63049e-09
A_32_P129894	DEPDC1	ENST00000489862	55635	Homo sapiens DEP domain containing 1 (DEPDC1), transcript variant 2, mRNA [NM_017779]	-2.07417	11.4608	2.07269e-11
A_33_P3380056	NCOA6	ENST00000471897	23054	Homo sapiens nuclear receptor coactivator 6 (NCOA6), transcript variant 1, mRNA [NM_014071]	-2.07399	11.6728	1.40292e-10
A_33_P3291882	KLHL20	ENST00000209884	27252	Homo sapiens kelch-like family member 20 (KLHL20), mRNA [NM_014458]	-2.07383	8.16383	3.71315e-10
A_33_P3325497	SH3BP5L	ENST00000475978	80851	Homo sapiens SH3-binding domain protein 5-like (SH3BP5L), mRNA [NM_030645]	-2.07376	10.8016	6.91735e-09
A_23_P114883	PLEKHA2	ENST00000617275	59339	Homo sapiens pleckstrin homology domain containing, family A (phosphoinositide binding specific) member 2 (PLEKHA2), mRNA [NM_021623]	-2.07374	13.1099	1.9949e-11
A_33_P3403748	SPDL1	ENST00000265295	54908	Homo sapiens spindle apparatus coiled-coil protein 1 (SPDL1), mRNA [NM_017785]	-2.07368	9.33986	4.36505e-10
A_21_P0009193	MPP3	ENST00000398389	4356	Homo sapiens membrane protein, palmitoylated 3 (MAGUK p55 subfamily member 3) (MPP3), transcript variant 1, mRNA [NM_001932]	-2.07359	8.54524	3.32155e-11
A_23_P35977	LOC286071		286071	Homo sapiens cDNA FLJ34440 fis, clone HLUNG2001214. [AK091759]	-2.07346	7.1162	1.21855e-11
A_23_P53126	IQCK	ENST00000308214	124152	Homo sapiens IQ motif containing K (IQCK), mRNA [NM_153208]	-2.07329	10.2069	4.2594e-10
A_21_P0000356	PEX14	ENST00000356607	5195	Homo sapiens peroxisomal biogenesis factor 14 (PEX14), mRNA [NM_004565]	-2.0732	12.5721	4.02198e-09
A_19_P00318189	SPHK2	ENST00000245222	56848	Homo sapiens sphingosine kinase 2 (SPHK2), transcript variant 1, mRNA [NM_020126]	-2.07316	12.3927	1.23282e-10
A_33_P3295228	USP32	ENST00000574788	84669	Homo sapiens ubiquitin specific peptidase 32 (USP32), mRNA [NM_032582]	-2.07288	8.15292	1.07487e-07
A_23_P22444	RNPEPL1	ENST00000481757	57140	Homo sapiens arginyl aminopeptidase (aminopeptidase B)-like 1 (RNPEPL1), mRNA [NM_018226]	-2.07265	14.112	2.56597e-11
A_21_P0013991	PSMG1	ENST00000481921	8624	Homo sapiens proteasome (prosome, macropain) assembly chaperone 1 (PSMG1), transcript variant 1, mRNA [NM_003720]	-2.07211	13.6978	1.79882e-10
A_23_P99811	NUP88	ENST00000574087	4927	Homo sapiens nucleoporin 88kDa (NUP88), mRNA [NM_002532]	-2.07195	10.9695	6.32945e-09
A_23_P121875	EIF3E	ENST00000519517	3646	Homo sapiens eukaryotic translation initiation factor 3, subunit E (EIF3E), mRNA [NM_001568]	-2.07144	14.2371	7.03127e-11
A_33_P3252206	ANLN	ENST00000491782	54443	Homo sapiens anillin, actin binding protein (ANLN), transcript variant 1, mRNA [NM_018685]	-2.07126	10.4642	4.20772e-10
A_23_P90743	METTL5	ENST00000260953	29081	Homo sapiens methyltransferase like 5 (METTL5), transcript variant 1, mRNA [NM_014168]	-2.07067	11.924	1.70062e-10
A_19_P00319108	SP110	ENST00000540870	3431	Homo sapiens SP110 nuclear body protein (SP110), transcript variant b, mRNA [NM_004510]	-2.07063	9.19771	1.13026e-08
A_24_P148796	ARAP2	ENST00000303965	116984	Homo sapiens ArfGAP with RhoGAP domain, ankyrin repeat and PH domain 2 (ARAP2), mRNA [NM_015230]	-2.07025	7.99015	1.25931e-09
A_19_P00317824	CES1	ENST00000421606	1066	Homo sapiens carboxylesterase 1 (CES1), transcript variant 1, mRNA [NM_001025195]	-2.07017	7.10263	9.35612e-12
A_21_P0014235	CANT1	ENST00000592228	124583	Homo sapiens calcium activated nucleotidase 1 (CANT1), transcript variant 1, mRNA [NM_138793]	-2.07015	8.72307	6.35906e-11
A_21_P0000252	SWI5	ENST00000320188	375757	Homo sapiens SWI5 recombination repair homolog (yeast) (SWI5), mRNA [NM_001040011]	-2.06988	10.6531	9.9885e-10
A_33_P3279730	TARDBP	ENST00000620632	23435	Homo sapiens TAR DNA binding protein (TARDBP), mRNA [NM_007375]	-2.06942	13.8239	9.41259e-11
A_19_P00317237	TMEM127	ENST00000258439	55654	Homo sapiens transmembrane protein 127 (TMEM127), transcript variant 1, mRNA [NM_017849]	-2.06872	11.0678	1.80342e-10
A_23_P65712	UBE2D2	ENST00000398734	7322	Homo sapiens ubiquitin-conjugating enzyme E2D 2 (UBE2D2), transcript variant 2, mRNA [NM_181838]	-2.06871	11.3815	1.4167e-09
A_23_P165676	RALGAPA1	ENST00000554259	253959	Homo sapiens Ral GTPase activating protein, alpha subunit 1 (catalytic) (RALGAPA1), transcript variant 1, mRNA [NM_014990]	-2.06757	10.2389	1.33515e-09
A_23_P110882	PEX5L	ENST00000467460	51555	Homo sapiens peroxisomal biogenesis factor 5-like (PEX5L), transcript variant 1, mRNA [NM_016559]	-2.06653	6.15376	2.18541e-11
A_33_P3233170	ZNF202	ENST00000336139	7753	Homo sapiens zinc finger protein 202 (ZNF202), transcript variant 1, mRNA [NM_003455]	-2.06612	7.61649	4.46383e-12
A_33_P3399943	CEP170	ENST00000612450	9859	Homo sapiens centrosomal protein 170kDa (CEP170), transcript variant alpha, mRNA [NM_014812]	-2.06469	9.92816	6.84037e-11
A_23_P379026	PDGFRB	ENST00000261799	5159	Homo sapiens platelet-derived growth factor receptor, beta polypeptide (PDGFRB), mRNA [NM_002609]	-2.06399	7.1806	7.27706e-12
A_21_P0000126	MAPKAP1	ENST00000265960	79109	Homo sapiens mitogen-activated protein kinase associated protein 1 (MAPKAP1), transcript variant 1, mRNA [NM_001006617]	-2.0638	8.14802	2.32776e-10
A_21_P0012328	RIC8B	ENST00000392837	55188	Homo sapiens RIC8 guanine nucleotide exchange factor B (RIC8B), mRNA [NM_018157]	-2.06323	9.03622	5.07443e-11
A_21_P0011626	FOXK2	ENST00000473637	3607	Homo sapiens forkhead box K2 (FOXK2), mRNA [NM_004514]	-2.06267	10.5539	7.46386e-11
A_23_P75071	LOC643733	ENST00000532441	643733		-2.06251	10.2144	3.36114e-09
A_33_P3382766	CCDC102A	ENST00000569068	92922	Homo sapiens coiled-coil domain containing 102A (CCDC102A), mRNA [NM_033212]	-2.06142	9.81057	5.73501e-10
A_24_P212531	APIP	ENST00000527830	51074	Homo sapiens APAF1 interacting protein (APIP), mRNA [NM_015957]	-2.06086	8.54521	1.65661e-10
A_23_P254863	HABP4	ENST00000466976	22927	Homo sapiens hyaluronan binding protein 4 (HABP4), mRNA [NM_014282]	-2.06081	11.659	1.02859e-10
A_21_P0000333	NEDD4L	ENST00000456173	23327	Homo sapiens neural precursor cell expressed, developmentally down-regulated 4-like, E3 ubiquitin protein ligase (NEDD4L), transcript variant d, mRNA [NM_015277]	-2.06029	11.0797	4.2477e-09
A_24_P263937	GRK6	ENST00000355958	2870	Homo sapiens G protein-coupled receptor kinase 6 (GRK6), transcript variant 3, mRNA [NM_001004105]	-2.06014	8.67242	1.23406e-09
A_24_P662366	KBTBD3	ENST00000531837	143879	Homo sapiens kelch repeat and BTB (POZ) domain containing 3 (KBTBD3), transcript variant 2, mRNA [NM_198439]	-2.05938	7.37519	5.38847e-12
A_23_P76034	SFR1	ENST00000369729	119392	Homo sapiens SWI5-dependent recombination repair 1 (SFR1), transcript variant 2, mRNA [NM_145247]	-2.05925	8.35909	1.78362e-08
A_23_P48717	ZC3H6	ENST00000409871	376940	Homo sapiens zinc finger CCCH-type containing 6 (ZC3H6), mRNA [NM_198581]	-2.05833	8.00244	7.93925e-10
A_23_P118571	TNFRSF11B	ENST00000521597	4982	Homo sapiens tumor necrosis factor receptor superfamily, member 11b (TNFRSF11B), mRNA [NM_002546]	-2.05688	11.462	1.72123e-11
A_33_P3217317	LMCD1	ENST00000157600	29995	Homo sapiens LIM and cysteine-rich domains 1 (LMCD1), transcript variant 1, mRNA [NM_014583]	-2.0567	9.89806	1.09408e-08
A_32_P37592	EXO1	ENST00000518741	9156	Homo sapiens exonuclease 1 (EXO1), transcript variant 3, mRNA [NM_003686]	-2.0566	9.87744	1.45647e-08
A_33_P3365037	NUDT2	ENST00000379155	318	Homo sapiens nudix (nucleoside diphosphate linked moiety X)-type motif 2 (NUDT2), transcript variant 1, mRNA [NM_001161]	-2.05572	9.65772	6.98926e-10
A_24_P374634	CLOCK	ENST00000511124	9575	Homo sapiens clock circadian regulator (CLOCK), transcript variant 1, mRNA [NM_001267843]	-2.05522	7.87354	3.3262e-12
A_23_P30050	PMEPA1	ENST00000265626	56937	Homo sapiens prostate transmembrane protein, androgen induced 1 (PMEPA1), transcript variant 1, mRNA [NM_020182]	-2.05459	12.1434	0.000221616
A_23_P25974	TUBG1	ENST00000251413	7283	Homo sapiens tubulin, gamma 1 (TUBG1), mRNA [NM_001070]	-2.05371	13.2864	1.01813e-10
A_24_P363548	TOP2A	ENST00000423485	7153	Homo sapiens topoisomerase (DNA) II alpha 170kDa (TOP2A), mRNA [NM_001067]	-2.05303	11.3099	1.68694e-11
A_19_P00321795	PCMT1	ENST00000480010	5110	Homo sapiens protein-L-isoaspartate (D-aspartate) O-methyltransferase (PCMT1), transcript variant 1, mRNA [NM_005389]	-2.05266	10.4634	3.2424e-10
A_24_P118489	RFC4	ENST00000296273	5984	Homo sapiens replication factor C (activator 1) 4, 37kDa (RFC4), transcript variant 1, mRNA [NM_002916]	-2.05152	12.5019	1.0125e-10
A_23_P127652	STEAP2	ENST00000394622	261729	Homo sapiens STEAP family member 2, metalloreductase (STEAP2), transcript variant 1, mRNA [NM_152999]	-2.05119	8.59378	2.6031e-10
A_23_P8797	NTHL1	ENST00000562120	4913	Homo sapiens nth endonuclease III-like 1 (E. coli) (NTHL1), mRNA [NM_002528]	-2.05022	11.0043	1.12946e-09
A_33_P3252781	LSM6	ENST00000296581	11157	Homo sapiens LSM6 homolog, U6 small nuclear RNA associated (S. cerevisiae) (LSM6), mRNA [NM_007080]	-2.05018	11.5193	1.18952e-11
A_23_P145541	PPP3CC	ENST00000240139	5533	Homo sapiens protein phosphatase 3, catalytic subunit, gamma isozyme (PPP3CC), transcript variant 2, mRNA [NM_005605]	-2.04944	10.7592	5.22638e-10
A_23_P88249	RAB8A	ENST00000300935	4218	Homo sapiens RAB8A, member RAS oncogene family (RAB8A), mRNA [NM_005370]	-2.04907	11.9081	7.98458e-09
A_23_P106806	DLGAP4	ENST00000373907	22839	Homo sapiens discs, large (Drosophila) homolog-associated protein 4 (DLGAP4), transcript variant 1, mRNA [NM_014902]	-2.04878	12.0321	4.42809e-11
A_23_P406928	NUTM2A-AS1		728190	Homo sapiens NUTM2A antisense RNA 1 (NUTM2A-AS1), long non-coding RNA [NR_024397]	-2.0483	8.64629	1.33202e-09
A_23_P436117	DOCK4		9732	Homo sapiens dedicator of cytokinesis 4 (DOCK4), mRNA [NM_014705]	-2.04823	8.31001	1.75585e-10
A_23_P162970	VPS25	ENST00000253794	84313	Homo sapiens vacuolar protein sorting 25 homolog (S. cerevisiae) (VPS25), mRNA [NM_032353]	-2.04819	11.6149	1.81172e-09
A_23_P500381	POLR3G	ENST00000399107	10622	Homo sapiens polymerase (RNA) III (DNA directed) polypeptide G (32kD) (POLR3G), mRNA [NM_006467]	-2.0477	8.72283	3.15693e-11
A_24_P142151	COA3	ENST00000328434	28958	Homo sapiens cytochrome c oxidase assembly factor 3 (COA3), mRNA [NM_001040431]	-2.04701	11.823	4.32995e-13
A_23_P121825	RFX5	ENST00000290524	5993	Homo sapiens regulatory factor X, 5 (influences HLA class II expression) (RFX5), transcript variant 1, mRNA [NM_000449]	-2.04682	9.28518	8.86328e-12
A_21_P0002653	ZFAT	ENST00000523243	57623	Homo sapiens zinc finger and AT hook domain containing (ZFAT), transcript variant 1, mRNA [NM_020863]	-2.04667	9.56714	3.36378e-12
A_33_P3373892	MIS18BP1	ENST00000470424	55320	Homo sapiens MIS18 binding protein 1 (MIS18BP1), mRNA [NM_018353]	-2.04664	8.19372	5.22544e-10
A_33_P3250939	PRKAG1	ENST00000546531	5571	Homo sapiens protein kinase, AMP-activated, gamma 1 non-catalytic subunit (PRKAG1), transcript variant 4, mRNA [NM_001206710]	-2.04632	8.5356	3.20624e-08
A_23_P253012	SLC35A5	ENST00000460713	55032	Homo sapiens solute carrier family 35, member A5 (SLC35A5), mRNA [NM_017945]	-2.04575	8.49234	2.96679e-10
A_23_P28730	MMS19	ENST00000355839	64210	Homo sapiens MMS19 nucleotide excision repair homolog (S. cerevisiae) (MMS19), transcript variant 1, mRNA [NM_022362]	-2.04556	10.011	3.61788e-10
A_23_P404091	PHC2	ENST00000257118	1912	Homo sapiens polyhomeotic homolog 2 (Drosophila) (PHC2), transcript variant 1, mRNA [NM_198040]	-2.04526	14.0675	2.18807e-11
A_23_P121676	NMT1	ENST00000258960	4836	Homo sapiens N-myristoyltransferase 1 (NMT1), mRNA [NM_021079]	-2.04386	12.807	6.85529e-11
A_21_P0009702	EFTUD1	ENST00000359445	79631	Homo sapiens elongation factor Tu GTP binding domain containing 1 (EFTUD1), transcript variant 1, mRNA [NM_024580]	-2.04371	10.6285	2.22302e-09
A_23_P15146	PRRT3	ENST00000412055	285368	Homo sapiens proline-rich transmembrane protein 3 (PRRT3), mRNA [NM_207351]	-2.04361	9.67774	1.84077e-12
A_33_P3251821	LACE1	ENST00000486863	246269	Homo sapiens lactation elevated 1 (LACE1), mRNA [NM_145315]	-2.04304	8.08233	9.70373e-09
A_23_P31389	KAT6B	ENST00000372724	23522	Homo sapiens K(lysine) acetyltransferase 6B (KAT6B), transcript variant 1, mRNA [NM_012330]	-2.04234	7.82609	4.08552e-10
A_33_P3267263	MMS22L	ENST00000275053	253714	Homo sapiens MMS22-like, DNA repair protein (MMS22L), mRNA [NM_198468]	-2.04164	7.8549	4.92625e-09
A_23_P42045	ERCC1	ENST00000340192	2067	Homo sapiens excision repair cross-complementation group 1 (ERCC1), transcript variant 1, mRNA [NM_202001]	-2.04135	12.3746	2.23524e-10
A_23_P254842	ZNF142	ENST00000411696	7701	Homo sapiens zinc finger protein 142 (ZNF142), transcript variant 1, mRNA [NM_001105537]	-2.04133	8.04847	1.73546e-09
A_33_P3262024	MFAP3L	ENST00000361618	9848	Homo sapiens microfibrillar-associated protein 3-like (MFAP3L), transcript variant 1, mRNA [NM_021647]	-2.0412	9.78137	8.52992e-10
A_23_P217968	CD163L1	ENST00000546182	283316	Homo sapiens CD163 molecule-like 1 (CD163L1), transcript variant 2, mRNA [NM_174941]	-2.04078	9.51704	1.00558e-08
A_33_P3228102	ZNF584	ENST00000599145	201514	Homo sapiens zinc finger protein 584 (ZNF584), mRNA [NM_173548]	-2.04078	9.82107	2.48531e-09
A_33_P3390013	CDC27	ENST00000531206	996	Homo sapiens cell division cycle 27 (CDC27), transcript variant 2, mRNA [NM_001256]	-2.04072	10.8411	3.70196e-11
A_33_P3292840	APBA1	ENST00000265381	320	Homo sapiens amyloid beta (A4) precursor protein-binding, family A, member 1 (APBA1), mRNA [NM_001163]	-2.0407	7.49512	1.80621e-11
A_23_P162142	QRICH1	ENST00000357496	54870	Homo sapiens glutamine-rich 1 (QRICH1), transcript variant 1, mRNA [NM_017730]	-2.04068	10.4617	4.55489e-10
A_23_P207680	ZNF784	ENST00000325351	147808	Homo sapiens zinc finger protein 784 (ZNF784), mRNA [NM_203374]	-2.0405	9.99924	1.53835e-08
A_23_P205768	ALOX12-AS1		100506713	Homo sapiens ALOX12 antisense RNA 1 (ALOX12-AS1), long non-coding RNA [NR_040089]	-2.04044	7.27486	2.74956e-05
A_33_P3349716	RALGAPB	ENST00000397042	57148	Homo sapiens Ral GTPase activating protein, beta subunit (non-catalytic) (RALGAPB), transcript variant 1, mRNA [NM_020336]	-2.04005	9.70192	1.37035e-10
A_23_P94800	ABCC6	ENST00000542005	368	Homo sapiens ATP-binding cassette, sub-family C (CFTR/MRP), member 6 (ABCC6), transcript variant 2, mRNA [NM_001079528]	-2.03956	7.21697	5.09138e-12
A_23_P57007	TUBD1	ENST00000591548	51174	Homo sapiens tubulin, delta 1 (TUBD1), transcript variant 1, mRNA [NM_016261]	-2.03938	8.64287	5.32461e-10
A_33_P3412035	ARHGAP31	ENST00000264245	57514	Homo sapiens Rho GTPase activating protein 31 (ARHGAP31), mRNA [NM_020754]	-2.03923	7.41018	1.95793e-10
A_19_P00315649	KLHL8	ENST00000273963	57563	Homo sapiens kelch-like family member 8 (KLHL8), transcript variant 2, mRNA [NM_020803]	-2.03915	9.94192	1.37156e-10
A_33_P3319006	DNAJC16	ENST00000616884	23341	Homo sapiens DnaJ (Hsp40) homolog, subfamily C, member 16 (DNAJC16), transcript variant 1, mRNA [NM_015291]	-2.03903	8.09027	1.06971e-09
A_33_P3384667	DCAF6	ENST00000489398	55827	Homo sapiens DDB1 and CUL4 associated factor 6 (DCAF6), transcript variant 1, mRNA [NM_018442]	-2.03847	7.80138	4.77449e-11
A_23_P133095	ANKRD17	ENST00000358602	26057	Homo sapiens ankyrin repeat domain 17 (ANKRD17), transcript variant 1, mRNA [NM_032217]	-2.03839	10.1804	1.40543e-10
A_33_P3413845	XRN1	ENST00000264951	54464	Homo sapiens 5-3 exoribonuclease 1 (XRN1), transcript variant 1, mRNA [NM_019001]	-2.03781	7.93257	1.35325e-09
A_23_P122947	NSRP1	ENST00000540900	84081	Homo sapiens nuclear speckle splicing regulatory protein 1 (NSRP1), transcript variant 1, mRNA [NM_032141]	-2.03772	8.8162	9.17852e-10
A_33_P3218138	TBC1D22A	ENST00000355704	25771	Homo sapiens TBC1 domain family, member 22A (TBC1D22A), transcript variant 1, mRNA [NM_014346]	-2.03767	8.40427	1.26706e-10
A_23_P73511	ERICH2		285141	Homo sapiens glutamate-rich 2 (ERICH2), transcript variant 1, mRNA [NM_001290030]	-2.03728	7.69179	1.10584e-11
A_21_P0004720	SLC25A11	ENST00000544061	8402	Homo sapiens solute carrier family 25 (mitochondrial carrier; oxoglutarate carrier), member 11 (SLC25A11), transcript variant 1, mRNA [NM_003562]	-2.03721	10.9009	1.04494e-08
A_33_P3337009	ZNF658	ENST00000602828	26149	Homo sapiens zinc finger protein 658 (ZNF658), mRNA [NM_033160]	-2.03717	9.51565	1.99377e-11
A_23_P202881	TCP10L	ENST00000491828	140290	Homo sapiens t-complex 10-like (TCP10L), mRNA [NM_144659]	-2.03671	7.65633	6.19747e-13
A_23_P39237	GMPS	ENST00000514075	8833	Homo sapiens guanine monphosphate synthase (GMPS), mRNA [NM_003875]	-2.03572	12.4505	2.10479e-10
A_32_P41487	ITGB8	ENST00000222573	3696	Homo sapiens integrin, beta 8 (ITGB8), mRNA [NM_002214]	-2.03565	10.9608	2.39671e-09
A_23_P118289	TRAK1	ENST00000487159	22906	Homo sapiens trafficking protein, kinesin binding 1 (TRAK1), transcript variant 1, mRNA [NM_001042646]	-2.03505	10.4022	3.00752e-09
A_23_P10873	LINC00944	ENST00000540684	387895	Homo sapiens long intergenic non-protein coding RNA 944 (LINC00944), long non-coding RNA [NR_033878]	-2.03495	7.64373	5.45527e-11
A_23_P2097	RAB3GAP2	ENST00000358951	25782	Homo sapiens RAB3 GTPase activating protein subunit 2 (non-catalytic) (RAB3GAP2), mRNA [NM_012414]	-2.0349	10.8616	7.99729e-12
A_24_P940166	MCTS1	ENST00000371315	28985	Homo sapiens malignant T cell amplified sequence 1 (MCTS1), transcript variant 1, mRNA [NM_014060]	-2.03445	12.944	6.41423e-11
A_33_P3363485	NT5C	ENST00000583655	30833	Homo sapiens 5, 3-nucleotidase, cytosolic (NT5C), transcript variant 1, mRNA [NM_014595]	-2.03441	13.8299	1.10961e-12
A_33_P3363168	LINC01268	ENST00000434296	285758	Homo sapiens long intergenic non-protein coding RNA 1268 (LINC01268), long non-coding RNA [NR_038863]	-2.03438	6.97431	1.26777e-10
A_21_P0008768	ZCCHC7	ENST00000534928	84186	Homo sapiens zinc finger, CCHC domain containing 7 (ZCCHC7), transcript variant 4, mRNA [NM_032226]	-2.03413	7.52873	1.76063e-12
A_33_P3385266	FLJ37035	ENST00000525909	399821	Homo sapiens uncharacterized LOC399821 (FLJ37035), long non-coding RNA [NR_033847]	-2.03387	7.31037	5.09496e-12
A_33_P3601163	XAF1	ENST00000361842	54739	Homo sapiens XIAP associated factor 1 (XAF1), transcript variant 1, mRNA [NM_017523]	-2.03377	7.86338	2.44599e-09
A_21_P0007119	OPA3	ENST00000323060	80207	Homo sapiens optic atrophy 3 (autosomal recessive, with chorea and spastic paraplegia) (OPA3), transcript variant 1, mRNA [NM_001017989]	-2.03354	7.96459	1.99127e-11
A_21_P0000502	MLH1	ENST00000536378	4292	Homo sapiens mutL homolog 1 (MLH1), transcript variant 1, mRNA [NM_000249]	-2.03297	12.9365	1.18265e-08
A_23_P34788	NCOA5	ENST00000290231	57727	Homo sapiens nuclear receptor coactivator 5 (NCOA5), mRNA [NM_020967]	-2.03281	7.62385	9.72917e-11
A_23_P5601	CKAP5	ENST00000354558	9793	Homo sapiens cytoskeleton associated protein 5 (CKAP5), transcript variant 1, mRNA [NM_001008938]	-2.032	11.8818	3.33663e-10
A_23_P121564	AGPAT5		55326	Homo sapiens 1-acylglycerol-3-phosphate O-acyltransferase 5 (AGPAT5), mRNA [NM_018361]	-2.03163	11.1657	1.23729e-10
A_33_P3351499	CCDC102B	ENST00000360242	79839	Homo sapiens coiled-coil domain containing 102B (CCDC102B), transcript variant 2, mRNA [NM_024781]	-2.0314	7.07408	1.80884e-11
A_23_P501193	KAT7	ENST00000259021	11143	Homo sapiens K(lysine) acetyltransferase 7 (KAT7), transcript variant 1, mRNA [NM_007067]	-2.0313	9.42171	8.69135e-12
A_33_P3363938	TDG	ENST00000392872	6996	Homo sapiens thymine-DNA glycosylase (TDG), mRNA [NM_003211]	-2.03053	12.232	1.63907e-10
A_23_P50786	BACE1	ENST00000392937	23621	Homo sapiens beta-site APP-cleaving enzyme 1 (BACE1), transcript variant a, mRNA [NM_012104]	-2.03046	12.9977	4.76853e-10
A_23_P5757	PRR3	ENST00000464396	80742	Homo sapiens proline rich 3 (PRR3), transcript variant 1, mRNA [NM_025263]	-2.02989	8.20197	6.42363e-10
A_33_P3374643	TMEM51	ENST00000376014	55092	Homo sapiens transmembrane protein 51 (TMEM51), transcript variant 1, mRNA [NM_001136216]	-2.02982	11.2257	1.02695e-11
A_23_P47077	BTBD7	ENST00000613725	55727	Homo sapiens BTB (POZ) domain containing 7 (BTBD7), transcript variant 1, mRNA [NM_001002860]	-2.02784	9.78097	3.16656e-12
A_21_P0000289	PYCARD	ENST00000350605	29108	Homo sapiens PYD and CARD domain containing (PYCARD), transcript variant 1, mRNA [NM_013258]	-2.02779	8.25967	1.46931e-11
A_23_P127557	RBM19	ENST00000261741	9904	Homo sapiens RNA binding motif protein 19 (RBM19), transcript variant 2, mRNA [NM_016196]	-2.02768	8.77351	2.229e-09
A_33_P3415340	TICRR	ENST00000268138	90381	Homo sapiens TOPBP1-interacting checkpoint and replication regulator (TICRR), mRNA [NM_152259]	-2.02699	8.37444	2.28329e-09
A_33_P3341568	GNAZ	ENST00000615612	2781	Homo sapiens guanine nucleotide binding protein (G protein), alpha z polypeptide (GNAZ), mRNA [NM_002073]	-2.02696	12.834	1.86521e-12
A_33_P3378697	PNMAL1	ENST00000313683	55228	Homo sapiens paraneoplastic Ma antigen family-like 1 (PNMAL1), transcript variant 1, mRNA [NM_018215]	-2.0264	12.61	2.87016e-11
A_33_P3243128	RPH3AL	ENST00000323434	9501	Homo sapiens rabphilin 3A-like (without C2 domains) (RPH3AL), transcript variant 1, mRNA [NM_006987]	-2.02633	7.21272	8.18536e-11
A_21_P0013170	TMEM45A	ENST00000489060	55076	Homo sapiens transmembrane protein 45A (TMEM45A), mRNA [NM_018004]	-2.0261	9.28645	1.60107e-11
A_19_P00326532	FLAD1	ENST00000489992	80308	Homo sapiens flavin adenine dinucleotide synthetase 1 (FLAD1), transcript variant 1, mRNA [NM_025207]	-2.02586	9.70383	2.67763e-11
A_24_P88850	DAB2	ENST00000320816	1601	Homo sapiens Dab, mitogen-responsive phosphoprotein, homolog 2 (Drosophila) (DAB2), transcript variant 1, mRNA [NM_001343]	-2.02507	7.40501	1.84964e-11
A_33_P3422404	HIST1H2BF		8343	Homo sapiens histone cluster 1, H2bf (HIST1H2BF), mRNA [NM_003522]	-2.02451	9.91364	4.10616e-09
A_24_P244100	ZNF627	ENST00000361113	199692	Homo sapiens zinc finger protein 627 (ZNF627), transcript variant 1, mRNA [NM_145295]	-2.02345	9.72455	2.86392e-11
A_33_P3589722	NFX1	ENST00000379540	4799	Homo sapiens nuclear transcription factor, X-box binding 1 (NFX1), transcript variant 1, mRNA [NM_002504]	-2.02327	8.40704	3.55668e-08
A_23_P170581	ETV1	ENST00000399357	2115	Homo sapiens ets variant 1 (ETV1), transcript variant 1, mRNA [NM_004956]	-2.02282	8.58766	1.18672e-08
A_23_P55880	UBE3C	ENST00000470408	9690	Homo sapiens ubiquitin protein ligase E3C (UBE3C), mRNA [NM_014671]	-2.0227	10.1399	2.62595e-09
A_23_P35591	ZNF713	ENST00000429591	349075	Homo sapiens zinc finger protein 713 (ZNF713), mRNA [NM_182633]	-2.02261	7.3324	6.40351e-12
A_21_P0010978	ZNF518B	ENST00000326756	85460	Homo sapiens zinc finger protein 518B (ZNF518B), mRNA [NM_053042]	-2.02126	8.90701	7.44218e-10
A_33_P3230594	PLA2G4A	ENST00000367466	5321	Homo sapiens phospholipase A2, group IVA (cytosolic, calcium-dependent) (PLA2G4A), mRNA [NM_024420]	-2.02099	7.24914	3.47966e-11
A_33_P3250323	MYB	ENST00000341911	4602	Homo sapiens v-myb avian myeloblastosis viral oncogene homolog (MYB), transcript variant 2, mRNA [NM_005375]	-2.02084	8.14685	1.52542e-07
A_33_P3230985	NUPL1	ENST00000381736	9818	Homo sapiens nucleoporin like 1 (NUPL1), transcript variant 1, mRNA [NM_014089]	-2.02034	9.03309	1.33202e-09
A_23_P23380	CNOT7	ENST00000429006	29883	Homo sapiens CCR4-NOT transcription complex, subunit 7 (CNOT7), transcript variant 2, mRNA [NM_054026]	-2.02008	10.7019	6.37975e-11
A_21_P0009382	ARHGEF26	ENST00000465817	26084	Homo sapiens Rho guanine nucleotide exchange factor (GEF) 26 (ARHGEF26), transcript variant 1, mRNA [NM_001251962]	-2.01934	9.27943	9.86165e-11
A_33_P3230709	OIP5	ENST00000220514	11339	Homo sapiens Opa interacting protein 5 (OIP5), mRNA [NM_007280]	-2.01881	11.2822	1.32067e-10
A_33_P3249773	FAM69B	ENST00000617017	138311	Homo sapiens family with sequence similarity 69, member B (FAM69B), mRNA [NM_152421]	-2.01816	10.2226	8.10672e-12
A_33_P3348802	ERCC1	ENST00000592083	2067	Homo sapiens excision repair cross-complementation group 1 (ERCC1), transcript variant 1, mRNA [NM_202001]	-2.01798	11.6153	4.41277e-12
A_24_P943613	FIBIN		387758	Homo sapiens fin bud initiation factor homolog (zebrafish) (FIBIN), mRNA [NM_203371]	-2.01749	6.44059	3.90137e-12
A_33_P3382910	ELOVL6	ENST00000394607	79071	Homo sapiens ELOVL fatty acid elongase 6 (ELOVL6), transcript variant 1, mRNA [NM_024090]	-2.0173	10.1026	6.36177e-09
A_21_P0012330	HIPK2	ENST00000406875	28996	Homo sapiens homeodomain interacting protein kinase 2 (HIPK2), transcript variant 1, mRNA [NM_022740]	-2.01718	8.67408	1.84384e-10
A_32_P199429	TSPAN14	ENST00000372164	81619	Homo sapiens tetraspanin 14 (TSPAN14), transcript variant 1, mRNA [NM_030927]	-2.01666	9.98413	6.5966e-10
A_24_P27412	DNAJC13	ENST00000509279	23317	Homo sapiens DnaJ (Hsp40) homolog, subfamily C, member 13 (DNAJC13), mRNA [NM_015268]	-2.01656	9.8021	2.83746e-07
A_33_P3237977	RNF170	ENST00000319073	81790	Homo sapiens ring finger protein 170 (RNF170), transcript variant 2, mRNA [NM_030954]	-2.01654	8.65569	6.66212e-09
A_23_P311616	RTTN	ENST00000583043	25914	Homo sapiens rotatin (RTTN), mRNA [NM_173630]	-2.01559	8.3329	8.32868e-09
A_23_P322845	TTI1	ENST00000449821	9675	TELO2 interacting protein 1 [Source:HGNC Symbol;Acc:HGNC:29029] [ENST00000449821]	-2.01476	8.37433	1.11354e-09
A_21_P0000334	TRIM37	ENST00000393066	4591	Homo sapiens tripartite motif containing 37 (TRIM37), transcript variant 2, mRNA [NM_001005207]	-2.01427	9.17278	5.88996e-11
A_21_P0013629	PDXDC2P		283970	Homo sapiens mRNA; cDNA DKFZp686B0962 (from clone DKFZp686B0962). [BX647358]	-2.01364	9.10313	2.55418e-10
A_33_P3262028	EMC2	ENST00000220853	9694	Homo sapiens ER membrane protein complex subunit 2 (EMC2), mRNA [NM_014673]	-2.01329	10.1686	4.71632e-11
A_19_P00812349	lnc-UQCRFS1-9		NA	LNCipedia lincRNA (lnc-UQCRFS1-9), lincRNA [lnc-UQCRFS1-9:23]	-2.01322	8.53831	7.95252e-10
A_33_P3262884	SWAP70	ENST00000318950	23075	Homo sapiens SWAP switching B-cell complex 70kDa subunit (SWAP70), transcript variant 1, mRNA [NM_015055]	-2.01192	9.45777	1.40294e-10
A_21_P0009758	TRRAP	ENST00000359863	8295	Homo sapiens transformation/transcription domain-associated protein (TRRAP), transcript variant 2, mRNA [NM_003496]	-2.01035	9.97547	3.0323e-09
A_24_P322847	PARD6G	ENST00000353265	84552	Homo sapiens par-6 family cell polarity regulator gamma (PARD6G), mRNA [NM_032510]	-2.01028	7.86961	2.54649e-11
A_21_P0013578	PTPRK	ENST00000619256	5796	Homo sapiens protein tyrosine phosphatase, receptor type, K (PTPRK), transcript variant 2, mRNA [NM_002844]	-2.00976	12.267	1.43767e-09
A_33_P3248024	ACAD9	ENST00000511227	28976	Homo sapiens acyl-CoA dehydrogenase family, member 9 (ACAD9), transcript variant 1, mRNA [NM_014049]	-2.00913	9.37866	6.04256e-11
A_23_P110879	NUP205	ENST00000477620	23165	Homo sapiens nucleoporin 205kDa (NUP205), mRNA [NM_015135]	-2.00908	13.4205	1.68222e-09
A_21_P0014553	ZNF341	ENST00000342427	84905	Homo sapiens zinc finger protein 341 (ZNF341), transcript variant 1, mRNA [NM_001282933]	-2.00899	9.38082	1.5762e-10
A_23_P64808	INPP5A	ENST00000368594	3632	Homo sapiens inositol polyphosphate-5-phosphatase, 40kDa (INPP5A), mRNA [NM_005539]	-2.00876	8.84859	9.26632e-11
A_23_P90172	SLC25A19	ENST00000375261	60386	Homo sapiens solute carrier family 25 (mitochondrial thiamine pyrophosphate carrier), member 19 (SLC25A19), transcript variant 1, mRNA [NM_001126121]	-2.00874	11.9304	2.28584e-09
A_23_P124642	C7orf60	ENST00000297145	154743	Homo sapiens chromosome 7 open reading frame 60 (C7orf60), mRNA [NM_152556]	-2.00863	7.92444	4.70137e-11
A_33_P3258061		ENST00000561746	NA	Homo sapiens cDNA FLJ33400 fis, clone BRACE2009828. [AK090719]	-2.00835	7.80906	3.47966e-11
A_24_P134834	SPATA7	ENST00000045347	55812	Homo sapiens spermatogenesis associated 7 (SPATA7), transcript variant 1, mRNA [NM_018418]	-2.00785	9.72853	1.67264e-11
A_21_P0009625	CCDC167	ENST00000373408	154467	Homo sapiens coiled-coil domain containing 167 (CCDC167), mRNA [NM_138493]	-2.00748	11.8286	2.5872e-12
A_33_P3364884	EPHA5-AS1	ENST00000509473	100144602	Homo sapiens EPHA5 antisense RNA 1 (EPHA5-AS1), long non-coding RNA [NR_034138]	-2.00632	8.77603	5.48196e-10
A_23_P132405	NRD1	ENST00000464385	4898	Homo sapiens nardilysin (N-arginine dibasic convertase) (NRD1), transcript variant 1, mRNA [NM_002525]	-2.00565	12.3378	1.20471e-10
A_33_P3849275	SORBS2	ENST00000284776	8470	Homo sapiens sorbin and SH3 domain containing 2 (SORBS2), transcript variant 2, mRNA [NM_021069]	-2.00546	9.29656	3.61648e-09
A_33_P3255229	YBEY	ENST00000397694	54059	Homo sapiens ybeY metallopeptidase (putative) (YBEY), transcript variant 1, mRNA [NM_058181]	-2.00522	9.62128	7.19823e-11
A_23_P26457	PALM3	ENST00000340790	342979	Homo sapiens paralemmin 3 (PALM3), mRNA [NM_001145028]	-2.0051	9.16954	6.08111e-12
A_32_P197340	TCEANC2	ENST00000234827	127428	Homo sapiens transcription elongation factor A (SII) N-terminal and central domain containing 2 (TCEANC2), mRNA [NM_153035]	-2.00449	8.05614	2.92352e-10
A_21_P0006095	CCT4	ENST00000544079	10575	Homo sapiens chaperonin containing TCP1, subunit 4 (delta) (CCT4), transcript variant 1, mRNA [NM_006430]	-2.00446	14.2939	1.27854e-10
A_23_P150852	CTTNBP2NL	ENST00000271277	55917	Homo sapiens CTTNBP2 N-terminal like (CTTNBP2NL), mRNA [NM_018704]	-2.00445	8.81051	7.25626e-10
A_23_P99253	CBX5	ENST00000209875	23468	Homo sapiens chromobox homolog 5 (CBX5), transcript variant 1, mRNA [NM_001127322]	-2.00416	12.0567	8.65889e-11
A_33_P3396431	C7orf50	ENST00000397098	84310	Homo sapiens chromosome 7 open reading frame 50 (C7orf50), transcript variant 1, mRNA [NM_032350]	-2.00412	12.78	1.17873e-09
A_23_P70398	TTC8	ENST00000354441	123016	Homo sapiens tetratricopeptide repeat domain 8 (TTC8), transcript variant 1, mRNA [NM_144596]	-2.00367	9.34183	1.67663e-11
A_33_P3385782	C18orf21	ENST00000592875	83608	Homo sapiens chromosome 18 open reading frame 21 (C18orf21), transcript variant 3, mRNA [NM_001201475]	-2.00301	10.5955	1.87811e-09
A_33_P3261947	GON4L	ENST00000437809	54856	Homo sapiens gon-4-like (C. elegans) (GON4L), transcript variant 3, mRNA [NM_001282860]	-2.00276	11.5732	2.00935e-10
A_24_P254965	AQR	ENST00000156471	9716	aquarius intron-binding spliceosomal factor [Source:HGNC Symbol;Acc:HGNC:29513] [ENST00000156471]	-2.00268	8.94683	1.92592e-09
A_23_P62335	MECOM	ENST00000264674	2122	Homo sapiens MDS1 and EVI1 complex locus (MECOM), transcript variant 6, mRNA [NM_001164000]	-2.00266	8.05763	8.07104e-09
A_19_P00813087	EIF2AK4	ENST00000263791	440275	Homo sapiens eukaryotic translation initiation factor 2 alpha kinase 4 (EIF2AK4), mRNA [NM_001013703]	-2.00237	10.4611	2.93129e-09
A_33_P3254431	ERBB2IP	ENST00000380943	55914	Homo sapiens erbb2 interacting protein (ERBB2IP), transcript variant 2, mRNA [NM_018695]	-2.0017	10.9987	6.72029e-10
A_32_P95151	GPHN	ENST00000315266	10243	Homo sapiens gephyrin (GPHN), transcript variant 1, mRNA [NM_020806]	-2.00116	9.67785	4.31864e-10
A_33_P3268989	ALMS1	ENST00000613296	7840	Homo sapiens Alstrom syndrome 1 (ALMS1), mRNA [NM_015120]	-2.00102	9.33334	5.23542e-10
A_33_P3650353	COX17	ENST00000468918	10063	Homo sapiens COX17 cytochrome c oxidase copper chaperone (COX17), mRNA [NM_005694]	-2.00064	13.9858	3.81799e-11
A_21_P0013370	BCKDK	ENST00000567530	10295	Homo sapiens branched chain ketoacid dehydrogenase kinase (BCKDK), transcript variant 1, mRNA [NM_005881]	-1.99926	9.31661	2.24669e-10
A_23_P79259	PFKFB4	ENST00000232375	5210	Homo sapiens 6-phosphofructo-2-kinase/fructose-2,6-biphosphatase 4 (PFKFB4), mRNA [NM_004567]	-1.99904	9.32845	8.9422e-11
A_23_P103433	lnc-MTX1-1		NA	LNCipedia lincRNA (lnc-MTX1-1), lincRNA [lnc-MTX1-1:4]	-1.99901	8.95069	4.55988e-11
A_33_P3368495	LOC100507291		100507291	Homo sapiens uncharacterized LOC100507291 (LOC100507291), transcript variant 1, long non-coding RNA [NR_121608]	-1.99873	8.40088	3.4168e-08
A_33_P3224916	SLC25A43	ENST00000488158	203427	Homo sapiens solute carrier family 25, member 43 (SLC25A43), mRNA [NM_145305]	-1.99849	9.29939	1.41326e-09
A_33_P3379701	ADPRH	ENST00000478399	141	Homo sapiens ADP-ribosylarginine hydrolase (ADPRH), transcript variant 1, mRNA [NM_001125]	-1.99833	7.59249	1.136e-08
A_24_P126305	ABHD2	ENST00000352732	11057	Homo sapiens abhydrolase domain containing 2 (ABHD2), transcript variant 1, mRNA [NM_007011]	-1.99773	7.9834	1.59521e-09
A_33_P3331641	SAMD9L	ENST00000610760	219285	sterile alpha motif domain containing 9-like [Source:HGNC Symbol;Acc:HGNC:1349] [ENST00000610760]	-1.99694	7.93877	1.09514e-10
A_23_P149496	DLC1	ENST00000276297	10395	Homo sapiens DLC1 Rho GTPase activating protein (DLC1), transcript variant 1, mRNA [NM_182643]	-1.99673	8.42367	8.65889e-11
A_33_P3237135	CENPF	ENST00000366955	1063	Homo sapiens centromere protein F, 350/400kDa (CENPF), mRNA [NM_016343]	-1.99552	14.7682	7.94929e-12
A_23_P209246	RALA	ENST00000005257	5898	Homo sapiens v-ral simian leukemia viral oncogene homolog A (ras related) (RALA), mRNA [NM_005402]	-1.99507	10.5472	2.4613e-11
A_23_P115861	SMAD4	ENST00000342988	4089	Homo sapiens SMAD family member 4 (SMAD4), mRNA [NM_005359]	-1.99485	10.5258	8.02368e-11
A_33_P3290949	MIER2	ENST00000264819	54531	Homo sapiens mesoderm induction early response 1, family member 2 (MIER2), mRNA [NM_017550]	-1.99442	11.0591	3.29935e-09
A_23_P80032	ACADSB	ENST00000358776	36	Homo sapiens acyl-CoA dehydrogenase, short/branched chain (ACADSB), mRNA [NM_001609]	-1.9938	9.90514	2.98789e-10
A_33_P3401093	IDH1	ENST00000415913	3417	Homo sapiens isocitrate dehydrogenase 1 (NADP+), soluble (IDH1), transcript variant 1, mRNA [NM_005896]	-1.99358	11.9791	3.41181e-13
A_23_P55518	PLCB1	ENST00000612075	23236	Homo sapiens phospholipase C, beta 1 (phosphoinositide-specific) (PLCB1), transcript variant 2, mRNA [NM_182734]	-1.99336	6.19407	1.1053e-11
A_33_P3539223	ERLEC1	ENST00000185150	27248	Homo sapiens endoplasmic reticulum lectin 1 (ERLEC1), transcript variant 1, mRNA [NM_015701]	-1.99325	11.0923	5.60284e-09
A_23_P105625	NFYC	ENST00000372651	4802	Homo sapiens nuclear transcription factor Y, gamma (NFYC), transcript variant 3, mRNA [NM_001142587]	-1.99319	9.08637	4.44298e-09
A_24_P324314	ARNT2	ENST00000533983	9915	Homo sapiens aryl-hydrocarbon receptor nuclear translocator 2 (ARNT2), mRNA [NM_014862]	-1.99296	11.8193	1.63907e-10
A_23_P97700	NDST1	ENST00000261797	3340	Homo sapiens N-deacetylase/N-sulfotransferase (heparan glucosaminyl) 1 (NDST1), transcript variant 1, mRNA [NM_001543]	-1.99263	12.1569	3.02662e-09
A_33_P3634554	CDC42EP1	ENST00000249014	11135	Homo sapiens CDC42 effector protein (Rho GTPase binding) 1 (CDC42EP1), mRNA [NM_152243]	-1.99201	13.183	4.88484e-10
A_33_P3210139	GOLPH3	ENST00000265070	64083	Homo sapiens golgi phosphoprotein 3 (coat-protein) (GOLPH3), mRNA [NM_022130]	-1.99145	9.91293	3.46477e-11
A_33_P3404671	SKA3	ENST00000298260	221150	Homo sapiens spindle and kinetochore associated complex subunit 3 (SKA3), transcript variant 1, mRNA [NM_145061]	-1.99114	9.50114	5.00048e-08
A_33_P3407266	USP20	ENST00000315480	10868	Homo sapiens ubiquitin specific peptidase 20 (USP20), transcript variant 2, mRNA [NM_001008563]	-1.99109	9.01429	1.30809e-09
A_23_P202117	IMPA2	ENST00000383376	3613	Homo sapiens inositol(myo)-1(or 4)-monophosphatase 2 (IMPA2), mRNA [NM_014214]	-1.99009	7.4306	3.84216e-10
A_24_P382017	DUS2	ENST00000561965	54920	Homo sapiens dihydrouridine synthase 2 (DUS2), transcript variant 1, mRNA [NM_017803]	-1.98943	7.9081	5.26957e-11
A_23_P116743	PHF12	ENST00000332830	57649	Homo sapiens PHD finger protein 12 (PHF12), transcript variant 1, mRNA [NM_001033561]	-1.98846	9.05986	9.19633e-10
A_23_P400945	NCAM2	ENST00000400546	4685	neural cell adhesion molecule 2 [Source:HGNC Symbol;Acc:HGNC:7657] [ENST00000400546]	-1.98814	6.47916	5.87321e-12
A_23_P151662	NFIB	ENST00000380959	4781	Homo sapiens nuclear factor I/B (NFIB), transcript variant 3, mRNA [NM_005596]	-1.98789	10.7757	3.54079e-10
A_21_P0000040	STEAP3	ENST00000393110	55240	Homo sapiens STEAP family member 3, metalloreductase (STEAP3), transcript variant 1, mRNA [NM_182915]	-1.98751	10.07	2.95647e-09
A_23_P23815	ZZEF1	ENST00000381638	23140	Homo sapiens zinc finger, ZZ-type with EF-hand domain 1 (ZZEF1), mRNA [NM_015113]	-1.98727	9.69722	2.55928e-11
A_23_P217899	NDUFC1	ENST00000394223	4717	Homo sapiens NADH dehydrogenase (ubiquinone) 1, subcomplex unknown, 1, 6kDa (NDUFC1), transcript variant 2, mRNA [NM_002494]	-1.98716	14.8885	1.82306e-12
A_21_P0009212	EPG5	ENST00000282041	57724	Homo sapiens ectopic P-granules autophagy protein 5 homolog (C. elegans) (EPG5), mRNA [NM_020964]	-1.98585	8.01996	1.07078e-09
A_33_P3645465	SH3PXD2A	ENST00000355946	9644	Homo sapiens SH3 and PX domains 2A (SH3PXD2A), mRNA [NM_014631]	-1.98524	9.72301	4.46083e-10
A_33_P3272990	ITGA4		3676	Homo sapiens integrin, alpha 4 (antigen CD49D, alpha 4 subunit of VLA-4 receptor) (ITGA4), mRNA [NM_000885]	-1.98488	7.92353	5.43454e-11
A_33_P3410599	ENOX1	ENST00000412891	55068	Homo sapiens ecto-NOX disulfide-thiol exchanger 1 (ENOX1), transcript variant 1, mRNA [NM_017993]	-1.98373	8.0217	5.09281e-10
A_32_P78816	ZNF93	ENST00000343769	81931	Homo sapiens zinc finger protein 93 (ZNF93), mRNA [NM_031218]	-1.98291	8.96094	1.06294e-09
A_33_P3358397	PIK3C3	ENST00000587328	5289	Homo sapiens phosphatidylinositol 3-kinase, catalytic subunit type 3 (PIK3C3), mRNA [NM_002647]	-1.98228	10.2985	3.03156e-07
A_21_P0010743	CSK	ENST00000564216	1445	Homo sapiens c-src tyrosine kinase (CSK), transcript variant 1, mRNA [NM_004383]	-1.98206	8.97857	2.7267e-09
A_33_P3227217	ZNF876P	ENST00000356347	642280	Homo sapiens zinc finger protein 876, pseudogene (ZNF876P), non-coding RNA [NR_027481]	-1.98191	7.26336	5.7485e-11
A_24_P810697	KIF4A	ENST00000374403	24137	Homo sapiens kinesin family member 4A (KIF4A), mRNA [NM_012310]	-1.98135	10.9264	5.17274e-10
A_21_P0014863	TEAD4	ENST00000358409	7004	Homo sapiens TEA domain family member 4 (TEAD4), transcript variant 1, mRNA [NM_003213]	-1.98076	9.86646	1.78044e-08
A_33_P3263756	KIZ	ENST00000441136	55857	Homo sapiens kizuna centrosomal protein (KIZ), transcript variant 1, mRNA [NM_018474]	-1.97973	9.30943	1.18447e-08
A_33_P3568387	YAF2	ENST00000327791	10138	Homo sapiens YY1 associated factor 2 (YAF2), transcript variant 1, mRNA [NM_001190979]	-1.9796	8.54954	7.73165e-10
A_24_P305467	SYNGR2		9144	Homo sapiens synaptogyrin 2, mRNA (cDNA clone MGC:102914 IMAGE:4746277), complete cds. [BC105992]	-1.9796	14.1367	8.40803e-11
A_21_P0000139	LOC101929174		101929174	PREDICTED: Homo sapiens uncharacterized LOC101929174 (LOC101929174), ncRNA [XR_424270]	-1.97959	7.102	1.54799e-08
A_33_P3339376		ENST00000412855	NA		-1.97938	7.07998	7.11924e-12
A_21_P0014317	ZNF775	ENST00000329630	285971	Homo sapiens zinc finger protein 775 (ZNF775), mRNA [NM_173680]	-1.97934	11.5739	1.58308e-10
A_21_P0011721	VPS13B	ENST00000358544	157680	Homo sapiens vacuolar protein sorting 13 homolog B (yeast) (VPS13B), transcript variant 5, mRNA [NM_017890]	-1.97881	9.86136	3.99946e-10
A_33_P3248842	RAB40B	ENST00000576359	10966	Homo sapiens RAB40B, member RAS oncogene family (RAB40B), mRNA [NM_006822]	-1.97856	8.28926	3.87128e-11
A_33_P3226542	HYLS1	ENST00000356438	219844	Homo sapiens hydrolethalus syndrome 1 (HYLS1), transcript variant 1, mRNA [NM_145014]	-1.97834	8.5099	1.31304e-09
A_33_P3263538	CKLF	ENST00000527845	51192	Homo sapiens chemokine-like factor (CKLF), transcript variant 5, mRNA [NM_001040138]	-1.97773	12.514	8.80693e-10
A_23_P410507	TTI1	ENST00000449821	9675	TELO2 interacting protein 1 [Source:HGNC Symbol;Acc:HGNC:29029] [ENST00000449821]	-1.97625	12.4029	2.9594e-11
A_21_P0000350	CDKL1	ENST00000542671	8814	Homo sapiens cyclin-dependent kinase-like 1 (CDC2-related kinase) (CDKL1), transcript variant 1, mRNA [NM_004196]	-1.97623	7.24409	2.25212e-12
A_23_P70409	TLR3	ENST00000512264	7098	Homo sapiens toll-like receptor 3 (TLR3), mRNA [NM_003265]	-1.97593	7.57233	1.2904e-11
A_19_P00321110	STEAP1B	ENST00000621434	256227	Homo sapiens STEAP family member 1B (STEAP1B), transcript variant 1, mRNA [NM_001164460]	-1.97585	9.26596	1.93325e-10
A_23_P421401	ANKRD27	ENST00000306065	84079	Homo sapiens ankyrin repeat domain 27 (VPS9 domain) (ANKRD27), mRNA [NM_032139]	-1.97569	9.01074	3.95868e-09
A_23_P218158	SLC43A3	ENST00000525205	29015	Homo sapiens solute carrier family 43, member 3 (SLC43A3), transcript variant 3, mRNA [NM_199329]	-1.97545	7.73573	5.04312e-11
A_23_P111635	DESI1	ENST00000468151	27351	Homo sapiens desumoylating isopeptidase 1 (DESI1), mRNA [NM_015704]	-1.97465	8.4154	4.82278e-06
A_24_P941787	ICK	ENST00000356971	22858	Homo sapiens intestinal cell (MAK-like) kinase (ICK), transcript variant 2, mRNA [NM_016513]	-1.97371	9.4625	3.44595e-12
A_21_P0000313	EXOC2	ENST00000230449	55770	Homo sapiens exocyst complex component 2 (EXOC2), transcript variant 1, mRNA [NM_018303]	-1.97336	7.60549	8.83754e-11
A_33_P3231472	CLUAP1	ENST00000572600	23059	Homo sapiens clusterin associated protein 1 (CLUAP1), transcript variant 1, mRNA [NM_015041]	-1.97316	10.0318	4.35783e-11
A_23_P369479	ZMAT5	ENST00000344318	55954	Homo sapiens zinc finger, matrin-type 5 (ZMAT5), transcript variant 1, mRNA [NM_019103]	-1.97257	9.71193	1.64098e-08
A_33_P3422812	RRP15	ENST00000366932	51018	Homo sapiens ribosomal RNA processing 15 homolog (S. cerevisiae) (RRP15), mRNA [NM_016052]	-1.97237	7.75632	1.86114e-10
A_23_P104876	SMC2	ENST00000286398	10592	Homo sapiens structural maintenance of chromosomes 2 (SMC2), transcript variant 1, mRNA [NM_001042550]	-1.97197	10.1555	2.25602e-10
A_23_P148584	RFX7	ENST00000559447	64864	Homo sapiens regulatory factor X, 7 (RFX7), mRNA [NM_022841]	-1.9706	9.37417	5.78007e-08
A_23_P158596	TTC25	ENST00000591658	83538	Homo sapiens tetratricopeptide repeat domain 25 (TTC25), transcript variant 1, mRNA [NM_031421]	-1.96999	8.58501	6.95666e-09
A_23_P354288	LZTS1	ENST00000381569	11178	Homo sapiens leucine zipper, putative tumor suppressor 1 (LZTS1), mRNA [NM_021020]	-1.96924	11.2183	1.03608e-08
A_33_P3266920	SCCPDH	ENST00000366510	51097	Homo sapiens saccharopine dehydrogenase (putative) (SCCPDH), mRNA [NM_016002]	-1.96906	12.5535	1.25905e-11
A_23_P29046	TXLNB	ENST00000358430	167838	Homo sapiens taxilin beta (TXLNB), mRNA [NM_153235]	-1.96832	7.26315	7.41536e-11
A_23_P324994	RASSF2	ENST00000379376	9770	Homo sapiens Ras association (RalGDS/AF-6) domain family member 2 (RASSF2), transcript variant 1, mRNA [NM_014737]	-1.96815	13.6182	4.13497e-10
A_24_P145009	DIRAS1	ENST00000323469	148252	Homo sapiens DIRAS family, GTP-binding RAS-like 1 (DIRAS1), mRNA [NM_145173]	-1.96791	11.8708	1.70096e-10
A_33_P3269824	CNOT4	ENST00000423368	4850	Homo sapiens CCR4-NOT transcription complex, subunit 4 (CNOT4), transcript variant 1, mRNA [NM_013316]	-1.96788	11.0369	4.80114e-09
A_33_P3228642	FBXO38	ENST00000296701	81545	Homo sapiens F-box protein 38 (FBXO38), transcript variant 1, mRNA [NM_030793]	-1.96623	8.4625	1.41682e-10
A_23_P402733	LOC81691	ENST00000564274	81691	Homo sapiens exonuclease NEF-sp (LOC81691), transcript variant 1, mRNA [NM_030941]	-1.96612	7.23408	1.39015e-11
A_21_P0006808	SYNRG	ENST00000621136	11276	Homo sapiens synergin, gamma (SYNRG), transcript variant 1, mRNA [NM_007247]	-1.9654	7.93223	1.23666e-09
A_21_P0013510	THUMPD3	ENST00000484006	25917	Homo sapiens THUMP domain containing 3 (THUMPD3), transcript variant 1, mRNA [NM_015453]	-1.9641	10.4817	2.1273e-09
A_23_P60387	EEF2K	ENST00000263026	29904	Homo sapiens eukaryotic elongation factor 2 kinase (EEF2K), mRNA [NM_013302]	-1.96299	9.70443	1.10106e-10
A_24_P193435	DIDO1	ENST00000395343	11083	Homo sapiens death inducer-obliterator 1 (DIDO1), transcript variant 4, mRNA [NM_033081]	-1.96254	9.35201	5.2385e-10
A_24_P941930	TNS3	ENST00000311160	64759	Homo sapiens tensin 3 (TNS3), mRNA [NM_022748]	-1.96253	10.3975	3.97522e-10
A_23_P141555	FAM118B	ENST00000531935	79607	Homo sapiens family with sequence similarity 118, member B (FAM118B), mRNA [NM_024556]	-1.96236	8.51173	1.61992e-08
A_19_P00801821	C6orf203	ENST00000405204	51250	Homo sapiens chromosome 6 open reading frame 203 (C6orf203), transcript variant 1, mRNA [NM_016487]	-1.96233	10.4084	8.23032e-11
A_23_P71644	TRMT10B	ENST00000297994	158234	Homo sapiens tRNA methyltransferase 10 homolog B (S. cerevisiae) (TRMT10B), transcript variant 1, mRNA [NM_144964]	-1.96152	7.57614	2.48958e-12
A_24_P410627	VIPAS39	ENST00000557658	63894	Homo sapiens VPS33B interacting protein, apical-basolateral polarity regulator, spe-39 homolog (VIPAS39), transcript variant 2, mRNA [NM_022067]	-1.96131	9.98138	2.58936e-09
A_23_P379794	RABEPK	ENST00000373538	10244	Homo sapiens Rab9 effector protein with kelch motifs (RABEPK), transcript variant 1, mRNA [NM_005833]	-1.96025	12.213	1.15796e-10
A_33_P3308706	ATAD2B	ENST00000238789	54454	Homo sapiens ATPase family, AAA domain containing 2B (ATAD2B), transcript variant 1, mRNA [NM_017552]	-1.95948	8.00162	9.38561e-11
A_23_P251505	FOXN3	ENST00000345097	1112	Homo sapiens forkhead box N3 (FOXN3), transcript variant 2, mRNA [NM_005197]	-1.9578	7.44826	1.13573e-09
A_33_P3400424	NME5	ENST00000506657	8382	Homo sapiens NME/NM23 family member 5 (NME5), mRNA [NM_003551]	-1.9576	7.86608	1.68412e-12
A_23_P1102	SLC38A1	ENST00000398637	81539	Homo sapiens solute carrier family 38, member 1 (SLC38A1), transcript variant 1, mRNA [NM_030674]	-1.95732	11.0487	8.36857e-10
A_23_P58953	MFSD6	ENST00000392328	54842	Homo sapiens major facilitator superfamily domain containing 6 (MFSD6), mRNA [NM_017694]	-1.95692	9.33862	1.6692e-08
A_33_P3346937	TMEM170B	ENST00000379426	100113407	Homo sapiens transmembrane protein 170B (TMEM170B), mRNA [NM_001100829]	-1.9564	10.1471	5.25254e-11
A_33_P3333777	SNAP47	ENST00000366759	116841	Homo sapiens synaptosomal-associated protein, 47kDa (SNAP47), mRNA [NM_053052]	-1.95598	12.912	3.6016e-11
A_33_P3326713	ZNF446	ENST00000622379	55663	Homo sapiens zinc finger protein 446 (ZNF446), mRNA [NM_017908]	-1.95583	11.0773	7.14666e-12
A_23_P82868	WNT6	ENST00000233948	7475	Homo sapiens wingless-type MMTV integration site family, member 6 (WNT6), mRNA [NM_006522]	-1.9553	8.27068	1.21528e-09
A_19_P00802417	lnc-MYC-2		NA	Homo sapiens cDNA FLJ26234 fis, clone ADG09627. [AK129745]	-1.95521	9.1194	1.15672e-08
A_33_P3317553	ELOVL2-AS1		100506409	Homo sapiens ELOVL2 antisense RNA 1 (ELOVL2-AS1), transcript variant 1, long non-coding RNA [NR_038962]	-1.9552	6.6686	3.69726e-10
A_23_P86133	PLEKHM1	ENST00000582986	9842	Homo sapiens pleckstrin homology domain containing, family M (with RUN domain) member 1 (PLEKHM1), transcript variant 1, mRNA [NM_014798]	-1.95466	7.32269	1.25197e-08
A_33_P3271410	MBLAC2	ENST00000316610	153364	Homo sapiens metallo-beta-lactamase domain containing 2 (MBLAC2), mRNA [NM_203406]	-1.9534	8.3274	1.81593e-11
A_19_P00316919	ARHGEF17	ENST00000263674	9828	Homo sapiens Rho guanine nucleotide exchange factor (GEF) 17 (ARHGEF17), mRNA [NM_014786]	-1.95333	9.50105	2.40077e-11
A_33_P3223243	ECSIT	ENST00000585898	51295	Homo sapiens ECSIT signalling integrator (ECSIT), transcript variant 1, mRNA [NM_016581]	-1.9529	11.0084	1.00272e-11
A_23_P341700	PA2G4	ENST00000303305	5036	Homo sapiens proliferation-associated 2G4, 38kDa (PA2G4), mRNA [NM_006191]	-1.95213	14.7172	4.47505e-10
A_23_P256735	C12orf4	ENST00000545746	57102	Homo sapiens chromosome 12 open reading frame 4 (C12orf4), mRNA [NM_020374]	-1.952	9.15157	1.27096e-09
A_23_P77000	RFX5	ENST00000368870	5993	Homo sapiens regulatory factor X, 5 (influences HLA class II expression) (RFX5), transcript variant 1, mRNA [NM_000449]	-1.9509	9.30441	1.68239e-11
A_33_P3418766	CHRAC1	ENST00000220913	54108	Homo sapiens chromatin accessibility complex 1 (CHRAC1), transcript variant 1, mRNA [NM_017444]	-1.95087	9.18697	7.62353e-10
A_23_P25994	ZNF473	ENST00000391821	25888	Homo sapiens zinc finger protein 473 (ZNF473), transcript variant 1, mRNA [NM_015428]	-1.95058	7.74834	9.22142e-10
A_24_P88801	XRCC1	ENST00000262887	7515	Homo sapiens X-ray repair complementing defective repair in Chinese hamster cells 1 (XRCC1), mRNA [NM_006297]	-1.95025	13.1234	9.56297e-09
A_23_P67127	TBC1D19	ENST00000264866	55296	Homo sapiens TBC1 domain family, member 19 (TBC1D19), transcript variant 1, mRNA [NM_018317]	-1.94998	8.26289	1.35459e-12
A_23_P208698	ZNF532	ENST00000336078	55205	Homo sapiens zinc finger protein 532 (ZNF532), mRNA [NM_018181]	-1.94893	10.0996	7.87174e-12
A_33_P3210904	EIF3M	ENST00000531120	10480	Homo sapiens eukaryotic translation initiation factor 3, subunit M (EIF3M), mRNA [NM_006360]	-1.94886	13.6456	4.98848e-10
A_33_P3288384	BICD1	ENST00000548411	636	Homo sapiens bicaudal D homolog 1 (Drosophila) (BICD1), transcript variant 1, mRNA [NM_001714]	-1.94822	7.64815	5.8893e-10
A_23_P426196	HMMR	ENST00000358715	3161	Homo sapiens hyaluronan-mediated motility receptor (RHAMM) (HMMR), transcript variant 2, mRNA [NM_012484]	-1.94818	12.3472	1.46356e-10
A_23_P401	HOMER3	ENST00000539827	9454	Homo sapiens homer homolog 3 (Drosophila) (HOMER3), transcript variant 2, mRNA [NM_004838]	-1.9481	14.9623	3.76898e-11
A_24_P49190	BMPR1A	ENST00000372037	657	Homo sapiens bone morphogenetic protein receptor, type IA (BMPR1A), mRNA [NM_004329]	-1.94791	9.3392	1.91855e-11
A_24_P127928	SLC9A8	ENST00000417961	23315	Homo sapiens solute carrier family 9, subfamily A (NHE8, cation proton antiporter 8), member 8 (SLC9A8), transcript variant 2, mRNA [NM_015266]	-1.94709	8.20944	8.3095e-12
A_33_P3415500	TMEM154	ENST00000304385	201799	Homo sapiens transmembrane protein 154 (TMEM154), mRNA [NM_152680]	-1.94706	8.63668	1.17902e-09
A_33_P3213997	C21orf62	ENST00000479548	56245	Homo sapiens chromosome 21 open reading frame 62 (C21orf62), transcript variant 2, mRNA [NM_019596]	-1.94567	8.21591	1.76207e-13
A_33_P3239759	lnc-C1orf201-3		NA	LNCipedia lincRNA (lnc-C1orf201-3), lincRNA [lnc-C1orf201-3:2]	-1.94522	7.60569	1.61807e-09
A_21_P0000646	SOS2	ENST00000216373	6655	Homo sapiens son of sevenless homolog 2 (Drosophila) (SOS2), mRNA [NM_006939]	-1.94522	9.23365	1.32732e-10
A_23_P431305	FIG4	ENST00000419951	9896	Homo sapiens FIG4 phosphoinositide 5-phosphatase (FIG4), mRNA [NM_014845]	-1.94464	8.08113	4.51136e-12
A_33_P3289296	RAB40C	ENST00000535977	57799	Homo sapiens RAB40C, member RAS oncogene family (RAB40C), transcript variant 2, mRNA [NM_021168]	-1.94461	8.50953	1.01559e-10
A_23_P96087	PHLPP1	ENST00000262719	23239	Homo sapiens PH domain and leucine rich repeat protein phosphatase 1 (PHLPP1), mRNA [NM_194449]	-1.94414	8.27738	4.78082e-10
A_33_P3321533	C11orf58	ENST00000228136	10944	Homo sapiens chromosome 11 open reading frame 58 (C11orf58), mRNA [NM_014267]	-1.94377	12.6523	2.35048e-11
A_24_P298027	TMEM108	ENST00000511388	66000	Homo sapiens transmembrane protein 108 (TMEM108), transcript variant 1, mRNA [NM_023943]	-1.94362	9.99895	2.34076e-10
A_23_P389897	ZBTB14	ENST00000615385	7541	Homo sapiens zinc finger and BTB domain containing 14 (ZBTB14), transcript variant 2, mRNA [NM_003409]	-1.94312	7.58535	1.4859e-11
A_33_P3369133	RITA1	ENST00000549621	84934	Homo sapiens RBPJ interacting and tubulin associated 1 (RITA1), transcript variant 1, mRNA [NM_032848]	-1.94267	10.884	1.40419e-09
A_21_P0014660	PPARGC1B	ENST00000309241	133522	Homo sapiens peroxisome proliferator-activated receptor gamma, coactivator 1 beta (PPARGC1B), transcript variant 1, mRNA [NM_133263]	-1.94257	6.79737	2.08015e-12
A_24_P109214	ENTPD6	ENST00000360031	955	Homo sapiens ectonucleoside triphosphate diphosphohydrolase 6 (putative) (ENTPD6), transcript variant 1, mRNA [NM_001247]	-1.94224	12.3301	1.898e-10
A_24_P390403	NUP85	ENST00000245544	79902	Homo sapiens nucleoporin 85kDa (NUP85), transcript variant 1, mRNA [NM_024844]	-1.94196	11.9992	3.07834e-11
A_24_P58054	GTF2E2	ENST00000355904	2961	Homo sapiens general transcription factor IIE, polypeptide 2, beta 34kDa (GTF2E2), mRNA [NM_002095]	-1.94122	9.83183	1.46966e-10
A_33_P3279708	NFU1	ENST00000413128	27247	Homo sapiens NFU1 iron-sulfur cluster scaffold (NFU1), transcript variant 1, mRNA [NM_015700]	-1.94084	9.59093	5.72048e-09
A_33_P3303385	LRRC66	ENST00000343457	339977	Homo sapiens leucine rich repeat containing 66 (LRRC66), mRNA [NM_001024611]	-1.94083	7.36636	7.4684e-12
A_21_P0001124	FAM179B	ENST00000361577	23116	Homo sapiens family with sequence similarity 179, member B (FAM179B), mRNA [NM_015091]	-1.94073	8.29147	2.39949e-08
A_32_P57057	ZDHHC6	ENST00000471035	64429	Homo sapiens zinc finger, DHHC-type containing 6 (ZDHHC6), transcript variant 1, mRNA [NM_022494]	-1.94039	7.6317	3.88499e-09
A_33_P3290085	DCPS	ENST00000529149	28960	Homo sapiens decapping enzyme, scavenger (DCPS), mRNA [NM_014026]	-1.94023	11.9868	1.156e-08
A_21_P0014306			NA		-1.94011	7.33944	3.78817e-06
A_32_P50522	PLA2G5	ENST00000465698	5322	Homo sapiens phospholipase A2, group V (PLA2G5), mRNA [NM_000929]	-1.93957	6.85183	9.08944e-12
A_33_P3392077	MLX	ENST00000588320	6945	Homo sapiens MLX, MAX dimerization protein (MLX), transcript variant 3, mRNA [NM_170607]	-1.93944	9.92275	1.00454e-09
A_23_P111000	BPTF	ENST00000321892	2186	Homo sapiens bromodomain PHD finger transcription factor (BPTF), transcript variant 1, mRNA [NM_182641]	-1.93931	7.81432	1.36037e-07
A_19_P00320108	HOMER3	ENST00000539827	9454	Homo sapiens homer homolog 3 (Drosophila) (HOMER3), transcript variant 1, mRNA [NM_001145722]	-1.93927	15.4057	9.17712e-12
A_24_P280029	PLSCR1	ENST00000493432	5359	Homo sapiens phospholipid scramblase 1 (PLSCR1), mRNA [NM_021105]	-1.93908	9.19138	2.64762e-11
A_23_P161644	HNRNPA1L2	ENST00000504082	144983	Homo sapiens heterogeneous nuclear ribonucleoprotein A1-like 2 (HNRNPA1L2), transcript variant 1, mRNA [NM_001011724]	-1.93889	14.296	8.02658e-10
A_23_P26173	PLCE1	ENST00000371385	51196	Homo sapiens phospholipase C, epsilon 1 (PLCE1), transcript variant 1, mRNA [NM_016341]	-1.93864	9.46875	3.56919e-10
A_21_P0012458	FBXO46	ENST00000317683	23403	Homo sapiens F-box protein 46 (FBXO46), mRNA [NM_001080469]	-1.93862	9.73051	8.52014e-09
A_32_P67623	LIMK1	ENST00000336180	3984	Homo sapiens LIM domain kinase 1 (LIMK1), transcript variant 1, mRNA [NM_002314]	-1.93858	11.3942	2.36689e-10
A_23_P152818	C2CD2	ENST00000380486	25966	Homo sapiens C2 calcium-dependent domain containing 2 (C2CD2), transcript variant 1, mRNA [NM_015500]	-1.9384	7.95453	1.93956e-11
A_24_P378987	GMPR	ENST00000540478	2766	Homo sapiens guanosine monophosphate reductase (GMPR), mRNA [NM_006877]	-1.93829	9.55909	1.05847e-08
A_23_P127948	LRRC8D	ENST00000394593	55144	Homo sapiens leucine rich repeat containing 8 family, member D (LRRC8D), transcript variant 2, mRNA [NM_018103]	-1.93788	10.5315	7.6454e-08
A_24_P182122	KCNMB4	ENST00000258111	27345	Homo sapiens potassium channel subfamily M regulatory beta subunit 4 (KCNMB4), mRNA [NM_014505]	-1.93768	10.9512	5.7463e-11
A_19_P00320427	SNX7	ENST00000529992	51375	Homo sapiens sorting nexin 7 (SNX7), transcript variant 1, mRNA [NM_015976]	-1.9374	12.4684	1.25016e-11
A_33_P3244882	CHM	ENST00000357749	1121	Homo sapiens choroideremia (Rab escort protein 1) (CHM), transcript variant 1, mRNA [NM_000390]	-1.93736	7.9221	2.00471e-10
A_23_P216766	LETM1	ENST00000302787	3954	Homo sapiens leucine zipper-EF-hand containing transmembrane protein 1 (LETM1), mRNA [NM_012318]	-1.93703	10.0436	4.43068e-07
A_21_P0004859	MCAT	ENST00000327555	27349	Homo sapiens malonyl CoA:ACP acyltransferase (mitochondrial) (MCAT), transcript variant 1, mRNA [NM_173467]	-1.93635	10.1583	3.10888e-10
A_33_P3293958	PIPOX	ENST00000583215	51268	Homo sapiens pipecolic acid oxidase (PIPOX), mRNA [NM_016518]	-1.93597	10.4175	1.38991e-08
A_21_P0004556	SSU72	ENST00000378726	29101	Homo sapiens SSU72 RNA polymerase II CTD phosphatase homolog (S. cerevisiae) (SSU72), mRNA [NM_014188]	-1.93595	12.74	8.60859e-11
A_33_P3335895	SLC20A2	ENST00000342228	6575	Homo sapiens solute carrier family 20 (phosphate transporter), member 2 (SLC20A2), transcript variant 2, mRNA [NM_006749]	-1.93587	10.4979	3.43333e-09
A_21_P0000599	MEIS1	ENST00000409517	4211	Homo sapiens Meis homeobox 1 (MEIS1), mRNA [NM_002398]	-1.93574	8.4663	7.24807e-09
A_24_P20032	NIPA2	ENST00000398013	81614	Homo sapiens non imprinted in Prader-Willi/Angelman syndrome 2 (NIPA2), transcript variant 5, mRNA [NM_001184889]	-1.93561	11.8101	2.72971e-10
A_23_P64898	SSPN	ENST00000242729	8082	Homo sapiens sarcospan (SSPN), transcript variant 1, mRNA [NM_005086]	-1.93531	9.98197	1.79589e-09
A_23_P65129	APPBP2	ENST00000083182	10513	Homo sapiens amyloid beta precursor protein (cytoplasmic tail) binding protein 2 (APPBP2), transcript variant 1, mRNA [NM_006380]	-1.93516	11.2072	2.57728e-10
A_33_P3364348	MAP2K4	ENST00000602584	6416	Homo sapiens mitogen-activated protein kinase kinase 4 (MAP2K4), transcript variant 2, mRNA [NM_001281435]	-1.93382	10.2396	4.16003e-10
A_24_P336957	MRPL27	ENST00000225969	51264	Homo sapiens mitochondrial ribosomal protein L27 (MRPL27), mRNA [NM_016504]	-1.93355	12.5664	6.04268e-11
A_24_P655268	CHSY3	ENST00000305031	337876	Homo sapiens chondroitin sulfate synthase 3 (CHSY3), mRNA [NM_175856]	-1.93304	7.01729	1.50472e-09
A_23_P77859	ZBED5		58486	Homo sapiens zinc finger, BED-type containing 5 (ZBED5), transcript variant 1, mRNA [NM_021211]	-1.93244	12.3825	3.76069e-11
A_23_P23102	LINC01301	ENST00000531654	100505532	Homo sapiens long intergenic non-protein coding RNA 1301 (LINC01301), long non-coding RNA [NR_103854]	-1.9312	6.94971	2.20558e-12
A_24_P60972	BMPR2	ENST00000374580	659	Homo sapiens bone morphogenetic protein receptor, type II (serine/threonine kinase) (BMPR2), mRNA [NM_001204]	-1.93107	7.23564	1.9517e-11
A_21_P0000841	GATB	ENST00000513504	5188	Homo sapiens glutamyl-tRNA(Gln) amidotransferase, subunit B (GATB), mRNA [NM_004564]	-1.93088	9.14443	5.30418e-09
A_23_P99226	TIAM2	ENST00000456877	26230	Homo sapiens T-cell lymphoma invasion and metastasis 2 (TIAM2), transcript variant 1, mRNA [NM_012454]	-1.93054	11.3098	6.24366e-10
A_21_P0014503	SMIM1	ENST00000444870	388588	Homo sapiens small integral membrane protein 1 (Vel blood group) (SMIM1), transcript variant 1, mRNA [NM_001163724]	-1.9305	7.23608	9.60249e-12
A_23_P114185	XRCC4	ENST00000542685	7518	Homo sapiens X-ray repair complementing defective repair in Chinese hamster cells 4 (XRCC4), transcript variant 3, mRNA [NM_022550]	-1.92996	8.23681	1.48439e-11
A_23_P64280	SNTG1	ENST00000276467	54212	Homo sapiens syntrophin, gamma 1 (SNTG1), transcript variant 1, mRNA [NM_018967]	-1.92977	7.25645	6.41229e-12
A_32_P205944	MAP9	ENST00000311277	79884	Homo sapiens microtubule-associated protein 9 (MAP9), mRNA [NM_001039580]	-1.92872	10.2733	3.40001e-10
A_24_P394246	DISP1	ENST00000284476	84976	Homo sapiens dispatched homolog 1 (Drosophila) (DISP1), mRNA [NM_032890]	-1.92745	9.0849	1.23272e-08
A_23_P420373	ZC3HC1	ENST00000467642	51530	Homo sapiens zinc finger, C3HC-type containing 1 (ZC3HC1), transcript variant 1, mRNA [NM_016478]	-1.92658	11.1138	4.45589e-10
A_21_P0014700	AVL9	ENST00000470500	23080	Homo sapiens AVL9 homolog (S. cerevisiase) (AVL9), mRNA [NM_015060]	-1.92606	8.58903	4.91418e-12
A_23_P103465	TPRA1	ENST00000355552	131601	Homo sapiens transmembrane protein, adipocyte asscociated 1 (TPRA1), transcript variant 1, mRNA [NM_001136053]	-1.92596	11.212	1.12103e-09
A_21_P0009591	NFYC	ENST00000372651	4802	Homo sapiens nuclear transcription factor Y, gamma (NFYC), transcript variant 2, mRNA [NM_014223]	-1.92594	9.26641	5.55824e-09
A_33_P3265374	TJP1	ENST00000613680	7082	Homo sapiens tight junction protein 1 (TJP1), transcript variant 1, mRNA [NM_003257]	-1.92481	10.2495	7.50961e-12
A_21_P0011020	ACKR3	ENST00000272928	57007	Homo sapiens atypical chemokine receptor 3 (ACKR3), mRNA [NM_020311]	-1.92406	9.88903	1.5803e-09
A_23_P41437	CREB3L2	ENST00000616381	64764	Homo sapiens cAMP responsive element binding protein 3-like 2 (CREB3L2), transcript variant 1, mRNA [NM_194071]	-1.92388	11.4962	5.11029e-11
A_33_P3260614	CHST12	ENST00000618655	55501	Homo sapiens carbohydrate (chondroitin 4) sulfotransferase 12 (CHST12), transcript variant 3, mRNA [NM_018641]	-1.92362	11.3812	1.29086e-07
A_21_P0000847		ENST00000403904	NA	casein kinase 1, epsilon [Source:HGNC Symbol;Acc:HGNC:2453] [ENST00000403904]	-1.92324	15.339	3.41663e-09
A_24_P152468	MRPL37	ENST00000336230	51253	Homo sapiens mitochondrial ribosomal protein L37 (MRPL37), mRNA [NM_016491]	-1.92322	12.4375	9.22623e-11
A_23_P13033	ZAK	ENST00000409176	51776	Homo sapiens sterile alpha motif and leucine zipper containing kinase AZK (ZAK), transcript variant 1, mRNA [NM_016653]	-1.92314	9.59144	3.72852e-10
A_24_P414376	MALSU1	ENST00000476623	115416	Homo sapiens mitochondrial assembly of ribosomal large subunit 1 (MALSU1), mRNA [NM_138446]	-1.92288	12.6385	1.30193e-09
A_33_P3241269		ENST00000588040	NA	PREDICTED: Homo sapiens uncharacterized LOC100507486 (LOC100507486), misc_RNA [XR_109525]	-1.9226	7.5465	2.73085e-10
A_33_P3247571	CLCN3	ENST00000504131	1182	Homo sapiens chloride channel, voltage-sensitive 3 (CLCN3), transcript variant e, mRNA [NM_173872]	-1.92208	9.15909	7.52112e-11
A_21_P0011423	HDDC3	ENST00000494993	374659	Homo sapiens HD domain containing 3 (HDDC3), transcript variant 2, mRNA [NM_198527]	-1.92208	10.454	2.01802e-08
A_32_P70158	NFKBIE	ENST00000616555	4794	Homo sapiens nuclear factor of kappa light polypeptide gene enhancer in B-cells inhibitor, epsilon (NFKBIE), mRNA [NM_004556]	-1.92195	11.654	1.21718e-09
A_33_P3417459	LMO2	ENST00000257818	4005	Homo sapiens LIM domain only 2 (rhombotin-like 1) (LMO2), transcript variant 1, mRNA [NM_005574]	-1.92188	10.2389	3.98839e-12
A_33_P3340404	SLC1A2	ENST00000395753	6506	Homo sapiens solute carrier family 1 (glial high affinity glutamate transporter), member 2 (SLC1A2), transcript variant 1, mRNA [NM_004171]	-1.92162	7.20375	7.50223e-11
A_21_P0000357		ENST00000445278	NA		-1.92162	6.94526	5.17307e-13
A_23_P147439	ATP5O	ENST00000429064	539	Homo sapiens ATP synthase, H+ transporting, mitochondrial F1 complex, O subunit (ATP5O), mRNA [NM_001697]	-1.92039	15.648	1.87885e-11
A_23_P211079	GALE	ENST00000418277	2582	Homo sapiens UDP-galactose-4-epimerase (GALE), transcript variant 1, mRNA [NM_000403]	-1.91993	8.72562	1.38095e-09
A_23_P131866	ZNF662	ENST00000440367	389114	Homo sapiens zinc finger protein 662 (ZNF662), transcript variant 1, mRNA [NM_207404]	-1.91992	6.9012	1.5465e-11
A_23_P15108	DOPEY1	ENST00000237163	23033	Homo sapiens dopey family member 1 (DOPEY1), transcript variant 2, mRNA [NM_001199942]	-1.9197	7.96106	4.23606e-10
A_21_P0000321	C6orf1	ENST00000481533	221491	Homo sapiens chromosome 6 open reading frame 1 (C6orf1), transcript variant 1, mRNA [NM_178508]	-1.91912	13.9535	1.73882e-10
A_21_P0000369	B9D2	ENST00000243578	80776	Homo sapiens B9 protein domain 2 (B9D2), mRNA [NM_030578]	-1.91873	11.046	6.97355e-10
A_24_P365322	TULP3	ENST00000448120	7289	Homo sapiens tubby like protein 3 (TULP3), transcript variant 1, mRNA [NM_003324]	-1.91859	11.631	1.21109e-08
A_33_P3394868	CLUAP1	ENST00000572600	23059	Homo sapiens clusterin associated protein 1 (CLUAP1), transcript variant 2, mRNA [NM_024793]	-1.91815	10.9747	8.36075e-10
A_24_P229531	RBM5	ENST00000464087	10181	Homo sapiens RNA binding motif protein 5 (RBM5), transcript variant 1, mRNA [NM_005778]	-1.91806	13.2721	3.09009e-11
A_33_P3661309	RSF1	ENST00000480887	51773	Homo sapiens remodeling and spacing factor 1 (RSF1), mRNA [NM_016578]	-1.91745	9.18801	1.66249e-08
A_33_P3417865		ENST00000413145	NA		-1.91685	7.79158	5.03298e-10
A_33_P3396831	DENND6A	ENST00000311128	201627	Homo sapiens DENN/MADD domain containing 6A (DENND6A), mRNA [NM_152678]	-1.9161	10.9201	1.30434e-09
A_21_P0004123	DHX37	ENST00000539298	57647	Homo sapiens DEAH (Asp-Glu-Ala-His) box polypeptide 37 (DHX37), mRNA [NM_032656]	-1.91525	10.8294	1.17552e-08
A_23_P351535	EPT1	ENST00000613142	85465	Homo sapiens ethanolaminephosphotransferase 1 (CDP-ethanolamine-specific) (EPT1), mRNA [NM_033505]	-1.91494	9.88744	7.02228e-08
A_33_P3224055	POLR1A	ENST00000409681	25885	Homo sapiens polymerase (RNA) I polypeptide A, 194kDa (POLR1A), mRNA [NM_015425]	-1.91427	9.95189	1.10489e-09
A_21_P0002502	DEPDC5	ENST00000448753	9681	Homo sapiens DEP domain containing 5 (DEPDC5), transcript variant 4, mRNA [NM_001242896]	-1.91367	7.61545	2.04958e-09
A_23_P14928	SLC25A10	ENST00000331531	1468	Homo sapiens solute carrier family 25 (mitochondrial carrier; dicarboxylate transporter), member 10 (SLC25A10), transcript variant 2, mRNA [NM_012140]	-1.91335	9.1334	8.15463e-11
A_33_P3374049	ANKRD50	ENST00000504087	57182	Homo sapiens ankyrin repeat domain 50 (ANKRD50), transcript variant 2, mRNA [NM_001167882]	-1.91322	8.07626	2.74592e-09
A_33_P3298634	DPYSL5	ENST00000401478	56896	Homo sapiens dihydropyrimidinase-like 5 (DPYSL5), transcript variant 1, mRNA [NM_020134]	-1.91307	8.53926	2.10188e-11
A_23_P63798	PIN4	ENST00000451079	5303	Homo sapiens protein (peptidylprolyl cis/trans isomerase) NIMA-interacting, 4 (parvulin) (PIN4), transcript variant 1, mRNA [NM_006223]	-1.91188	11.7136	5.62199e-09
A_32_P180315	AMOT	ENST00000371959	154796	Homo sapiens angiomotin (AMOT), transcript variant 2, mRNA [NM_133265]	-1.91138	9.09504	2.60405e-11
A_21_P0008352	KCNG1	ENST00000506387	3755	Homo sapiens potassium channel, voltage gated modifier subfamily G, member 1 (KCNG1), mRNA [NM_002237]	-1.91115	7.73875	4.88096e-11
A_33_P3324505	ITPKB	ENST00000429204	3707	Homo sapiens inositol-trisphosphate 3-kinase B (ITPKB), mRNA [NM_002221]	-1.91113	10.4378	5.0462e-09
A_24_P77364	BYSL	ENST00000372996	705	Homo sapiens bystin-like (BYSL), mRNA [NM_004053]	-1.90957	11.6506	1.22071e-10
A_23_P371266	WARS2	ENST00000235521	10352	Homo sapiens tryptophanyl tRNA synthetase 2, mitochondrial (WARS2), transcript variant 2, mRNA [NM_201263]	-1.90948	7.95049	3.40461e-11
A_33_P3364278	METTL21A	ENST00000426075	151194	Homo sapiens methyltransferase like 21A (METTL21A), transcript variant 1, mRNA [NM_145280]	-1.90932	9.58683	3.92463e-09
A_21_P0006102	EEPD1	ENST00000242108	80820	Homo sapiens endonuclease/exonuclease/phosphatase family domain containing 1 (EEPD1), mRNA [NM_030636]	-1.90879	7.24892	3.10998e-10
A_33_P3402404	AAAS	ENST00000552876	8086	Homo sapiens achalasia, adrenocortical insufficiency, alacrimia (AAAS), transcript variant 1, mRNA [NM_015665]	-1.9081	10.2179	2.18164e-11
A_23_P37424	ALG3	ENST00000397676	10195	Homo sapiens ALG3, alpha-1,3- mannosyltransferase (ALG3), transcript variant 1, mRNA [NM_005787]	-1.90779	12.0139	6.83286e-10
A_23_P119295	ZNF143	ENST00000532305	7702	Homo sapiens zinc finger protein 143 (ZNF143), transcript variant 1, mRNA [NM_003442]	-1.90765	8.85932	3.03002e-11
A_19_P00812608	DLG3	ENST00000542398	1741	Homo sapiens discs, large homolog 3 (Drosophila) (DLG3), transcript variant 1, mRNA [NM_021120]	-1.90591	9.6175	2.16334e-10
A_24_P927716	GRAMD3	ENST00000503702	65983	Homo sapiens GRAM domain containing 3 (GRAMD3), transcript variant 2, mRNA [NM_023927]	-1.90564	8.42947	1.92564e-10
A_24_P114142	EGLN2	ENST00000602166	112398	Homo sapiens egl-9 family hypoxia-inducible factor 2 (EGLN2), transcript variant 3, mRNA [NM_080732]	-1.90563	9.6127	3.19602e-10
A_23_P98431	FUT8	ENST00000557164	2530	Homo sapiens fucosyltransferase 8 (alpha (1,6) fucosyltransferase) (FUT8), transcript variant 1, mRNA [NM_178155]	-1.90552	10.7171	6.42435e-10
A_23_P111228	XYLT2	ENST00000017003	64132	Homo sapiens xylosyltransferase II (XYLT2), transcript variant 1, mRNA [NM_022167]	-1.90536	12.8034	9.90565e-11
A_23_P35148	ZNRF3	ENST00000402174	84133	Homo sapiens zinc and ring finger 3 (ZNRF3), transcript variant 1, mRNA [NM_001206998]	-1.90534	12.9622	8.46319e-11
A_33_P3363560	MITD1	ENST00000289359	129531	Homo sapiens MIT, microtubule interacting and transport, domain containing 1 (MITD1), mRNA [NM_138798]	-1.90519	10.901	1.31693e-11
A_33_P3383029	GTF2A2	ENST00000396061	2958	Homo sapiens general transcription factor IIA, 2, 12kDa (GTF2A2), mRNA [NM_004492]	-1.9051	11.8873	9.42734e-10
A_24_P56467	ZNF766	ENST00000439461	90321	Homo sapiens zinc finger protein 766 (ZNF766), mRNA [NM_001010851]	-1.90499	10.8672	4.7633e-12
A_23_P103011	SLC35B1	ENST00000502268	10237	Homo sapiens solute carrier family 35, member B1 (SLC35B1), transcript variant 1, mRNA [NM_005827]	-1.90488	11.519	2.19867e-10
A_23_P13359	SLMAP	ENST00000295952	7871	sarcolemma associated protein [Source:HGNC Symbol;Acc:HGNC:16643] [ENST00000295952]	-1.90472	9.59574	1.75528e-11
A_21_P0000840	ATXN2	ENST00000482777	6311	Homo sapiens ataxin 2 (ATXN2), mRNA [NM_002973]	-1.90413	12.0061	2.08396e-08
A_23_P69383	CEP164	ENST00000533706	22897	Homo sapiens centrosomal protein 164kDa (CEP164), transcript variant 1, mRNA [NM_014956]	-1.9041	8.65001	1.31291e-08
A_23_P48339	HERC4	ENST00000373700	26091	Homo sapiens HECT and RLD domain containing E3 ubiquitin protein ligase 4 (HERC4), transcript variant 1, mRNA [NM_022079]	-1.90399	8.4118	3.50222e-09
A_23_P97265	ZNF616	ENST00000600228	90317	Homo sapiens zinc finger protein 616 (ZNF616), mRNA [NM_178523]	-1.90389	8.71446	3.55676e-08
A_33_P3275801	SNRPG	ENST00000429728	6637	Homo sapiens small nuclear ribonucleoprotein polypeptide G (SNRPG), mRNA [NM_003096]	-1.90388	15.0473	3.63041e-11
A_23_P169097	RPA2	ENST00000313433	6118	Homo sapiens replication protein A2, 32kDa (RPA2), transcript variant 2, mRNA [NM_001286076]	-1.90348	10.3883	2.12569e-11
A_23_P345118	BAIAP2-AS1	ENST00000577066	440465	Homo sapiens BAIAP2 antisense RNA 1 (head to head) (BAIAP2-AS1), long non-coding RNA [NR_026857]	-1.90319	10.7214	3.41611e-11
A_33_P3354935	RAD51D	ENST00000345365	5892	Homo sapiens RAD51 paralog D (RAD51D), transcript variant 6, mRNA [NM_001142571]	-1.90281	7.53649	2.89063e-09
A_33_P3239347	CASC5	ENST00000527044	57082	Homo sapiens cancer susceptibility candidate 5 (CASC5), transcript variant 1, mRNA [NM_170589]	-1.90239	10.0061	1.67376e-10
A_19_P00318409	SIRT5	ENST00000379250	23408	Homo sapiens sirtuin 5 (SIRT5), transcript variant 1, mRNA [NM_012241]	-1.90218	9.73872	1.87862e-10
A_23_P365738	AHI1	ENST00000457866	54806	Homo sapiens Abelson helper integration site 1 (AHI1), transcript variant 2, mRNA [NM_017651]	-1.90203	7.67498	9.5358e-11
A_24_P61490	AGAP3	ENST00000473633	116988	Homo sapiens ArfGAP with GTPase domain, ankyrin repeat and PH domain 3 (AGAP3), transcript variant 1, mRNA [NM_031946]	-1.90152	12.0478	6.94813e-10
A_21_P0000258	SPAST	ENST00000615843	6683	Homo sapiens spastin (SPAST), transcript variant 1, mRNA [NM_014946]	-1.90149	8.63354	4.23012e-09
A_19_P00805954	CTBP2	ENST00000337195	1488	Homo sapiens C-terminal binding protein 2 (CTBP2), transcript variant 2, mRNA [NM_022802]	-1.90129	13.1716	3.33138e-11
A_23_P31315	FHOD3	ENST00000257209	80206	Homo sapiens formin homology 2 domain containing 3 (FHOD3), transcript variant 1, mRNA [NM_025135]	-1.90109	9.93863	6.58697e-09
A_23_P118741	SMC3	ENST00000424783	9126	Homo sapiens structural maintenance of chromosomes 3 (SMC3), mRNA [NM_005445]	-1.90103	10.7438	2.41261e-09
A_23_P122924	EP400	ENST00000330386	57634	Homo sapiens E1A binding protein p400 (EP400), mRNA [NM_015409]	-1.90088	8.61504	1.15095e-08
A_23_P127186	lnc-KIAA0087-2		NA	LNCipedia lincRNA (lnc-KIAA0087-2), lincRNA [lnc-KIAA0087-2:2]	-1.90078	8.12888	1.12629e-10
A_24_P378788	DCAF10	ENST00000478453	79269	Homo sapiens DDB1 and CUL4 associated factor 10 (DCAF10), transcript variant 1, mRNA [NM_024345]	-1.90077	9.00797	8.25232e-09
A_33_P3247919	VKORC1L1	ENST00000360768	154807	Homo sapiens vitamin K epoxide reductase complex, subunit 1-like 1 (VKORC1L1), transcript variant 1, mRNA [NM_173517]	-1.90069	11.0999	8.34358e-09
A_23_P105862	GALK1	ENST00000588479	2584	Homo sapiens galactokinase 1 (GALK1), mRNA [NM_000154]	-1.9006	8.62257	1.32421e-10
A_19_P00317550	LOC100294145		100294145	Homo sapiens uncharacterized LOC100294145 (LOC100294145), transcript variant 2, long non-coding RNA [NR_037178]	-1.90012	9.22669	1.23941e-08
A_23_P56680	KIAA1109	ENST00000264501	84162	Homo sapiens KIAA1109 (KIAA1109), mRNA [NM_015312]	-1.89983	7.9958	9.0518e-11
A_24_P941643	PDS5A	ENST00000303538	23244	Homo sapiens PDS5 cohesin associated factor A (PDS5A), transcript variant 1, mRNA [NM_001100399]	-1.89939	9.51309	2.36128e-09
A_21_P0002314	CAMSAP1	ENST00000389532	157922	Homo sapiens calmodulin regulated spectrin-associated protein 1 (CAMSAP1), mRNA [NM_015447]	-1.89917	8.28829	1.31685e-11
A_19_P00324399	FANCM	ENST00000267430	57697	Homo sapiens Fanconi anemia, complementation group M (FANCM), mRNA [NM_020937]	-1.89847	9.60187	5.6512e-10
A_32_P174572	KDR	ENST00000263923	3791	Homo sapiens kinase insert domain receptor (a type III receptor tyrosine kinase) (KDR), mRNA [NM_002253]	-1.89784	6.37909	3.98843e-11
(+)E1A_r60_a20	ELOVL1	ENST00000497050	64834	Homo sapiens ELOVL fatty acid elongase 1 (ELOVL1), transcript variant 1, mRNA [NM_022821]	-1.8977	10.5426	5.80781e-12
A_33_P3333156	EPHB4	ENST00000487222	2050	Homo sapiens EPH receptor B4 (EPHB4), mRNA [NM_004444]	-1.89766	10.1745	9.27012e-10
A_23_P82162	HSPE1	ENST00000559254	3336	Homo sapiens heat shock 10kDa protein 1 (HSPE1), mRNA [NM_002157]	-1.89758	15.8703	1.41153e-09
A_33_P3270623	RNMTL1	ENST00000304478	55178	Homo sapiens RNA methyltransferase like 1 (RNMTL1), mRNA [NM_018146]	-1.89735	9.88008	6.56381e-11
A_33_P3594214	TUBGCP3	ENST00000261965	10426	Homo sapiens tubulin, gamma complex associated protein 3 (TUBGCP3), transcript variant 1, mRNA [NM_006322]	-1.89711	9.36784	4.87532e-10
A_24_P135444	HELZ	ENST00000358691	9931	Homo sapiens helicase with zinc finger (HELZ), mRNA [NM_014877]	-1.89655	9.90269	5.34567e-10
A_33_P3359012	SUOX	ENST00000394115	6821	Homo sapiens sulfite oxidase (SUOX), transcript variant 1, mRNA [NM_000456]	-1.89597	7.67511	8.32784e-10
A_21_P0000168	SETD7	ENST00000274031	80854	Homo sapiens SET domain containing (lysine methyltransferase) 7 (SETD7), mRNA [NM_030648]	-1.89585	7.90585	3.36378e-12
A_23_P255869	NIF3L1	ENST00000409129	60491	Homo sapiens NIF3 NGG1 interacting factor 3-like 1 (S. cerevisiae) (NIF3L1), transcript variant 4, mRNA [NM_001142356]	-1.8937	9.77845	1.44287e-09
A_33_P3346333		ENST00000609777	NA	Homo sapiens cDNA clone IMAGE:4801360. [BC030764]	-1.89299	7.89582	1.13712e-09
A_23_P420256	RRM2	ENST00000360566	6241	Homo sapiens ribonucleotide reductase M2 (RRM2), transcript variant 2, mRNA [NM_001034]	-1.89281	9.57178	9.91372e-09
A_33_P3389779	ZMYM2	ENST00000382883	7750	Homo sapiens zinc finger, MYM-type 2 (ZMYM2), transcript variant 1, mRNA [NM_003453]	-1.89274	8.69968	7.23749e-11
A_23_P75811	SYNM	ENST00000594047	23336	Homo sapiens synemin, intermediate filament protein (SYNM), transcript variant A, mRNA [NM_145728]	-1.89223	8.73823	2.96845e-11
A_19_P00811284	MTHFSD	ENST00000625049	64779	Homo sapiens methenyltetrahydrofolate synthetase domain containing (MTHFSD), transcript variant 3, mRNA [NM_022764]	-1.89188	7.88595	1.34057e-11
A_21_P0005506	MAST3	ENST00000262811	23031	Homo sapiens microtubule associated serine/threonine kinase 3 (MAST3), mRNA [NM_015016]	-1.89166	8.06074	7.94929e-12
A_23_P145247	SGOL2	ENST00000357799	151246	Homo sapiens shugoshin-like 2 (S. pombe) (SGOL2), transcript variant 1, mRNA [NM_152524]	-1.89158	9.68486	1.82902e-10
A_33_P3288159	NEMF	ENST00000556925	9147	Homo sapiens nuclear export mediator factor (NEMF), transcript variant 1, mRNA [NM_004713]	-1.89111	10.6923	6.26174e-10
A_23_P19020	SMARCB1	ENST00000618915	6598	Homo sapiens SWI/SNF related, matrix associated, actin dependent regulator of chromatin, subfamily b, member 1 (SMARCB1), transcript variant 1, mRNA [NM_003073]	-1.88999	9.95524	5.74042e-09
A_23_P207445	PARL	ENST00000488202	55486	Homo sapiens presenilin associated, rhomboid-like (PARL), transcript variant 1, mRNA [NM_018622]	-1.88984	10.3359	4.58858e-11
A_24_P696761	RHBDL2	ENST00000372990	54933	Homo sapiens rhomboid, veinlet-like 2 (Drosophila) (RHBDL2), mRNA [NM_017821]	-1.88937	7.22707	5.69396e-13
A_23_P88331	AGL	ENST00000294724	178	Homo sapiens amylo-alpha-1, 6-glucosidase, 4-alpha-glucanotransferase (AGL), transcript variant 4, mRNA [NM_000028]	-1.88875	9.50017	8.90358e-09
A_23_P97906	TOPBP1	ENST00000260810	11073	Homo sapiens topoisomerase (DNA) II binding protein 1 (TOPBP1), mRNA [NM_007027]	-1.88839	9.65771	1.47037e-09
A_24_P110291	LRR1	ENST00000318317	122769	Homo sapiens leucine rich repeat protein 1 (LRR1), transcript variant 1, mRNA [NM_152329]	-1.88734	10.831	2.5141e-11
A_33_P3381762	EIF4E	ENST00000450253	1977	Homo sapiens eukaryotic translation initiation factor 4E (EIF4E), transcript variant 2, mRNA [NM_001130679]	-1.88681	9.60343	9.07351e-11
A_23_P94319	SPG11	ENST00000535302	80208	Homo sapiens spastic paraplegia 11 (autosomal recessive) (SPG11), transcript variant 1, mRNA [NM_025137]	-1.88626	10.3134	1.75131e-11
A_23_P144476	PELI3	ENST00000532970	246330	Homo sapiens pellino E3 ubiquitin protein ligase family member 3 (PELI3), transcript variant 1, mRNA [NM_145065]	-1.886	8.8912	1.92091e-09
A_24_P112750	BDNF-AS		497258	Homo sapiens BDNF antisense RNA (BDNF-AS), transcript variant BT2B, long non-coding RNA [NR_002832]	-1.88592	7.45779	4.54816e-09
A_33_P3281333	SMAD4	ENST00000342988	4089	Homo sapiens SMAD family member 4 (SMAD4), mRNA [NM_005359]	-1.8858	11.5049	2.98097e-10
A_33_P3251896	FAM131A	ENST00000340957	131408	Homo sapiens family with sequence similarity 131, member A (FAM131A), transcript variant 1, mRNA [NM_144635]	-1.88572	7.84034	4.94579e-10
A_24_P333716	NUDT8	ENST00000376693	254552	Homo sapiens nudix (nucleoside diphosphate linked moiety X)-type motif 8 (NUDT8), transcript variant 1, mRNA [NM_001243750]	-1.88527	10.1708	4.46083e-10
A_23_P62741	C11orf74	ENST00000446360	119710	Homo sapiens chromosome 11 open reading frame 74 (C11orf74), transcript variant 1, mRNA [NM_001276722]	-1.88457	7.33792	3.87096e-11
A_21_P0000363	TRAPPC10	ENST00000291574	7109	Homo sapiens trafficking protein particle complex 10 (TRAPPC10), mRNA [NM_003274]	-1.88406	8.78474	2.48993e-08
A_33_P3322859	MYCL		4610	Homo sapiens v-myc avian myelocytomatosis viral oncogene lung carcinoma derived homolog (MYCL), transcript variant 1, mRNA [NM_001033081]	-1.8837	8.41319	1.70455e-11
A_23_P259451	FAM208A	ENST00000431842	23272	Homo sapiens family with sequence similarity 208, member A (FAM208A), transcript variant 2, mRNA [NM_015224]	-1.88358	7.65681	1.26863e-09
A_23_P9485	SH3BP4	ENST00000409212	23677	Homo sapiens SH3-domain binding protein 4 (SH3BP4), mRNA [NM_014521]	-1.88293	9.71294	6.5902e-12
A_33_P3325866	SEC24A	ENST00000398844	10802	Homo sapiens SEC24 family member A (SEC24A), transcript variant 1, mRNA [NM_021982]	-1.88238	9.19622	1.18437e-09
A_32_P181297	COQ2	ENST00000311461	27235	Homo sapiens coenzyme Q2 4-hydroxybenzoate polyprenyltransferase (COQ2), mRNA [NM_015697]	-1.88229	8.37059	4.35839e-10
A_23_P24903	PKP4	ENST00000426248	8502	Homo sapiens plakophilin 4 (PKP4), transcript variant 1, mRNA [NM_003628]	-1.882	7.67369	1.41847e-08
A_32_P95067	MRPL55	ENST00000430433	128308	Homo sapiens mitochondrial ribosomal protein L55 (MRPL55), transcript variant 4, mRNA [NM_181462]	-1.88101	13.3045	1.80395e-11
A_23_P303833	SATB2	ENST00000260926	23314	Homo sapiens SATB homeobox 2 (SATB2), transcript variant 2, mRNA [NM_015265]	-1.88057	8.6064	8.61108e-10
A_33_P3284077	LZIC	ENST00000377223	84328	leucine zipper and CTNNBIP1 domain containing [Source:HGNC Symbol;Acc:HGNC:17497] [ENST00000377223]	-1.88003	7.92074	3.07143e-12
A_33_P3413053	DCBLD2	ENST00000326840	131566	Homo sapiens discoidin, CUB and LCCL domain containing 2 (DCBLD2), mRNA [NM_080927]	-1.87986	12.9869	1.25289e-06
A_21_P0009406	NCAPD2	ENST00000315579	9918	Homo sapiens non-SMC condensin I complex, subunit D2 (NCAPD2), mRNA [NM_014865]	-1.87952	12.6441	1.1994e-10
A_24_P330303	POLR3GL	ENST00000622508	84265	Homo sapiens polymerase (RNA) III (DNA directed) polypeptide G (32kD)-like (POLR3GL), mRNA [NM_032305]	-1.87912	11.0453	2.92415e-10
A_23_P148015	BLM	ENST00000559724	641	Homo sapiens Bloom syndrome, RecQ helicase-like (BLM), transcript variant 1, mRNA [NM_000057]	-1.87863	10.6469	2.4514e-10
A_23_P63432	EIF4EBP2	ENST00000373218	1979	Homo sapiens eukaryotic translation initiation factor 4E binding protein 2 (EIF4EBP2), mRNA [NM_004096]	-1.87824	12.224	3.76488e-11
A_24_P346101	ATG2B	ENST00000359933	55102	Homo sapiens autophagy related 2B (ATG2B), mRNA [NM_018036]	-1.87803	8.81471	3.7425e-10
A_33_P3440636	ANAPC1	ENST00000462785	64682	Homo sapiens anaphase promoting complex subunit 1 (ANAPC1), mRNA [NM_022662]	-1.87731	11.367	1.50765e-08
A_21_P0014544	MAP3K14	ENST00000592267	9020	Homo sapiens mitogen-activated protein kinase kinase kinase 14 (MAP3K14), mRNA [NM_003954]	-1.87725	10.1454	1.85304e-08
A_24_P60845	NAV1	ENST00000367296	89796	Homo sapiens neuron navigator 1 (NAV1), transcript variant 1, mRNA [NM_020443]	-1.8771	8.33777	8.52004e-10
A_24_P67898	VRK3	ENST00000424804	51231	Homo sapiens vaccinia related kinase 3 (VRK3), transcript variant 1, mRNA [NM_016440]	-1.87655	8.21212	2.4537e-11
A_21_P0005657	POLR3K	ENST00000481810	51728	Homo sapiens polymerase (RNA) III (DNA directed) polypeptide K, 12.3 kDa (POLR3K), mRNA [NM_016310]	-1.87651	11.9415	4.06993e-09
A_21_P0011386			NA		-1.8762	7.87302	4.42956e-10
A_21_P0014316	OSGEPL1	ENST00000264151	64172	Homo sapiens O-sialoglycoprotein endopeptidase-like 1 (OSGEPL1), mRNA [NM_022353]	-1.87583	9.20598	3.81819e-11
A_33_P3258362	STK10	ENST00000176763	6793	Homo sapiens serine/threonine kinase 10 (STK10), mRNA [NM_005990]	-1.87546	9.46565	2.63874e-08
A_23_P200801	HMGN2	ENST00000619352	3151	Homo sapiens high mobility group nucleosomal binding domain 2 (HMGN2), mRNA [NM_005517]	-1.87433	15.3572	1.3703e-12
A_23_P35066	BOLA2B	ENST00000305321	654483	Homo sapiens bolA family member 2B (BOLA2B), mRNA [NM_001039182]	-1.87414	14.8743	3.84969e-11
A_23_P132910	EFNA4	ENST00000359751	1945	Homo sapiens ephrin-A4 (EFNA4), transcript variant 3, mRNA [NM_182690]	-1.87361	8.89349	8.39471e-09
A_23_P140848		ENST00000515142	NA	Homo sapiens chromosome 21 unknown mRNA. [AF239727]	-1.87359	10.8506	5.64537e-09
A_23_P107684	SATB1	ENST00000417717	6304	Homo sapiens SATB homeobox 1 (SATB1), transcript variant 1, mRNA [NM_002971]	-1.87347	8.19388	4.11166e-10
A_23_P14708	LGI2	ENST00000382114	55203	Homo sapiens leucine-rich repeat LGI family, member 2 (LGI2), mRNA [NM_018176]	-1.87281	6.77726	7.11924e-12
A_23_P81934	MAP2K5	ENST00000558392	5607	Homo sapiens mitogen-activated protein kinase kinase 5 (MAP2K5), transcript variant 2, mRNA [NM_002757]	-1.87171	7.96659	1.2847e-09
A_23_P98382	ICT1	ENST00000301585	3396	Homo sapiens immature colon carcinoma transcript 1 (ICT1), transcript variant 1, mRNA [NM_001545]	-1.87145	13.7348	2.13089e-11
A_33_P3336810	RDM1	ENST00000619262	201299	Homo sapiens RAD52 motif containing 1 (RDM1), transcript variant 1, mRNA [NM_145654]	-1.87142	7.15399	3.02381e-11
A_23_P7083	PSMA4	ENST00000557929	5685	Homo sapiens proteasome (prosome, macropain) subunit, alpha type, 4 (PSMA4), transcript variant 1, mRNA [NM_002789]	-1.8711	13.0015	6.60134e-10
A_23_P62807	CIAPIN1	ENST00000567518	57019	Homo sapiens cytokine induced apoptosis inhibitor 1 (CIAPIN1), mRNA [NM_020313]	-1.87085	10.0489	3.55419e-10
A_23_P24555	TMEM234	ENST00000484490	56063	Homo sapiens transmembrane protein 234 (TMEM234), mRNA [NM_019118]	-1.87072	8.78029	8.10766e-08
A_21_P0000328	KHNYN	ENST00000251343	23351	Homo sapiens KH and NYN domain containing (KHNYN), transcript variant 1, mRNA [NM_015299]	-1.86938	10.4196	8.67197e-10
A_24_P313186	ZNF613	ENST00000391794	79898	Homo sapiens zinc finger protein 613 (ZNF613), transcript variant 2, mRNA [NM_024840]	-1.86883	8.96869	9.95277e-10
A_21_P0013456	SPC24	ENST00000423327	147841	Homo sapiens SPC24, NDC80 kinetochore complex component (SPC24), mRNA [NM_182513]	-1.86846	7.76776	1.58313e-10
A_32_P44568	TAF1B	ENST00000434858	9014	Homo sapiens TATA box binding protein (TBP)-associated factor, RNA polymerase I, B, 63kDa (TAF1B), mRNA [NM_005680]	-1.86832	8.97342	1.61605e-09
A_23_P19115	LARGE	ENST00000402320	9215	Homo sapiens like-glycosyltransferase (LARGE), transcript variant 1, mRNA [NM_004737]	-1.86826	8.95656	1.36358e-10
A_24_P941353	EARS2	ENST00000563459	124454	Homo sapiens glutamyl-tRNA synthetase 2, mitochondrial (EARS2), transcript variant 1, mRNA [NM_001083614]	-1.86822	8.65844	6.85529e-11
A_32_P42054	ALDH1A3	ENST00000329841	220	Homo sapiens aldehyde dehydrogenase 1 family, member A3 (ALDH1A3), transcript variant 1, mRNA [NM_000693]	-1.86815	8.55547	7.57466e-13
A_21_P0000947	CHMP6	ENST00000325167	79643	Homo sapiens charged multivesicular body protein 6 (CHMP6), mRNA [NM_024591]	-1.86805	9.06428	1.90304e-09
A_23_P97221	CEP290	ENST00000552810	80184	Homo sapiens centrosomal protein 290kDa (CEP290), mRNA [NM_025114]	-1.86803	9.34049	9.40013e-10
A_23_P29922	BRD7	ENST00000394689	29117	Homo sapiens bromodomain containing 7 (BRD7), transcript variant 2, mRNA [NM_013263]	-1.86767	13.4207	4.73557e-08
A_24_P419132	RAB3IP	ENST00000378809	117177	Homo sapiens RAB3A interacting protein (RAB3IP), transcript variant alpha 2, mRNA [NM_175623]	-1.86696	10.9616	2.07431e-09
A_21_P0000717	KIAA1429	ENST00000517624	25962	Homo sapiens KIAA1429 (KIAA1429), transcript variant 1, mRNA [NM_015496]	-1.86683	13.0198	9.68374e-10
A_33_P3209476	RFESD	ENST00000511684	317671	Homo sapiens Rieske (Fe-S) domain containing (RFESD), transcript variant 2, mRNA [NM_173362]	-1.86649	7.43781	3.51747e-11
A_24_P307065	ANKS1A	ENST00000360359	23294	Homo sapiens ankyrin repeat and sterile alpha motif domain containing 1A (ANKS1A), mRNA [NM_015245]	-1.86622	11.4744	6.94725e-11
A_23_P404005	RNF34	ENST00000392465	80196	Homo sapiens ring finger protein 34, E3 ubiquitin protein ligase (RNF34), transcript variant 1, mRNA [NM_194271]	-1.86621	10.8351	1.64902e-10
A_32_P198731	RECQL5	ENST00000317905	9400	Homo sapiens RecQ protein-like 5 (RECQL5), transcript variant 1, mRNA [NM_004259]	-1.86619	8.64842	3.22791e-10
A_23_P212339		ENST00000433770	NA	PREDICTED: Homo sapiens uncharacterized LOC101930664 (LOC101930664), ncRNA [XR_247507]	-1.86587	6.45015	6.48195e-10
A_21_P0010257	LOC389831	ENST00000619252	389831	Homo sapiens uncharacterized LOC389831 (LOC389831), mRNA [NM_001242480]	-1.86498	7.94033	2.50076e-09
A_24_P175460	C6orf57	ENST00000370474	135154	Homo sapiens chromosome 6 open reading frame 57 (C6orf57), mRNA [NM_145267]	-1.86424	9.86761	1.24044e-10
A_23_P311020	KIAA2018	ENST00000316407	205717	Homo sapiens KIAA2018 (KIAA2018), transcript variant 1, mRNA [NM_001009899]	-1.86424	8.46282	9.88354e-10
A_23_P500601	SAYSD1	ENST00000229903	55776	Homo sapiens SAYSVFN motif domain containing 1 (SAYSD1), mRNA [NM_018322]	-1.86381	8.67201	5.43813e-11
A_24_P8768	RPAP1	ENST00000562303	26015	Homo sapiens RNA polymerase II associated protein 1 (RPAP1), mRNA [NM_015540]	-1.86344	10.8402	5.09592e-11
A_23_P20852	HSPBAP1	ENST00000306103	79663	Homo sapiens HSPB (heat shock 27kDa) associated protein 1 (HSPBAP1), mRNA [NM_024610]	-1.8632	8.46561	5.41226e-10
A_23_P100455	WWP2	ENST00000359154	11060	Homo sapiens WW domain containing E3 ubiquitin protein ligase 2 (WWP2), transcript variant 2, mRNA [NM_199424]	-1.86266	8.73384	2.85596e-08
A_24_P346855	HYAL2	ENST00000442581	8692	Homo sapiens hyaluronoglucosaminidase 2 (HYAL2), transcript variant 2, mRNA [NM_033158]	-1.86174	14.1447	1.26706e-10
A_32_P228699	RAB3C	ENST00000282878	115827	Homo sapiens RAB3C, member RAS oncogene family (RAB3C), mRNA [NM_138453]	-1.86174	6.45394	4.64346e-12
A_33_P3209214	FNTA	ENST00000525099	2339	Homo sapiens farnesyltransferase, CAAX box, alpha (FNTA), transcript variant 1, mRNA [NM_002027]	-1.8613	12.4447	9.83089e-11
A_23_P15394	ZNF91	ENST00000300619	7644	Homo sapiens zinc finger protein 91 (ZNF91), transcript variant 1, mRNA [NM_003430]	-1.86128	7.39695	1.08326e-10
A_33_P3226665	HPS3	ENST00000460822	84343	Homo sapiens Hermansky-Pudlak syndrome 3 (HPS3), mRNA [NM_032383]	-1.86126	7.74853	7.33469e-11
A_23_P422115	SDF2L1	ENST00000248958	23753	Homo sapiens stromal cell-derived factor 2-like 1 (SDF2L1), mRNA [NM_022044]	-1.86093	14.4386	9.69483e-08
A_21_P0013086	SP4	ENST00000448246	6671	Homo sapiens Sp4 transcription factor (SP4), mRNA [NM_003112]	-1.86068	9.14812	9.88354e-10
A_24_P208345	KIAA0408	ENST00000368281	9729	Homo sapiens KIAA0408 (KIAA0408), mRNA [NM_014702]	-1.8603	10.0139	1.57895e-08
A_24_P185945	TSPAN5	ENST00000305798	10098	Homo sapiens tetraspanin 5 (TSPAN5), mRNA [NM_005723]	-1.85998	12.4952	1.54422e-10
A_23_P49459	GTF2A2	ENST00000267869	2958	Homo sapiens general transcription factor IIA, 2, 12kDa (GTF2A2), mRNA [NM_004492]	-1.85945	12.9315	8.3706e-10
A_33_P3295358	FAF1	ENST00000371778	11124	Homo sapiens Fas (TNFRSF6) associated factor 1 (FAF1), mRNA [NM_007051]	-1.85837	11.5965	9.5265e-10
A_33_P3263193	ST7L	ENST00000418497	54879	Homo sapiens suppression of tumorigenicity 7 like (ST7L), transcript variant 4, mRNA [NM_138729]	-1.85815	7.72321	3.96502e-10
A_23_P53329	KREMEN1	ENST00000400335	83999	Homo sapiens kringle containing transmembrane protein 1 (KREMEN1), transcript variant 3, mRNA [NM_001039570]	-1.85805	9.67702	5.00834e-08
A_23_P155257		ENST00000520819	NA		-1.85761	8.15552	1.68033e-12
A_21_P0014878	UBTD2	ENST00000393792	92181	Homo sapiens ubiquitin domain containing 2 (UBTD2), mRNA [NM_152277]	-1.85745	9.10355	2.02363e-07
A_24_P33895	ATP6V1C1	ENST00000518738	528	Homo sapiens ATPase, H+ transporting, lysosomal 42kDa, V1 subunit C1 (ATP6V1C1), mRNA [NM_001695]	-1.85743	10.5666	1.35294e-09
A_33_P3409347	R3HDM1	ENST00000264160	23518	Homo sapiens R3H domain containing 1 (R3HDM1), transcript variant 2, mRNA [NM_015361]	-1.85728	9.61568	5.26957e-11
A_33_P3732466	GDPD1	ENST00000579020	284161	Homo sapiens glycerophosphodiester phosphodiesterase domain containing 1 (GDPD1), transcript variant 1, mRNA [NM_182569]	-1.85688	7.09416	2.97175e-11
A_23_P406330	MLH3	ENST00000556740	27030	Homo sapiens mutL homolog 3 (MLH3), transcript variant 1, mRNA [NM_001040108]	-1.85683	7.7604	9.65248e-10
A_23_P252775	FBXO8	ENST00000515664	26269	Homo sapiens F-box protein 8 (FBXO8), mRNA [NM_012180]	-1.85652	8.53935	1.50155e-08
A_33_P3307903	PRDM10	ENST00000423662	56980	Homo sapiens PR domain containing 10 (PRDM10), transcript variant 2, mRNA [NM_199437]	-1.85643	8.3006	1.34798e-11
A_33_P3383326	TOMM70A	ENST00000284320	9868	Homo sapiens translocase of outer mitochondrial membrane 70 homolog A (S. cerevisiae) (TOMM70A), mRNA [NM_014820]	-1.85632	7.95874	1.24787e-09
A_23_P170626	NPY2R	ENST00000329476	4887	Homo sapiens neuropeptide Y receptor Y2 (NPY2R), mRNA [NM_000910]	-1.85501	6.48712	1.81599e-11
A_23_P51187	SSSCA1	ENST00000527413	10534	Homo sapiens Sjogren syndrome/scleroderma autoantigen 1 (SSSCA1), transcript variant 1, mRNA [NM_006396]	-1.85497	12.0303	4.75581e-09
A_32_P41065	AP1M1	ENST00000444449	8907	Homo sapiens adaptor-related protein complex 1, mu 1 subunit (AP1M1), transcript variant 2, mRNA [NM_032493]	-1.8547	10.9977	0.000239879
A_21_P0006553	ICAM2	ENST00000412356	3384	Homo sapiens intercellular adhesion molecule 2 (ICAM2), transcript variant 5, mRNA [NM_000873]	-1.85403	8.41175	4.87924e-09
A_33_P3257538	ARL3	ENST00000260746	403	Homo sapiens ADP-ribosylation factor-like 3 (ARL3), mRNA [NM_004311]	-1.85392	8.62125	5.97925e-11
A_21_P0012263	C10orf54	ENST00000394957	64115	Homo sapiens chromosome 10 open reading frame 54 (C10orf54), mRNA [NM_022153]	-1.85215	7.47279	1.4838e-07
A_23_P73208	VAC14	ENST00000564512	55697	Homo sapiens Vac14 homolog (S. cerevisiae) (VAC14), mRNA [NM_018052]	-1.85212	7.72065	6.0766e-10
A_33_P3257279	PHLDB1	ENST00000524713	23187	Homo sapiens pleckstrin homology-like domain, family B, member 1 (PHLDB1), transcript variant 1, mRNA [NM_015157]	-1.8517	9.63727	8.4181e-10
A_24_P271323	BMPR1A	ENST00000372037	657	Homo sapiens bone morphogenetic protein receptor, type IA (BMPR1A), mRNA [NM_004329]	-1.85154	9.38181	1.99485e-11
A_23_P92012	SARS2	ENST00000221431	54938	Homo sapiens seryl-tRNA synthetase 2, mitochondrial (SARS2), transcript variant 2, mRNA [NM_017827]	-1.85154	9.3549	1.04999e-09
A_24_P272313	NPHP4	ENST00000378156	261734	Homo sapiens nephronophthisis 4 (NPHP4), transcript variant 1, mRNA [NM_015102]	-1.85049	7.35812	2.86743e-07
A_23_P108028	C14orf1	ENST00000256319	11161	Homo sapiens chromosome 14 open reading frame 1 (C14orf1), mRNA [NM_007176]	-1.84982	10.1277	9.61897e-09
A_33_P3311717	2009-09-01	ENST00000329047	10801	Homo sapiens septin 9 (SEPT9), transcript variant 3, mRNA [NM_006640]	-1.84977	17.0896	1.00599e-10
A_33_P3700794	MFAP3		4238	Homo sapiens microfibrillar-associated protein 3 (MFAP3), transcript variant 3, mRNA [NM_001242336]	-1.84911	8.4559	4.38236e-11
A_23_P26629	POLR3GL	ENST00000622508	84265	Homo sapiens polymerase (RNA) III (DNA directed) polypeptide G (32kD)-like (POLR3GL), mRNA [NM_032305]	-1.849	12.606	8.13944e-11
A_33_P3232204	OSBPL2	ENST00000358053	9885	Homo sapiens oxysterol binding protein-like 2 (OSBPL2), transcript variant 2, mRNA [NM_144498]	-1.84823	9.21847	3.25681e-11
A_33_P3363655	GJA3	ENST00000241125	2700	Homo sapiens gap junction protein, alpha 3, 46kDa (GJA3), mRNA [NM_021954]	-1.84801	8.12986	2.06707e-10
A_33_P3341224	RRP1B	ENST00000470886	23076	Homo sapiens ribosomal RNA processing 1B (RRP1B), mRNA [NM_015056]	-1.84776	9.78662	9.0333e-11
A_24_P179816	lnc-AC016745.1-2		NA	Homo sapiens cDNA FLJ36584 fis, clone TRACH2013450. [AK093903]	-1.84746	8.41934	7.37477e-07
A_23_P122174	EIF4A3	ENST00000576573	9775	Homo sapiens eukaryotic translation initiation factor 4A3 (EIF4A3), mRNA [NM_014740]	-1.84707	14.2391	3.28855e-10
A_24_P74064	KCNK5	ENST00000359534	8645	Homo sapiens potassium channel, two pore domain subfamily K, member 5 (KCNK5), mRNA [NM_003740]	-1.84686	7.67788	1.05882e-06
A_33_P3298057	MTERF2	ENST00000552029	80298	Homo sapiens mitochondrial transcription termination factor 2 (MTERF2), transcript variant 1, mRNA [NM_001033050]	-1.84674	8.24413	2.96052e-10
A_33_P3369393	CCDC22	ENST00000376227	28952	Homo sapiens coiled-coil domain containing 22 (CCDC22), mRNA [NM_014008]	-1.84652	9.67243	9.02453e-10
A_24_P414999	MTHFS	ENST00000479961	10588	Homo sapiens 5,10-methenyltetrahydrofolate synthetase (5-formyltetrahydrofolate cyclo-ligase) (MTHFS), transcript variant 1, mRNA [NM_006441]	-1.8461	12.3959	3.3644e-10
A_23_P367676	USP16	ENST00000474835	10600	Homo sapiens ubiquitin specific peptidase 16 (USP16), transcript variant 3, mRNA [NM_001032410]	-1.84609	11.1348	1.55201e-11
A_23_P76749	NFYC	ENST00000372654	4802	Homo sapiens nuclear transcription factor Y, gamma (NFYC), transcript variant 5, mRNA [NM_001142590]	-1.84582	10.0121	4.28235e-10
A_23_P38206	MIOS	ENST00000405785	54468	Homo sapiens missing oocyte, meiosis regulator, homolog (Drosophila) (MIOS), mRNA [NM_019005]	-1.84537	10.9039	2.60262e-10
A_23_P406071	SLC25A13	ENST00000416240	10165	Homo sapiens solute carrier family 25 (aspartate/glutamate carrier), member 13 (SLC25A13), transcript variant 2, mRNA [NM_014251]	-1.84519	10.4169	1.07332e-10
A_23_P368740	ARFIP1	ENST00000353617	27236	Homo sapiens ADP-ribosylation factor interacting protein 1 (ARFIP1), transcript variant 1, mRNA [NM_001025595]	-1.84479	11.1421	1.22071e-10
A_21_P0006998	NUP155	ENST00000381843	9631	Homo sapiens nucleoporin 155kDa (NUP155), transcript variant 1, mRNA [NM_153485]	-1.84472	9.94492	9.90782e-09
A_33_P3399101	NOTCH1	ENST00000277541	4851	Homo sapiens notch 1 (NOTCH1), mRNA [NM_017617]	-1.84436	7.39165	7.50961e-12
A_24_P144784		ENST00000453395	NA		-1.84401	6.63688	5.19438e-11
A_33_P3402526	SLC10A4	ENST00000273861	201780	Homo sapiens solute carrier family 10, member 4 (SLC10A4), mRNA [NM_152679]	-1.84399	8.51474	2.81766e-11
A_32_P42197	SIN3A	ENST00000394949	25942	Homo sapiens SIN3 transcription regulator family member A (SIN3A), transcript variant 2, mRNA [NM_015477]	-1.84371	10.1383	1.49169e-11
A_23_P371129	LARP7	ENST00000344442	51574	Homo sapiens La ribonucleoprotein domain family, member 7 (LARP7), transcript variant 1, mRNA [NM_016648]	-1.84269	10.8399	2.95951e-11
A_33_P3358898	XK	ENST00000378616	7504	Homo sapiens X-linked Kx blood group (XK), mRNA [NM_021083]	-1.84232	6.51141	7.26923e-11
A_33_P3369079	OSBPL3	ENST00000313367	26031	Homo sapiens oxysterol binding protein-like 3 (OSBPL3), transcript variant 1, mRNA [NM_015550]	-1.84228	9.39847	1.65215e-09
A_24_P303193	SUZ12	ENST00000322652	23512	Homo sapiens SUZ12 polycomb repressive complex 2 subunit (SUZ12), mRNA [NM_015355]	-1.84207	11.7817	8.23032e-11
A_33_P3407103	TNFRSF10B	ENST00000276431	8795	Homo sapiens tumor necrosis factor receptor superfamily, member 10b (TNFRSF10B), transcript variant 1, mRNA [NM_003842]	-1.84206	12.3942	1.97551e-09
A_33_P3578325	SHQ1	ENST00000325599	55164	Homo sapiens SHQ1, H/ACA ribonucleoprotein assembly factor (SHQ1), mRNA [NM_018130]	-1.84154	7.06666	1.06257e-09
A_19_P00324839	ZZZ3	ENST00000476275	26009	Homo sapiens zinc finger, ZZ-type containing 3 (ZZZ3), mRNA [NM_015534]	-1.84154	9.75793	1.19542e-10
A_21_P0000870	HMGN2	ENST00000619352	3151	Homo sapiens high mobility group nucleosomal binding domain 2 (HMGN2), mRNA [NM_005517]	-1.84154	17.1821	5.04938e-12
A_33_P3302390	HOXD3	ENST00000410016	3232	Homo sapiens homeobox D3 (HOXD3), mRNA [NM_006898]	-1.84149	7.5312	1.64749e-09
A_23_P71148			NA		-1.84132	15.0148	8.96326e-11
A_21_P0013030	PCGF6	ENST00000490296	84108	Homo sapiens polycomb group ring finger 6 (PCGF6), transcript variant 1, mRNA [NM_001011663]	-1.84129	7.86559	2.96545e-11
A_19_P00316758	LRRN3	ENST00000308478	54674	Homo sapiens leucine rich repeat neuronal 3 (LRRN3), transcript variant 3, mRNA [NM_018334]	-1.84111	13.3417	2.33666e-12
A_33_P3238866	C3orf18	ENST00000449241	51161	Homo sapiens chromosome 3 open reading frame 18 (C3orf18), transcript variant 1, mRNA [NM_016210]	-1.84088	9.19993	7.48015e-10
A_33_P3364904	EDEM3	ENST00000367512	80267	Homo sapiens ER degradation enhancer, mannosidase alpha-like 3 (EDEM3), mRNA [NM_025191]	-1.8405	7.54547	1.41954e-08
A_21_P0009871	MYCN	ENST00000281043	4613	Homo sapiens v-myc avian myelocytomatosis viral oncogene neuroblastoma derived homolog (MYCN), transcript variant 2, mRNA [NM_005378]	-1.84046	7.77938	1.34905e-10
A_23_P257911	CCDC94	ENST00000262962	55702	Homo sapiens coiled-coil domain containing 94 (CCDC94), mRNA [NM_018074]	-1.84011	12.8096	1.95299e-10
A_24_P268993	GPKOW	ENST00000156109	27238	Homo sapiens G patch domain and KOW motifs (GPKOW), mRNA [NM_015698]	-1.83986	11.2057	1.81041e-09
A_33_P3393796	SNX2	ENST00000510372	6643	Homo sapiens sorting nexin 2 (SNX2), transcript variant 1, mRNA [NM_003100]	-1.83977	12.8409	1.59492e-09
A_21_P0000893	ANKRD46	ENST00000520311	157567	Homo sapiens ankyrin repeat domain 46 (ANKRD46), transcript variant 2, mRNA [NM_198401]	-1.83894	9.38727	7.58731e-11
A_23_P123265	ITCH	ENST00000621101	83737	Homo sapiens itchy E3 ubiquitin protein ligase (ITCH), transcript variant 2, mRNA [NM_031483]	-1.83883	7.64241	1.18942e-09
A_23_P8640		ENST00000607314	NA	Homo sapiens MSTP131 (MST131) mRNA, complete cds. [AF176921]	-1.83879	9.70082	3.65135e-08
A_23_P208208	ESCO2	ENST00000397418	157570	Homo sapiens establishment of sister chromatid cohesion N-acetyltransferase 2 (ESCO2), mRNA [NM_001017420]	-1.83868	8.74022	3.19398e-07
A_24_P7121	CHIC2	ENST00000263921	26511	Homo sapiens cysteine-rich hydrophobic domain 2 (CHIC2), mRNA [NM_012110]	-1.83841	7.86883	3.26185e-11
A_23_P53198	SLC31A2	ENST00000259392	1318	Homo sapiens solute carrier family 31 (copper transporter), member 2 (SLC31A2), mRNA [NM_001860]	-1.83809	9.45296	6.82386e-09
A_23_P84576	PIK3R1	ENST00000521381	5295	Homo sapiens phosphoinositide-3-kinase, regulatory subunit 1 (alpha) (PIK3R1), transcript variant 1, mRNA [NM_181523]	-1.83772	9.69403	1.90505e-08
A_21_P0000071	WHSC1L1	ENST00000525081	54904	Homo sapiens Wolf-Hirschhorn syndrome candidate 1-like 1 (WHSC1L1), transcript variant short, mRNA [NM_017778]	-1.83762	8.52302	9.06937e-11
A_21_P0000320	ZNF720	ENST00000316491	124411	Homo sapiens zinc finger protein 720 (ZNF720), mRNA [NM_001130913]	-1.83749	7.4151	1.75588e-11
A_23_P146990	ARFGEF1	ENST00000518290	10565	Homo sapiens ADP-ribosylation factor guanine nucleotide-exchange factor 1 (brefeldin A-inhibited) (ARFGEF1), mRNA [NM_006421]	-1.83735	10.325	8.97938e-07
A_33_P3344831	ATAD2	ENST00000287394	29028	Homo sapiens ATPase family, AAA domain containing 2 (ATAD2), mRNA [NM_014109]	-1.83639	12.0946	5.12907e-11
A_21_P0008046	DENND2D	ENST00000357640	79961	Homo sapiens DENN/MADD domain containing 2D (DENND2D), transcript variant 1, mRNA [NM_024901]	-1.83632	8.42926	3.60991e-10
A_33_P3236392	RPGR	ENST00000474584	6103	Homo sapiens retinitis pigmentosa GTPase regulator (RPGR), transcript variant A, mRNA [NM_000328]	-1.83567	8.0217	4.15003e-09
A_23_P74252	KCNJ8	ENST00000240662	3764	Homo sapiens potassium channel, inwardly rectifying subfamily J, member 8 (KCNJ8), mRNA [NM_004982]	-1.83553	7.56688	6.97976e-10
A_23_P369746	SENP8	ENST00000542035	123228	Homo sapiens SUMO/sentrin specific peptidase family member 8 (SENP8), transcript variant 2, mRNA [NM_145204]	-1.83545	8.07352	8.05967e-10
A_33_P3310366	GOPC	ENST00000535237	57120	Homo sapiens golgi-associated PDZ and coiled-coil motif containing (GOPC), transcript variant 1, mRNA [NM_020399]	-1.835	10.372	2.08439e-10
A_33_P3408844		ENST00000485006	NA		-1.8344	6.89637	3.21382e-11
A_33_P3303542	MEOX2-AS1		101927524	Homo sapiens MEOX2 antisense RNA 1 (head to head) (MEOX2-AS1), long non-coding RNA [NR_110094]	-1.83424	6.55912	1.74289e-12
A_23_P56759	NGLY1	ENST00000496726	55768	Homo sapiens N-glycanase 1 (NGLY1), transcript variant 1, mRNA [NM_018297]	-1.8342	12.2617	1.59101e-09
A_33_P3257714	YIF1A	ENST00000494836	10897	Homo sapiens Yip1 interacting factor homolog A (S. cerevisiae) (YIF1A), transcript variant 1, mRNA [NM_020470]	-1.83419	14.0163	1.92137e-10
A_33_P3389113	RPGRIP1L	ENST00000621565	23322	Homo sapiens RPGRIP1-like (RPGRIP1L), transcript variant 1, mRNA [NM_015272]	-1.83418	6.96112	3.45483e-09
A_33_P3232504	FBXO25	ENST00000382824	26260	F-box protein 25 [Source:HGNC Symbol;Acc:HGNC:13596] [ENST00000382824]	-1.83345	8.42905	2.78391e-10
A_32_P88310	RPA2	ENST00000373912	6118	Homo sapiens replication protein A2, 32kDa (RPA2), transcript variant 1, mRNA [NM_002946]	-1.83327	11.8721	7.86518e-12
A_32_P148726	KDM4A	ENST00000372396	9682	Homo sapiens lysine (K)-specific demethylase 4A (KDM4A), mRNA [NM_014663]	-1.83313	9.70566	8.39123e-11
A_23_P18422	CEP135	ENST00000506202	9662	Homo sapiens centrosomal protein 135kDa (CEP135), mRNA [NM_025009]	-1.83304	9.08921	1.24336e-10
A_33_P3374563	YIPF4	ENST00000238831	84272	Homo sapiens Yip1 domain family, member 4 (YIPF4), mRNA [NM_032312]	-1.83288	7.59853	6.992e-10
A_23_P117068	LOC100506098	ENST00000439058	100506098	PREDICTED: Homo sapiens uncharacterized LOC100506098 (LOC100506098), transcript variant X3, ncRNA [XR_108746]	-1.83265	7.18474	1.15796e-10
A_32_P169735	PTPRJ	ENST00000613246	5795	Homo sapiens protein tyrosine phosphatase, receptor type, J (PTPRJ), transcript variant 1, mRNA [NM_002843]	-1.8323	9.64174	5.92409e-11
A_33_P3382162	FHL2	ENST00000358129	2274	Homo sapiens four and a half LIM domains 2 (FHL2), transcript variant 5, mRNA [NM_001039492]	-1.83141	11.9056	7.95995e-08
A_32_P61684	ARFGEF2	ENST00000371917	10564	Homo sapiens ADP-ribosylation factor guanine nucleotide-exchange factor 2 (brefeldin A-inhibited) (ARFGEF2), mRNA [NM_006420]	-1.83092	8.59818	8.57095e-11
A_23_P118834	XPNPEP3	ENST00000428799	63929	Homo sapiens X-prolyl aminopeptidase (aminopeptidase P) 3, putative (XPNPEP3), transcript variant 1, mRNA [NM_022098]	-1.83056	7.42519	2.18056e-12
A_21_P0011185	ZDHHC12	ENST00000467312	84885	Homo sapiens zinc finger, DHHC-type containing 12 (ZDHHC12), mRNA [NM_032799]	-1.83042	9.21134	1.9217e-07
A_23_P8380	ASF1B	ENST00000263382	55723	Homo sapiens anti-silencing function 1B histone chaperone (ASF1B), mRNA [NM_018154]	-1.83039	11.1087	1.41429e-09
A_21_P0000507	ZNF347	ENST00000601469	84671	Homo sapiens zinc finger protein 347 (ZNF347), transcript variant 3, mRNA [NM_032584]	-1.83031	8.77702	1.21945e-09
A_23_P256956	CTDSP2	ENST00000398073	10106	Homo sapiens CTD (carboxy-terminal domain, RNA polymerase II, polypeptide A) small phosphatase 2 (CTDSP2), mRNA [NM_005730]	-1.8303	13.8732	2.27243e-11
A_21_P0001185	MEF2BNB	ENST00000477565	729991	Homo sapiens MEF2B neighbor (MEF2BNB), transcript variant 2, mRNA [NM_001145783]	-1.82999	9.57376	7.11354e-10
A_33_P3243887	EVI5	ENST00000540033	7813	Homo sapiens ecotropic viral integration site 5 (EVI5), mRNA [NM_005665]	-1.8299	7.65724	6.37975e-11
A_33_P3369646	USP40	ENST00000251722	55230	Homo sapiens ubiquitin specific peptidase 40 (USP40), mRNA [NM_018218]	-1.82964	7.4798	2.4505e-11
A_33_P3306068	RPS6KB1	ENST00000393021	6198	Homo sapiens ribosomal protein S6 kinase, 70kDa, polypeptide 1 (RPS6KB1), transcript variant 1, mRNA [NM_003161]	-1.82922	9.2956	2.15155e-09
A_23_P344555	LOC100507194	ENST00000435043	100507194	Homo sapiens uncharacterized LOC100507194 (LOC100507194), transcript variant 1, long non-coding RNA [NR_038295]	-1.82842	6.26954	1.70233e-08
A_24_P13041	SLC25A17	ENST00000491545	10478	Homo sapiens solute carrier family 25 (mitochondrial carrier; peroxisomal membrane protein, 34kDa), member 17 (SLC25A17), transcript variant 1, mRNA [NM_006358]	-1.82781	10.8951	7.22842e-10
A_21_P0004025	RAD54L	ENST00000371975	8438	Homo sapiens RAD54-like (S. cerevisiae) (RAD54L), transcript variant 1, mRNA [NM_003579]	-1.82779	11.1307	1.88195e-08
A_23_P257423	PACSIN3	ENST00000528462	29763	Homo sapiens protein kinase C and casein kinase substrate in neurons 3 (PACSIN3), transcript variant 2, mRNA [NM_016223]	-1.8276	7.87167	1.5233e-10
A_23_P142950	TTC39C		125488	Homo sapiens tetratricopeptide repeat domain 39C (TTC39C), transcript variant 4, mRNA [NM_001292030]	-1.8275	10.4369	4.72656e-10
A_23_P71530	MTO1	ENST00000370305	25821	Homo sapiens mitochondrial tRNA translation optimization 1 (MTO1), transcript variant 2, mRNA [NM_012123]	-1.82725	9.55246	1.16799e-08
A_24_P28657	ATP7A	ENST00000343533	538	Homo sapiens ATPase, Cu++ transporting, alpha polypeptide (ATP7A), transcript variant 1, mRNA [NM_000052]	-1.82693	7.75377	1.88809e-10
A_33_P3422822	POC1A	ENST00000394970	25886	Homo sapiens POC1 centriolar protein A (POC1A), transcript variant 1, mRNA [NM_015426]	-1.82686	11.1648	6.46993e-11
A_33_P3346327	DROSHA	ENST00000514927	29102	Homo sapiens drosha, ribonuclease type III (DROSHA), transcript variant 1, mRNA [NM_013235]	-1.82685	12.7725	3.75667e-09
A_23_P117157	CARM1	ENST00000586221	10498	Homo sapiens coactivator-associated arginine methyltransferase 1 (CARM1), mRNA [NM_199141]	-1.82636	13.1926	3.91056e-09
A_33_P3716128	FGD6	ENST00000343958	55785	Homo sapiens FYVE, RhoGEF and PH domain containing 6 (FGD6), mRNA [NM_018351]	-1.82629	7.61018	1.37618e-08
A_33_P3234989	CEP55	ENST00000371485	55165	Homo sapiens centrosomal protein 55kDa (CEP55), transcript variant 1, mRNA [NM_018131]	-1.82625	10.5804	2.89308e-11
A_23_P44781	SLC35A4	ENST00000612662	113829	Homo sapiens solute carrier family 35, member A4 (SLC35A4), mRNA [NM_080670]	-1.82619	10.3964	1.59413e-08
A_23_P52266	RAPGEF2	ENST00000264431	9693	Homo sapiens Rap guanine nucleotide exchange factor (GEF) 2 (RAPGEF2), mRNA [NM_014247]	-1.82599	8.3537	1.14812e-09
A_21_P0012235	KIAA0355	ENST00000299505	9710	Homo sapiens KIAA0355 (KIAA0355), mRNA [NM_014686]	-1.82559	10.3442	7.97267e-10
A_33_P3224723	USP6NL	ENST00000277575	9712	Homo sapiens USP6 N-terminal like (USP6NL), transcript variant 1, mRNA [NM_014688]	-1.82551	7.32257	8.68858e-11
A_33_P3266719	KIAA1407	ENST00000295878	57577	Homo sapiens KIAA1407 (KIAA1407), mRNA [NM_020817]	-1.82508	7.16707	6.80643e-11
A_23_P65699	PARP4	ENST00000446672	143	Homo sapiens poly (ADP-ribose) polymerase family, member 4 (PARP4), mRNA [NM_006437]	-1.82501	13.4277	3.11978e-12
A_24_P120934	TTK	ENST00000504590	7272	Homo sapiens TTK protein kinase (TTK), transcript variant 1, mRNA [NM_003318]	-1.82469	9.72787	8.18228e-10
A_33_P3224027	MRPL37	ENST00000336230	51253	Homo sapiens mitochondrial ribosomal protein L37 (MRPL37), mRNA [NM_016491]	-1.82454	11.8988	3.57573e-08
A_24_P942773	CENPM	ENST00000396437	79019	centromere protein M [Source:HGNC Symbol;Acc:HGNC:18352] [ENST00000396437]	-1.82443	10.6995	2.68292e-11
A_33_P3423440	SNAPC5	ENST00000562411	10302	Homo sapiens small nuclear RNA activating complex, polypeptide 5, 19kDa (SNAPC5), mRNA [NM_006049]	-1.82401	9.1727	6.28384e-11
A_33_P3297468	ZNF575		284346	Homo sapiens zinc finger protein 575 (ZNF575), mRNA [NM_174945]	-1.82383	8.38576	2.65383e-10
A_23_P163408	lnc-UBQLN2-2		NA	Homo sapiens hypothetical protein LOC550643, mRNA (cDNA clone IMAGE:5285100). [BC048131]	-1.82354	8.51553	2.70566e-12
A_32_P46214	GUCY1B3	ENST00000264424	2983	Homo sapiens guanylate cyclase 1, soluble, beta 3 (GUCY1B3), transcript variant 2, mRNA [NM_000857]	-1.82349	6.77663	5.1344e-12
A_23_P423482	IFT43	ENST00000554026	112752	Homo sapiens intraflagellar transport 43 (IFT43), transcript variant 1, mRNA [NM_052873]	-1.82207	12.1586	4.62089e-09
A_32_P159234	PNMAL2	ENST00000599531	57469	Homo sapiens paraneoplastic Ma antigen family-like 2 (PNMAL2), mRNA [NM_020709]	-1.82149	7.6531	1.97436e-09
A_33_P3229239	ST6GALNAC5	ENST00000318803	81849	Homo sapiens ST6 (alpha-N-acetyl-neuraminyl-2,3-beta-galactosyl-1,3)-N-acetylgalactosaminide alpha-2,6-sialyltransferase 5 (ST6GALNAC5), mRNA [NM_030965]	-1.82135	7.77858	4.98496e-09
A_23_P35995	NAT6	ENST00000443842	24142	Homo sapiens N-acetyltransferase 6 (GCN5-related) (NAT6), transcript variant 1, mRNA [NM_012191]	-1.82066	8.04175	9.0333e-11
A_21_P0007376	LOC100506476		100506476	Homo sapiens uncharacterized LOC100506476 (LOC100506476), long non-coding RNA [NR_109995]	-1.82021	7.03011	3.21382e-11
A_23_P372467	HMGCR	ENST00000287936	3156	Homo sapiens 3-hydroxy-3-methylglutaryl-CoA reductase (HMGCR), transcript variant 1, mRNA [NM_000859]	-1.81995	12.2585	4.047e-10
A_23_P147805	PIGP	ENST00000399098	51227	Homo sapiens phosphatidylinositol glycan anchor biosynthesis, class P (PIGP), transcript variant 1, mRNA [NM_153681]	-1.81978	9.95694	6.6022e-11
A_33_P3257861		ENST00000520819	NA		-1.81976	8.1609	4.39941e-11
A_33_P3237634	CLIC1	ENST00000614673	1192	Homo sapiens chloride intracellular channel 1 (CLIC1), transcript variant 2, mRNA [NM_001288]	-1.81974	14.0261	5.75755e-10
A_23_P146798	PLA2G7	ENST00000537365	7941	Homo sapiens phospholipase A2, group VII (platelet-activating factor acetylhydrolase, plasma) (PLA2G7), transcript variant 1, mRNA [NM_005084]	-1.81956	7.47273	6.07083e-11
A_33_P3329477	STAC2	ENST00000333461	342667	Homo sapiens SH3 and cysteine rich domain 2 (STAC2), mRNA [NM_198993]	-1.81905	7.26359	2.72324e-08
A_24_P160440	LURAP1	ENST00000371980	541468	Homo sapiens leucine rich adaptor protein 1 (LURAP1), mRNA [NM_001013615]	-1.81889	6.71101	9.17913e-11
A_33_P3315724	MED22	ENST00000614493	6837	Homo sapiens mediator complex subunit 22 (MED22), transcript variant b, mRNA [NM_133640]	-1.81847	9.69117	2.04041e-08
A_23_P204364	ZNF204P	ENST00000416749	7754	Homo sapiens zinc finger protein 204, pseudogene (ZNF204P), transcript variant 1, non-coding RNA [NR_002722]	-1.81829	8.25755	2.60644e-10
A_33_P3295655	NCAPD3	ENST00000534548	23310	Homo sapiens non-SMC condensin II complex, subunit D3 (NCAPD3), mRNA [NM_015261]	-1.81823	10.9289	2.38089e-09
A_23_P44466	RAPGEF5	ENST00000620335	9771	Homo sapiens Rap guanine nucleotide exchange factor (GEF) 5 (RAPGEF5), mRNA [NM_012294]	-1.81797	6.67869	1.39391e-10
A_23_P501877	BLOC1S5	ENST00000244777	63915	Homo sapiens biogenesis of lysosomal organelles complex-1, subunit 5, muted (BLOC1S5), transcript variant 1, mRNA [NM_201280]	-1.81785	9.9828	1.43857e-09
A_33_P3415663	ATG5	ENST00000360666	9474	Homo sapiens autophagy related 5 (ATG5), transcript variant 1, mRNA [NM_004849]	-1.81774	10.0509	7.70822e-11
A_33_P3306048	NOL4	ENST00000261592	8715	Homo sapiens nucleolar protein 4 (NOL4), transcript variant 1, mRNA [NM_003787]	-1.81764	6.32789	1.89767e-10
A_33_P3217119	SSBP2	ENST00000504136	23635	Homo sapiens single-stranded DNA binding protein 2 (SSBP2), transcript variant 2, mRNA [NM_012446]	-1.8173	10.1307	6.41483e-10
A_23_P58169	RBM41	ENST00000372479	55285	Homo sapiens RNA binding motif protein 41 (RBM41), transcript variant 1, mRNA [NM_018301]	-1.81704	8.47659	1.41263e-09
A_21_P0010684	SMARCAL1	ENST00000358207	50485	Homo sapiens SWI/SNF related, matrix associated, actin dependent regulator of chromatin, subfamily a-like 1 (SMARCAL1), transcript variant 1, mRNA [NM_014140]	-1.81678	11.2103	2.22719e-09
A_23_P73493	DKK1	ENST00000373970	22943	Homo sapiens dickkopf WNT signaling pathway inhibitor 1 (DKK1), mRNA [NM_012242]	-1.81572	10.3328	1.85356e-07
A_33_P3351944	PPAPDC3	ENST00000372264	84814	Homo sapiens phosphatidic acid phosphatase type 2 domain containing 3 (PPAPDC3), mRNA [NM_032728]	-1.8145	6.70969	1.96848e-11
A_33_P3304527	LPAR1	ENST00000374430	1902	Homo sapiens lysophosphatidic acid receptor 1 (LPAR1), transcript variant 2, mRNA [NM_057159]	-1.81378	7.913	1.42827e-11
A_23_P424269	CDK1	ENST00000448257	983	Homo sapiens cyclin-dependent kinase 1 (CDK1), transcript variant 1, mRNA [NM_001786]	-1.81245	11.6579	3.25526e-12
A_33_P3328736	ABCC6	ENST00000565118	368	Homo sapiens ATP-binding cassette, sub-family C (CFTR/MRP), member 6 (ABCC6), transcript variant 2, mRNA [NM_001079528]	-1.81235	7.3205	6.93734e-06
A_33_P3276997	MAPKAPK5	ENST00000547067	8550	Homo sapiens mitogen-activated protein kinase-activated protein kinase 5 (MAPKAPK5), transcript variant 2, mRNA [NM_139078]	-1.81222	10.195	5.24595e-10
A_23_P128094	SNRPF	ENST00000549580	6636	Homo sapiens small nuclear ribonucleoprotein polypeptide F (SNRPF), mRNA [NM_003095]	-1.81135	14.4386	1.67663e-11
A_23_P138137	HLF	ENST00000226067	3131	Homo sapiens hepatic leukemia factor (HLF), mRNA [NM_002126]	-1.81123	6.62311	5.17144e-11
A_33_P3338928	SEH1L	ENST00000590843	81929	Homo sapiens SEH1-like (S. cerevisiae) (SEH1L), transcript variant 2, mRNA [NM_031216]	-1.81076	10.9686	2.4537e-11
A_23_P45496	KRTCAP2	ENST00000492892	200185	Homo sapiens keratinocyte associated protein 2 (KRTCAP2), mRNA [NM_173852]	-1.81075	14.0947	2.69967e-11
A_23_P92895	GEMIN4	ENST00000319004	50628	Homo sapiens gem (nuclear organelle) associated protein 4 (GEMIN4), mRNA [NM_015721]	-1.81037	10.3264	3.86091e-09
A_23_P41025	SLC29A1	ENST00000371724	2030	Homo sapiens solute carrier family 29 (equilibrative nucleoside transporter), member 1 (SLC29A1), transcript variant 1, mRNA [NM_001078177]	-1.80992	10.662	9.38808e-11
A_21_P0000298	CENPP	ENST00000375576	401541	Homo sapiens centromere protein P (CENPP), transcript variant 1, mRNA [NM_001012267]	-1.80981	9.7786	3.15447e-09
A_33_P3295870	CAPRIN1	ENST00000389645	4076	Homo sapiens cell cycle associated protein 1 (CAPRIN1), transcript variant 2, mRNA [NM_203364]	-1.80977	8.4101	1.97282e-10
A_32_P52330	PXDN	ENST00000252804	7837	Homo sapiens peroxidasin (PXDN), mRNA [NM_012293]	-1.80969	13.4694	2.27738e-11
A_24_P345993	KCNN4	ENST00000262888	3783	Homo sapiens potassium channel, calcium activated intermediate/small conductance subfamily N alpha, member 4 (KCNN4), mRNA [NM_002250]	-1.80965	10.6183	1.55922e-09
A_23_P81248	CMC1	ENST00000396610	152100	Homo sapiens C-x(9)-C motif containing 1 (CMC1), mRNA [NM_182523]	-1.80945	11.7904	2.96948e-08
A_23_P143474	XAF1	ENST00000576724	54739	Homo sapiens XIAP associated factor 1 (XAF1), transcript variant 1, mRNA [NM_017523]	-1.80924	7.68865	7.48198e-10
A_33_P3384835	WDR59	ENST00000262144	79726	Homo sapiens WD repeat domain 59 (WDR59), mRNA [NM_030581]	-1.80923	9.52381	3.83556e-08
A_21_P0000213	AHCTF1	ENST00000326225	25909	Homo sapiens AT hook containing transcription factor 1 (AHCTF1), mRNA [NM_015446]	-1.80894	8.66591	1.72344e-11
A_23_P63243	PRKAR2A-AS1		100506637	Homo sapiens PRKAR2A antisense RNA 1 (PRKAR2A-AS1), transcript variant 1, long non-coding RNA [NR_109996]	-1.8089	7.28894	4.34275e-13
A_24_P65910	ATXN10	ENST00000493643	25814	Homo sapiens ataxin 10 (ATXN10), transcript variant 1, mRNA [NM_013236]	-1.8085	11.8805	3.25681e-11
A_23_P133058	RAD50	ENST00000533482	10111	Homo sapiens RAD50 homolog (S. cerevisiae) (RAD50), mRNA [NM_005732]	-1.80829	9.92589	1.06587e-07
A_21_P0012887	WDR44	ENST00000371825	54521	Homo sapiens WD repeat domain 44 (WDR44), transcript variant 1, mRNA [NM_019045]	-1.80819	8.6809	2.76365e-09
A_19_P00805548	MDFI	ENST00000373051	4188	Homo sapiens MyoD family inhibitor (MDFI), transcript variant 1, mRNA [NM_001300804]	-1.808	10.6718	1.37861e-10
A_33_P3355831	FXN	ENST00000396366	2395	Homo sapiens frataxin (FXN), transcript variant 2, mRNA [NM_181425]	-1.80735	9.4586	8.44186e-11
A_21_P0000393	FZR1	ENST00000441788	51343	Homo sapiens fizzy/cell division cycle 20 related 1 (Drosophila) (FZR1), transcript variant 2, mRNA [NM_016263]	-1.80709	10.6789	1.90935e-10
A_33_P3226135	SNRPG	ENST00000429728	6637	Homo sapiens small nuclear ribonucleoprotein polypeptide G (SNRPG), mRNA [NM_003096]	-1.80703	14.1231	2.23805e-08
A_23_P4714	B9D1	ENST00000261499	27077	Homo sapiens B9 protein domain 1 (B9D1), transcript variant 2, mRNA [NM_015681]	-1.80686	10.2765	2.34568e-09
A_23_P157865	MCM3	ENST00000616552	4172	Homo sapiens minichromosome maintenance complex component 3 (MCM3), transcript variant 1, mRNA [NM_002388]	-1.80681	13.6613	4.06183e-08
A_33_P3288180	SHROOM2	ENST00000418909	357	Homo sapiens shroom family member 2 (SHROOM2), mRNA [NM_001649]	-1.80627	9.63464	4.26086e-10
A_24_P50801	ARHGEF37	ENST00000333677	389337	Homo sapiens Rho guanine nucleotide exchange factor (GEF) 37 (ARHGEF37), mRNA [NM_001001669]	-1.80591	7.95995	1.34769e-09
A_24_P940149	CSPP1	ENST00000521168	79848	Homo sapiens centrosome and spindle pole associated protein 1 (CSPP1), transcript variant 2, mRNA [NM_001291339]	-1.80578	8.26414	1.94562e-09
A_33_P3405334	CARS2	ENST00000537802	79587	Homo sapiens cysteinyl-tRNA synthetase 2, mitochondrial (putative) (CARS2), mRNA [NM_024537]	-1.80567	13.6315	1.24577e-10
A_24_P920979	HIVEP1	ENST00000541134	3096	Homo sapiens human immunodeficiency virus type I enhancer binding protein 1 (HIVEP1), mRNA [NM_002114]	-1.80566	8.69982	7.59768e-09
A_23_P31686	HPS6	ENST00000299238	79803	Homo sapiens Hermansky-Pudlak syndrome 6 (HPS6), mRNA [NM_024747]	-1.80558	12.6047	1.16678e-09
A_23_P501435		ENST00000605570	NA	MIR4435-1 host gene (non-protein coding) [Source:HGNC Symbol;Acc:HGNC:35163] [ENST00000605570]	-1.80506	8.20305	3.21632e-08
A_24_P115199			NA		-1.80487	13.7117	9.3076e-08
A_23_P151179	KIN	ENST00000471320	22944	Homo sapiens Kin17 DNA and RNA binding protein (KIN), transcript variant 1, mRNA [NM_012311]	-1.80461	9.20462	1.36154e-09
A_24_P42681	ERC1	ENST00000440394	23085	Homo sapiens ELKS/RAB6-interacting/CAST family member 1 (ERC1), transcript variant epsilon, mRNA [NM_178040]	-1.80426	8.35229	1.51287e-12
A_24_P753161	LYSMD1	ENST00000368908	388695	Homo sapiens LysM, putative peptidoglycan-binding, domain containing 1 (LYSMD1), transcript variant 1, mRNA [NM_212551]	-1.8041	8.72675	1.24704e-07
A_23_P216468	PDK2	ENST00000614357	5164	Homo sapiens pyruvate dehydrogenase kinase, isozyme 2 (PDK2), transcript variant 1, mRNA [NM_002611]	-1.804	10.1325	9.72894e-11
A_33_P3406090	STK3	ENST00000419617	6788	Homo sapiens serine/threonine kinase 3 (STK3), transcript variant 2, mRNA [NM_001256312]	-1.80353	10.6585	7.2166e-10
A_24_P941359	KDELR2	ENST00000454368	11014	Homo sapiens KDEL (Lys-Asp-Glu-Leu) endoplasmic reticulum protein retention receptor 2 (KDELR2), transcript variant 1, mRNA [NM_006854]	-1.80343	12.4598	1.99485e-11
A_33_P3271850	BTN3A1	ENST00000082468	11119	Homo sapiens butyrophilin, subfamily 3, member A1 (BTN3A1), transcript variant 1, mRNA [NM_007048]	-1.80332	7.6727	6.96113e-09
A_23_P2423	ATRIP	ENST00000346691	84126	Homo sapiens ATR interacting protein (ATRIP), transcript variant 2, mRNA [NM_032166]	-1.80274	8.05636	1.92592e-09
A_23_P139919	UTRN	ENST00000367545	7402	Homo sapiens utrophin (UTRN), mRNA [NM_007124]	-1.8024	10.1199	1.65594e-08
A_23_P34956	SH3TC2	ENST00000323829	79628	Homo sapiens SH3 domain and tetratricopeptide repeats 2 (SH3TC2), mRNA [NM_024577]	-1.80239	6.36855	2.53686e-11
A_24_P220618	DENND4C		55667	PREDICTED: Homo sapiens DENN/MADD domain containing 4C (DENND4C), transcript variant X1, mRNA [XM_006716804]	-1.80211	9.40302	3.65537e-11
A_23_P157736	BRCC3	ENST00000453705	79184	Homo sapiens BRCA1/BRCA2-containing complex, subunit 3 (BRCC3), transcript variant 2, mRNA [NM_001018055]	-1.80098	11.3224	3.07146e-10
A_19_P00808668	UBASH3B	ENST00000284273	84959	Homo sapiens ubiquitin associated and SH3 domain containing B (UBASH3B), mRNA [NM_032873]	-1.80066	6.97204	3.01032e-10
A_24_P122403	NOL7	ENST00000474485	51406	Homo sapiens nucleolar protein 7, 27kDa (NOL7), mRNA [NM_016167]	-1.80059	14.6676	4.86412e-10
A_23_P52082	BLMH	ENST00000578795	642	Homo sapiens bleomycin hydrolase (BLMH), mRNA [NM_000386]	-1.79998	10.7185	1.68306e-09
A_33_P3219785	MOB3B	ENST00000262244	79817	Homo sapiens MOB kinase activator 3B (MOB3B), mRNA [NM_024761]	-1.79903	6.95798	1.86746e-10
A_33_P3347663	CHEK2	ENST00000567422	11200	Homo sapiens checkpoint kinase 2 (CHEK2), transcript variant 3, mRNA [NM_001005735]	-1.79854	8.92833	2.34393e-11
A_33_P3270271	EXTL3	ENST00000220562	2137	Homo sapiens exostosin-like glycosyltransferase 3 (EXTL3), transcript variant 1, mRNA [NM_001440]	-1.79827	15.2455	8.23766e-11
A_33_P3376636	UBXN1	ENST00000525717	51035	Homo sapiens UBX domain protein 1 (UBXN1), transcript variant 1, mRNA [NM_015853]	-1.79804	13.5047	4.11144e-10
A_23_P419202	LOH12CR1	ENST00000314565	118426	Homo sapiens loss of heterozygosity, 12, chromosomal region 1 (LOH12CR1), transcript variant 1, mRNA [NM_058169]	-1.79794	9.14413	4.2787e-11
A_33_P3219256	ABCD1	ENST00000218104	215	Homo sapiens ATP-binding cassette, sub-family D (ALD), member 1 (ABCD1), mRNA [NM_000033]	-1.79791	7.85837	1.73396e-10
A_23_P19938	ZNF709	ENST00000397732	163051	Homo sapiens zinc finger protein 709 (ZNF709), mRNA [NM_152601]	-1.79789	7.84695	9.59086e-12
A_21_P0011476	TGS1	ENST00000260129	96764	Homo sapiens trimethylguanosine synthase 1 (TGS1), mRNA [NM_024831]	-1.7978	10.6667	1.81286e-10
A_33_P3343981	FAM120AOS	ENST00000520403	158293	Homo sapiens family with sequence similarity 120A opposite strand (FAM120AOS), mRNA [NM_198841]	-1.79758	11.1129	3.65798e-11
A_21_P0000501	VAC14	ENST00000571759	55697	Homo sapiens Vac14 homolog (S. cerevisiae) (VAC14), mRNA [NM_018052]	-1.79757	10.392	1.28491e-08
A_33_P3227264	EPHX4	ENST00000370383	253152	Homo sapiens epoxide hydrolase 4 (EPHX4), mRNA [NM_173567]	-1.79748	8.80394	1.65856e-08
A_33_P3339860	RWDD2B	ENST00000486719	10069	Homo sapiens RWD domain containing 2B (RWDD2B), mRNA [NM_016940]	-1.79726	8.42927	3.47966e-11
A_33_P3270668	AK2	ENST00000373449	204	Homo sapiens adenylate kinase 2 (AK2), transcript variant 2, mRNA [NM_013411]	-1.79682	9.34797	1.19813e-09
A_23_P336644	LOC100288637	ENST00000602616	100288637	Homo sapiens OTU deubiquitinase 7A pseudogene (LOC100288637), transcript variant 1, non-coding RNA [NR_038253]	-1.79681	9.19386	3.24708e-09
A_23_P16817	POLM	ENST00000430942	27434	Homo sapiens polymerase (DNA directed), mu (POLM), transcript variant 1, mRNA [NM_013284]	-1.79675	10.6789	4.33066e-09
A_24_P323941	LOC101927895		101927895	PREDICTED: Homo sapiens uncharacterized LOC101927895 (LOC101927895), transcript variant X1, ncRNA [XR_241220]	-1.79668	7.49718	4.75631e-08
A_23_P71419	BDP1	ENST00000358731	55814	Homo sapiens B double prime 1, subunit of RNA polymerase III transcription initiation factor IIIB (BDP1), mRNA [NM_018429]	-1.79655	7.66894	6.26487e-10
A_21_P0000834	CTDSPL	ENST00000443503	10217	Homo sapiens CTD (carboxy-terminal domain, RNA polymerase II, polypeptide A) small phosphatase-like (CTDSPL), transcript variant 1, mRNA [NM_001008392]	-1.79626	8.44044	5.56527e-10
A_21_P0014650	GART	ENST00000424203	2618	Homo sapiens phosphoribosylglycinamide formyltransferase, phosphoribosylglycinamide synthetase, phosphoribosylaminoimidazole synthetase (GART), transcript variant 1, mRNA [NM_000819]	-1.79612	11.7846	3.39111e-09
A_24_P144881	RABGGTB	ENST00000471759	5876	Homo sapiens Rab geranylgeranyltransferase, beta subunit (RABGGTB), transcript variant 1, mRNA [NM_004582]	-1.79592	9.78089	7.2762e-10
A_33_P3306207	VPS9D1-AS1		100128881	Homo sapiens VPS9D1 antisense RNA 1 (VPS9D1-AS1), long non-coding RNA [NR_036480]	-1.79544	7.5956	8.28397e-09
A_32_P30649	FBXO6	ENST00000449067	26270	Homo sapiens F-box protein 6 (FBXO6), mRNA [NM_018438]	-1.79499	7.88445	4.21983e-09
A_21_P0004866	RRP8	ENST00000533907	23378	Homo sapiens ribosomal RNA processing 8, methyltransferase, homolog (yeast) (RRP8), mRNA [NM_015324]	-1.79474	12.5487	2.79089e-10
A_23_P18798	TCAF1	ENST00000414990	9747	Homo sapiens family with sequence similarity 115, member A (FAM115A), transcript variant 1, mRNA [NM_014719]	-1.79423	8.32297	6.88977e-11
A_23_P164057	STRN		6801	Homo sapiens striatin, calmodulin binding protein (STRN), mRNA [NM_003162]	-1.79417	7.7265	2.21492e-10
A_21_P0000017	STIL	ENST00000371877	6491	Homo sapiens SCL/TAL1 interrupting locus (STIL), transcript variant 1, mRNA [NM_001048166]	-1.79414	7.18509	1.71053e-09
A_21_P0000189	CASP6	ENST00000505117	839	Homo sapiens caspase 6, apoptosis-related cysteine peptidase (CASP6), transcript variant alpha, mRNA [NM_001226]	-1.794	10.4965	2.19068e-08
A_23_P200310	CRISPLD1	ENST00000262207	83690	Homo sapiens cysteine-rich secretory protein LCCL domain containing 1 (CRISPLD1), transcript variant 3, mRNA [NM_001286778]	-1.7933	6.69372	1.72274e-09
A_24_P398810	ANKRD16	ENST00000380092	54522	Homo sapiens ankyrin repeat domain 16 (ANKRD16), transcript variant 2, mRNA [NM_001009941]	-1.79309	10.009	1.56675e-10
A_24_P785293	CARD6	ENST00000254691	84674	Homo sapiens caspase recruitment domain family, member 6 (CARD6), mRNA [NM_032587]	-1.79237	7.77176	2.27537e-10
A_33_P3379801	STXBP3	ENST00000370008	6814	Homo sapiens syntaxin binding protein 3 (STXBP3), mRNA [NM_007269]	-1.79234	10.5615	4.14417e-11
A_23_P337262	POGK	ENST00000367875	57645	Homo sapiens pogo transposable element with KRAB domain (POGK), mRNA [NM_017542]	-1.7917	10.5717	3.65476e-10
A_33_P3416804	EVI5L	ENST00000270530	115704	Homo sapiens ecotropic viral integration site 5-like (EVI5L), transcript variant 2, mRNA [NM_145245]	-1.79151	10.7108	2.66254e-09
A_33_P3222183	PDZD2	ENST00000513490	23037	Homo sapiens PDZ domain containing 2 (PDZD2), mRNA [NM_178140]	-1.79083	7.68071	4.76389e-10
A_23_P140928	ACBD6	ENST00000367595	84320	Homo sapiens acyl-CoA binding domain containing 6 (ACBD6), mRNA [NM_032360]	-1.79069	12.4665	3.43939e-11
A_21_P0004928	SNHG16	ENST00000493536	100507246	Homo sapiens small nucleolar RNA host gene 16 (non-protein coding) (SNHG16), transcript variant 1, long non-coding RNA [NR_038108]	-1.79047	13.4424	9.79658e-11
A_23_P10206	PVRL2	ENST00000252483	5819	Homo sapiens poliovirus receptor-related 2 (herpesvirus entry mediator B) (PVRL2), transcript variant delta, mRNA [NM_001042724]	-1.78974	12.351	3.04105e-12
A_23_P330895	TTF2	ENST00000369466	8458	Homo sapiens transcription termination factor, RNA polymerase II (TTF2), mRNA [NM_003594]	-1.78951	11.0982	2.49614e-10
A_33_P3288589	ARHGAP18	ENST00000368149	93663	Homo sapiens Rho GTPase activating protein 18 (ARHGAP18), mRNA [NM_033515]	-1.78951	9.01473	7.53883e-11
A_23_P412427	CEP57	ENST00000325486	9702	Homo sapiens centrosomal protein 57kDa (CEP57), transcript variant 1, mRNA [NM_014679]	-1.78935	9.59392	1.06305e-10
A_33_P3334635	MYO19	ENST00000618519	80179	Homo sapiens myosin XIX (MYO19), transcript variant 1, mRNA [NM_025109]	-1.78901	11.4131	1.61116e-10
A_23_P98310	AP5M1	ENST00000261558	55745	Homo sapiens adaptor-related protein complex 5, mu 1 subunit (AP5M1), transcript variant 1, mRNA [NM_018229]	-1.78804	10.3098	5.34567e-10
A_23_P40217	CHST11	ENST00000303694	50515	Homo sapiens carbohydrate (chondroitin 4) sulfotransferase 11 (CHST11), transcript variant 1, mRNA [NM_018413]	-1.78762	8.81246	1.9555e-11
A_33_P3416937	TMLHE	ENST00000369439	55217	Homo sapiens trimethyllysine hydroxylase, epsilon (TMLHE), transcript variant 1, mRNA [NM_018196]	-1.78708	7.88268	6.41547e-12
A_23_P141194	ALG5	ENST00000486410	29880	Homo sapiens ALG5, dolichyl-phosphate beta-glucosyltransferase (ALG5), transcript variant 1, mRNA [NM_013338]	-1.78669	12.6463	8.88746e-10
A_24_P148811	FAM13A	ENST00000264344	10144	Homo sapiens family with sequence similarity 13, member A (FAM13A), transcript variant 1, mRNA [NM_014883]	-1.78667	7.14916	1.6814e-10
A_33_P3222937	ID4	ENST00000378700	3400	Homo sapiens inhibitor of DNA binding 4, dominant negative helix-loop-helix protein (ID4), mRNA [NM_001546]	-1.78664	8.75646	4.39244e-09
A_21_P0009752	PDCD4	ENST00000393104	27250	Homo sapiens programmed cell death 4 (neoplastic transformation inhibitor) (PDCD4), transcript variant 2, mRNA [NM_145341]	-1.7865	7.44672	5.76868e-11
A_33_P3777165	HSPD1	ENST00000345042	3329	Homo sapiens heat shock 60kDa protein 1 (chaperonin) (HSPD1), transcript variant 1, mRNA [NM_002156]	-1.78605	16.2924	2.38114e-10
A_33_P3330209	SECISBP2	ENST00000498819	79048	Homo sapiens SECIS binding protein 2 (SECISBP2), transcript variant 4, mRNA [NM_001282690]	-1.78601	7.77599	1.90901e-10
A_23_P64799	FAM120B	ENST00000619268	84498	Homo sapiens family with sequence similarity 120B (FAM120B), transcript variant 3, mRNA [NM_032448]	-1.78542	8.22788	1.04484e-09
A_23_P259003	ANP32A	ENST00000409628	8125	Homo sapiens acidic (leucine-rich) nuclear phosphoprotein 32 family, member A (ANP32A), mRNA [NM_006305]	-1.78525	10.6448	2.46229e-10
A_23_P110712	PAAF1	ENST00000376384	80227	Homo sapiens proteasomal ATPase-associated factor 1 (PAAF1), transcript variant 1, mRNA [NM_001267803]	-1.78514	12.4175	5.30335e-12
A_33_P3216869	LOXL4	ENST00000260702	84171	Homo sapiens lysyl oxidase-like 4 (LOXL4), mRNA [NM_032211]	-1.7849	8.83986	6.30921e-09
A_23_P423864	LPHN2	ENST00000370728	23266	Homo sapiens latrophilin 2 (LPHN2), transcript variant 3, mRNA [NM_001297705]	-1.78421	10.8081	2.7149e-10
A_33_P3334248	CDC45	ENST00000493724	8318	Homo sapiens cell division cycle 45 (CDC45), transcript variant 2, mRNA [NM_003504]	-1.78372	12.7727	8.43416e-09
A_24_P284893	ASXL2	ENST00000336112	55252	Homo sapiens additional sex combs like transcriptional regulator 2 (ASXL2), mRNA [NM_018263]	-1.78362	10.8806	6.60439e-10
A_21_P0005617	UTP14C	ENST00000521776	9724	Homo sapiens UTP14, U3 small nucleolar ribonucleoprotein, homolog C (yeast) (UTP14C), mRNA [NM_021645]	-1.78344	7.83243	8.94913e-11
A_23_P22647	XLOC_l2_015464		NA	BROAD Institute lincRNA (XLOC_l2_015464), lincRNA [TCONS_l2_00030158]	-1.78325	10.8566	5.4568e-10
A_23_P39616	NOC3L	ENST00000371361	64318	Homo sapiens nucleolar complex associated 3 homolog (S. cerevisiae) (NOC3L), mRNA [NM_022451]	-1.78273	9.82385	8.45921e-10
A_23_P10077	TAF4	ENST00000252996	6874	Homo sapiens TAF4 RNA polymerase II, TATA box binding protein (TBP)-associated factor, 135kDa (TAF4), mRNA [NM_003185]	-1.78256	9.58954	3.19284e-10
A_21_P0011383	GTF2H1	ENST00000453096	2965	Homo sapiens general transcription factor IIH, polypeptide 1, 62kDa (GTF2H1), transcript variant 1, mRNA [NM_005316]	-1.78254	9.88176	2.36093e-07
A_33_P3300867	CBFA2T2	ENST00000346541	9139	Homo sapiens core-binding factor, runt domain, alpha subunit 2; translocated to, 2 (CBFA2T2), transcript variant 2, mRNA [NM_005093]	-1.7824	8.74211	2.42942e-09
A_23_P1199	PTK2	ENST00000519993	5747	Homo sapiens protein tyrosine kinase 2 (PTK2), transcript variant 1, mRNA [NM_153831]	-1.78226	9.75425	1.99978e-09
A_23_P89589	ZNF880	ENST00000422689	400713	Homo sapiens zinc finger protein 880 (ZNF880), mRNA [NM_001145434]	-1.78162	9.50205	2.41264e-12
A_23_P130418	RMI1	ENST00000325875	80010	Homo sapiens RecQ mediated genome instability 1 (RMI1), mRNA [NM_024945]	-1.78092	10.6798	3.5219e-12
A_21_P0006371	lnc-CMPK2-13		NA	LNCipedia lincRNA (lnc-CMPK2-13), lincRNA [lnc-CMPK2-13:3]	-1.78074	6.80426	4.16778e-11
A_23_P109034	XPO4	ENST00000400602	64328	Homo sapiens exportin 4 (XPO4), mRNA [NM_022459]	-1.78058	7.96993	1.171e-11
A_21_P0000242	HAUS1	ENST00000592206	115106	Homo sapiens HAUS augmin-like complex, subunit 1 (HAUS1), transcript variant 1, mRNA [NM_138443]	-1.78056	11.9201	2.11614e-10
A_33_P3336700	ELP3	ENST00000519261	55140	Homo sapiens elongator acetyltransferase complex subunit 3 (ELP3), transcript variant 1, mRNA [NM_018091]	-1.78015	10.184	1.44058e-09
A_21_P0000657	BMPR1A	ENST00000372037	657	Homo sapiens bone morphogenetic protein receptor, type IA (BMPR1A), mRNA [NM_004329]	-1.77981	7.70668	1.13886e-09
A_24_P935103	SMC1A	ENST00000375340	8243	Homo sapiens structural maintenance of chromosomes 1A (SMC1A), transcript variant 1, mRNA [NM_006306]	-1.77956	9.36646	1.91661e-09
A_21_P0011123	PARD3	ENST00000374789	56288	Homo sapiens par-3 family cell polarity regulator (PARD3), transcript variant 1, mRNA [NM_019619]	-1.7795	8.49252	1.09095e-09
A_33_P3812815	PLCE1	ENST00000371375	51196	Homo sapiens phospholipase C, epsilon 1 (PLCE1), transcript variant 1, mRNA [NM_016341]	-1.7788	8.64151	4.65306e-08
A_33_P3385957		ENST00000603154	NA		-1.77839	7.94697	1.10794e-08
A_23_P81880	LINC01152	ENST00000472655	102606463	Homo sapiens long intergenic non-protein coding RNA 1152 (LINC01152), transcript variant 1, long non-coding RNA [NR_110124]	-1.77782	6.9691	8.72237e-13
A_33_P3238166	CBFB	ENST00000290858	865	Homo sapiens core-binding factor, beta subunit (CBFB), transcript variant 2, mRNA [NM_001755]	-1.77663	11.4269	5.41874e-11
A_23_P115726	ORC5	ENST00000422497	5001	Homo sapiens origin recognition complex, subunit 5 (ORC5), transcript variant 2, mRNA [NM_181747]	-1.77656	8.50824	4.84854e-11
A_19_P00315963	DENND2A	ENST00000492720	27147	DENN/MADD domain containing 2A [Source:HGNC Symbol;Acc:HGNC:22212] [ENST00000492720]	-1.7765	8.49517	2.12327e-09
A_23_P90533	BTBD17	ENST00000375366	388419	Homo sapiens BTB (POZ) domain containing 17 (BTBD17), mRNA [NM_001080466]	-1.77636	8.53185	1.0723e-10
A_21_P0011812	lnc-AC012652.1.1-1		NA	LNCipedia lincRNA (lnc-AC012652.1.1-1), lincRNA [lnc-AC012652.1.1-1:15]	-1.7763	11.6037	6.6459e-09
A_23_P103503	SNRPE	ENST00000469451	6635	Homo sapiens small nuclear ribonucleoprotein polypeptide E (SNRPE), mRNA [NM_003094]	-1.77602	13.7235	2.80456e-11
A_23_P35131	FOXK2	ENST00000335255	3607	Homo sapiens forkhead box K2 (FOXK2), mRNA [NM_004514]	-1.7754	10.6994	2.95464e-09
A_33_P3258041	ZZZ3	ENST00000370798	26009	Homo sapiens zinc finger, ZZ-type containing 3 (ZZZ3), mRNA [NM_015534]	-1.77445	9.53072	2.53776e-09
A_23_P110052	PXN-AS1		100506649	Homo sapiens PXN antisense RNA 1 (PXN-AS1), long non-coding RNA [NR_038924]	-1.77315	7.25953	1.04156e-11
A_21_P0009822	AIMP2	ENST00000223029	7965	Homo sapiens aminoacyl tRNA synthetase complex-interacting multifunctional protein 2 (AIMP2), mRNA [NM_006303]	-1.77309	12.8651	1.35457e-10
A_21_P0011474	PIGZ	ENST00000412723	80235	Homo sapiens phosphatidylinositol glycan anchor biosynthesis, class Z (PIGZ), mRNA [NM_025163]	-1.77296	9.28535	1.67617e-09
A_33_P3416473	SHROOM3	ENST00000296043	57619	Homo sapiens shroom family member 3 (SHROOM3), mRNA [NM_020859]	-1.7729	8.7544	2.24855e-11
A_21_P0008854	NT5C2	ENST00000369857	22978	Homo sapiens 5-nucleotidase, cytosolic II (NT5C2), transcript variant 1, mRNA [NM_012229]	-1.77286	8.99624	1.14186e-11
A_33_P3309636	RNF157-AS1		100507218	Homo sapiens RNF157 antisense RNA 1 (RNF157-AS1), long non-coding RNA [NR_040017]	-1.77223	7.25042	3.44595e-12
A_33_P3223780	NUP133	ENST00000261396	55746	Homo sapiens nucleoporin 133kDa (NUP133), mRNA [NM_018230]	-1.77171	10.7372	5.45101e-10
A_24_P235429	EPHA4	ENST00000424339	2043	Homo sapiens EPH receptor A4 (EPHA4), mRNA [NM_004438]	-1.77169	9.73801	2.56613e-09
A_24_P124973	PPP6R3	ENST00000265636	55291	Homo sapiens protein phosphatase 6, regulatory subunit 3 (PPP6R3), transcript variant 4, mRNA [NM_001164160]	-1.7716	12.0921	2.27853e-10
A_33_P3382513	CDON	ENST00000392693	50937	Homo sapiens cell adhesion associated, oncogene regulated (CDON), transcript variant 2, mRNA [NM_016952]	-1.77099	7.23065	4.04492e-11
A_23_P99172	ST8SIA4	ENST00000231461	7903	Homo sapiens ST8 alpha-N-acetyl-neuraminide alpha-2,8-sialyltransferase 4 (ST8SIA4), transcript variant 1, mRNA [NM_005668]	-1.77043	6.56039	3.59561e-10
A_23_P93750	TDRKH	ENST00000526413	11022	Homo sapiens tudor and KH domain containing (TDRKH), transcript variant 3, mRNA [NM_006862]	-1.77042	7.17237	3.07527e-12
A_33_P3317850	HYKK	ENST00000408962	123688	Homo sapiens hydroxylysine kinase (HYKK), transcript variant 1, mRNA [NM_001013619]	-1.77038	8.12408	2.82321e-05
A_21_P0001704	PIH1D2	ENST00000280350	120379	Homo sapiens PIH1 domain containing 2 (PIH1D2), transcript variant 1, mRNA [NM_138789]	-1.77016	7.60622	1.44282e-09
A_23_P255663	ASB13	ENST00000459912	79754	Homo sapiens ankyrin repeat and SOCS box containing 13 (ASB13), transcript variant 1, mRNA [NM_024701]	-1.7694	10.4765	1.23179e-09
A_21_P0004245	AKAP12	ENST00000402676	9590	Homo sapiens A kinase (PRKA) anchor protein 12 (AKAP12), transcript variant 1, mRNA [NM_005100]	-1.76925	10.1564	3.9735e-09
A_24_P230938	WDR3	ENST00000349139	10885	Homo sapiens WD repeat domain 3 (WDR3), mRNA [NM_006784]	-1.76916	9.83311	3.602e-10
A_21_P0000142	XLOC_l2_014697		NA	BROAD Institute lincRNA (XLOC_l2_014697), lincRNA [TCONS_l2_00028611]	-1.76916	7.34042	8.29432e-10
A_33_P3393175	TUBGCP4	ENST00000561691	27229	Homo sapiens tubulin, gamma complex associated protein 4 (TUBGCP4), transcript variant 2, mRNA [NM_014444]	-1.76888	8.64164	1.53731e-09
A_32_P148672	CIAPIN1	ENST00000567518	57019	Homo sapiens cytokine induced apoptosis inhibitor 1 (CIAPIN1), mRNA [NM_020313]	-1.76865	11.7131	2.73085e-10
A_23_P58321	SH3GL1	ENST00000598564	6455	Homo sapiens SH3-domain GRB2-like 1 (SH3GL1), transcript variant 1, mRNA [NM_003025]	-1.76728	14.2655	2.13516e-10
A_23_P76015	RAB11FIP4	ENST00000621161	84440	RAB11 family interacting protein 4 (class II) [Source:HGNC Symbol;Acc:HGNC:30267] [ENST00000621161]	-1.76716	7.62047	1.52953e-12
A_33_P3339336	ATG4C	ENST00000317868	84938	Homo sapiens autophagy related 4C, cysteine peptidase (ATG4C), transcript variant 1, mRNA [NM_032852]	-1.76684	7.39218	2.26058e-10
A_23_P218505	HAUS8	ENST00000593360	93323	Homo sapiens HAUS augmin-like complex, subunit 8 (HAUS8), transcript variant 1, mRNA [NM_033417]	-1.76681	12.0908	5.3913e-11
A_21_P0012326	IRS1	ENST00000305123	3667	Homo sapiens insulin receptor substrate 1 (IRS1), mRNA [NM_005544]	-1.7667	8.18792	1.28929e-08
A_21_P0000231	SLC16A9	ENST00000395347	220963	Homo sapiens solute carrier family 16, member 9 (SLC16A9), mRNA [NM_194298]	-1.76625	8.56693	2.28074e-11
A_21_P0000004	TNRC18	ENST00000430969	84629	Homo sapiens trinucleotide repeat containing 18 (TNRC18), mRNA [NM_001080495]	-1.76607	10.8194	8.46363e-10
A_23_P65230	LRRC34	ENST00000522329	151827	Homo sapiens leucine rich repeat containing 34 (LRRC34), transcript variant 3, mRNA [NM_153353]	-1.7655	8.02995	7.0911e-10
A_23_P38181	lnc-NINJ2-2		NA	Homo sapiens cDNA clone IMAGE:4752264, partial cds. [BC039168]	-1.76526	6.7578	2.46967e-12
A_23_P343594	DEK	ENST00000397239	7913	Homo sapiens DEK proto-oncogene (DEK), transcript variant 1, mRNA [NM_003472]	-1.7652	11.7863	1.245e-10
A_23_P137543	STRN		6801	Homo sapiens striatin, calmodulin binding protein (STRN), mRNA [NM_003162]	-1.76401	8.05053	1.04841e-10
A_24_P407930	NPAT	ENST00000278612	4863	Homo sapiens nuclear protein, ataxia-telangiectasia locus (NPAT), mRNA [NM_002519]	-1.76389	6.98778	5.16113e-11
A_23_P160336	PKP4	ENST00000421462	8502	Homo sapiens plakophilin 4 (PKP4), transcript variant 2, mRNA [NM_001005476]	-1.76351	8.73265	7.44343e-09
A_23_P107933	ZBTB45	ENST00000594051	84878	Homo sapiens zinc finger and BTB domain containing 45 (ZBTB45), mRNA [NM_032792]	-1.76319	12.1064	1.35575e-08
A_21_P0014894	LOC101928812	ENST00000524565	101928812	Homo sapiens uncharacterized LOC101928812 (LOC101928812), transcript variant 1, long non-coding RNA [NR_120557]	-1.76307	8.51128	9.56297e-09
A_24_P603890	DSEL	ENST00000310045	92126	Homo sapiens dermatan sulfate epimerase-like (DSEL), mRNA [NM_032160]	-1.7616	7.5892	3.96718e-08
A_24_P192262	KIAA0391	ENST00000603544	9692	Homo sapiens KIAA0391 (KIAA0391), transcript variant 1, mRNA [NM_014672]	-1.76134	9.41473	1.35393e-08
A_24_P163537	MYNN	ENST00000602751	55892	Homo sapiens myoneurin (MYNN), transcript variant 1, mRNA [NM_018657]	-1.76114	8.56929	1.17537e-09
A_33_P3237944	CCDC58	ENST00000590792	131076	Homo sapiens coiled-coil domain containing 58 (CCDC58), mRNA [NM_001017928]	-1.76106	9.34072	3.21382e-11
A_24_P324011	IFT46	ENST00000531201	56912	Homo sapiens intraflagellar transport 46 (IFT46), transcript variant 1, mRNA [NM_020153]	-1.7606	9.74164	2.57391e-09
A_24_P245838	TMEM133	ENST00000303130	83935	Homo sapiens transmembrane protein 133 (TMEM133), mRNA [NM_032021]	-1.76018	8.65708	4.14417e-11
A_21_P0000766	LOC284570		284570	Homo sapiens, clone IMAGE:4941949, mRNA. [BC040156]	-1.76004	6.79041	4.86983e-10
A_33_P3292864	SLITRK5	ENST00000325089	26050	Homo sapiens SLIT and NTRK-like family, member 5 (SLITRK5), mRNA [NM_015567]	-1.75982	6.39158	1.98624e-06
A_33_P3312366	PURG	ENST00000339382	29942	purine-rich element binding protein G [Source:HGNC Symbol;Acc:HGNC:17930] [ENST00000339382]	-1.75951	6.42939	3.96338e-10
A_23_P348911	NUDT16P1	ENST00000513809	152195	Homo sapiens nudix (nucleoside diphosphate linked moiety X)-type motif 16 pseudogene 1 (NUDT16P1), transcript variant 1, non-coding RNA [NR_027766]	-1.75936	7.65206	3.96219e-09
A_23_P349676	CDK8	ENST00000477277	1024	Homo sapiens cyclin-dependent kinase 8 (CDK8), mRNA [NM_001260]	-1.75934	7.75619	3.67391e-10
A_23_P209987	APOBEC3B	ENST00000335760	9582	Homo sapiens apolipoprotein B mRNA editing enzyme, catalytic polypeptide-like 3B (APOBEC3B), transcript variant 1, mRNA [NM_004900]	-1.75929	10.5748	1.67204e-10
A_23_P124327	lnc-FAM43A-2		NA	LNCipedia lincRNA (lnc-FAM43A-2), lincRNA [lnc-FAM43A-2:1]	-1.75928	6.88041	9.74823e-13
A_33_P3253707	CCNF	ENST00000293968	899	Homo sapiens cyclin F (CCNF), mRNA [NM_001761]	-1.75881	7.11653	5.79329e-11
A_23_P63178	MECOM	ENST00000468789	2122	Homo sapiens MDS1 and EVI1 complex locus (MECOM), transcript variant 2, mRNA [NM_005241]	-1.75862	7.85851	3.61348e-09
A_33_P3288364	PTCD1	ENST00000292478	26024	Homo sapiens pentatricopeptide repeat domain 1 (PTCD1), mRNA [NM_015545]	-1.75848	13.0386	2.2507e-10
A_23_P141960	TRIQK	ENST00000518748	286144	Homo sapiens triple QxxK/R motif containing (TRIQK), transcript variant 1, mRNA [NM_001171796]	-1.75844	8.65893	3.85682e-08
A_32_P42780	SHPRH	ENST00000438092	257218	Homo sapiens SNF2 histone linker PHD RING helicase, E3 ubiquitin protein ligase (SHPRH), transcript variant 1, mRNA [NM_001042683]	-1.75835	7.37837	3.15442e-09
A_21_P0014379	ARHGEF26	ENST00000496710	26084	Homo sapiens Rho guanine nucleotide exchange factor (GEF) 26 (ARHGEF26), transcript variant 2, mRNA [NM_015595]	-1.75832	8.57201	2.78633e-10
A_23_P154022	PLEKHG3	ENST00000490180	26030	Homo sapiens pleckstrin homology domain containing, family G (with RhoGef domain) member 3 (PLEKHG3), mRNA [NM_015549]	-1.75812	12.7426	1.61688e-10
A_21_P0014071	SMC6	ENST00000402989	79677	Homo sapiens structural maintenance of chromosomes 6 (SMC6), transcript variant 2, mRNA [NM_024624]	-1.75799	9.75793	2.28473e-10
A_32_P305888		ENST00000510112	NA	breakpoint cluster region pseudogene 6 [Source:HGNC Symbol;Acc:HGNC:39074] [ENST00000510112]	-1.75731	8.33795	2.42663e-09
A_23_P332374	CRK	ENST00000300574	1398	Homo sapiens v-crk avian sarcoma virus CT10 oncogene homolog (CRK), transcript variant II, mRNA [NM_016823]	-1.75649	9.18693	1.55188e-09
A_32_P179740	ARMC10	ENST00000323735	83787	Homo sapiens armadillo repeat containing 10 (ARMC10), transcript variant A, mRNA [NM_031905]	-1.7563	11.9041	4.82476e-10
A_24_P32118	DRAM1	ENST00000258534	55332	Homo sapiens DNA-damage regulated autophagy modulator 1 (DRAM1), mRNA [NM_018370]	-1.75618	10.2149	4.08552e-10
A_23_P43490	C19orf81	ENST00000425202	342918	Homo sapiens chromosome 19 open reading frame 81 (C19orf81), mRNA [NM_001195076]	-1.75613	8.08649	2.43615e-09
A_21_P0014718	SNTG1	ENST00000518864	54212	Homo sapiens syntrophin, gamma 1 (SNTG1), transcript variant 1, mRNA [NM_018967]	-1.75529	6.71048	3.14349e-11
A_21_P0000097	THAP9	ENST00000302236	79725	Homo sapiens THAP domain containing 9 (THAP9), mRNA [NM_024672]	-1.75483	7.22982	7.86518e-12
A_23_P146512	HARBI1	ENST00000326737	283254	Homo sapiens harbinger transposase derived 1 (HARBI1), mRNA [NM_173811]	-1.75459	8.82056	1.41701e-09
A_33_P3666797	AP3B1	ENST00000255194	8546	Homo sapiens adaptor-related protein complex 3, beta 1 subunit (AP3B1), transcript variant 1, mRNA [NM_003664]	-1.75442	11.1054	6.93735e-10
A_24_P74070	NT5DC1	ENST00000460749	221294	Homo sapiens 5-nucleotidase domain containing 1 (NT5DC1), mRNA [NM_152729]	-1.75397	8.15741	4.19336e-10
A_33_P3283231	CCDC138	ENST00000409529	165055	Homo sapiens coiled-coil domain containing 138 (CCDC138), transcript variant 1, mRNA [NM_144978]	-1.75381	7.2136	8.53836e-10
A_24_P282108	MINOS1	ENST00000486890	440574	Homo sapiens mitochondrial inner membrane organizing system 1 (MINOS1), transcript variant 1, mRNA [NM_001032363]	-1.75372	15.4853	3.69686e-10
A_23_P358470	RNGTT	ENST00000369485	8732	Homo sapiens RNA guanylyltransferase and 5-phosphatase (RNGTT), transcript variant 1, mRNA [NM_003800]	-1.75297	9.32974	6.34863e-09
A_21_P0012245	PGM3	ENST00000513973	5238	Homo sapiens phosphoglucomutase 3 (PGM3), transcript variant 2, mRNA [NM_015599]	-1.75254	11.0319	3.13258e-11
A_33_P3256660	ZFP3	ENST00000318833	124961	Homo sapiens ZFP3 zinc finger protein (ZFP3), mRNA [NM_153018]	-1.75224	8.57635	7.37406e-11
A_33_P3322654	CEP72	ENST00000264935	55722	Homo sapiens centrosomal protein 72kDa (CEP72), mRNA [NM_018140]	-1.75205	9.80814	1.37586e-09
A_24_P224116	MKKS	ENST00000347364	8195	Homo sapiens McKusick-Kaufman syndrome (MKKS), transcript variant 1, mRNA [NM_018848]	-1.75168	12.5616	7.32835e-10
A_24_P171268	MCM10	ENST00000378694	55388	Homo sapiens minichromosome maintenance complex component 10 (MCM10), transcript variant 1, mRNA [NM_182751]	-1.75132	8.62766	1.44384e-09
A_23_P40847	WDR75	ENST00000436347	84128	Homo sapiens WD repeat domain 75 (WDR75), transcript variant 1, mRNA [NM_032168]	-1.75074	9.99208	1.02895e-08
A_24_P304723	APTX	ENST00000479656	54840	Homo sapiens aprataxin (APTX), transcript variant 1, mRNA [NM_175073]	-1.75009	9.69907	1.42484e-11
A_23_P200829	SMIM20	ENST00000522137	389203	Homo sapiens small integral membrane protein 20 (SMIM20), mRNA [NM_001145432]	-1.75007	10.8562	3.53968e-09
A_24_P344961	UPP1	ENST00000416681	7378	Homo sapiens uridine phosphorylase 1 (UPP1), transcript variant 3, mRNA [NM_001287426]	-1.74996	10.2588	2.57298e-08
A_21_P0008759	LYRM1	ENST00000219168	57149	Homo sapiens LYR motif containing 1 (LYRM1), transcript variant 1, mRNA [NM_020424]	-1.74927	9.34399	1.12355e-10
A_21_P0009753	FYN	ENST00000368678	2534	Homo sapiens FYN proto-oncogene, Src family tyrosine kinase (FYN), transcript variant 1, mRNA [NM_002037]	-1.74921	12.8973	2.53523e-10
A_23_P130020	PDSS2	ENST00000369037	57107	Homo sapiens prenyl (decaprenyl) diphosphate synthase, subunit 2 (PDSS2), mRNA [NM_020381]	-1.7492	9.22839	2.18027e-10
A_23_P129413	HMGN2	ENST00000619352	3151	Homo sapiens high mobility group nucleosomal binding domain 2 (HMGN2), mRNA [NM_005517]	-1.7491	15.1463	4.55489e-10
A_33_P3529859	C2orf42	ENST00000420306	54980	Homo sapiens chromosome 2 open reading frame 42 (C2orf42), mRNA [NM_017880]	-1.7489	8.30088	2.57348e-07
A_33_P3352970	FCGR2C	ENST00000271450	9103	Homo sapiens Fc fragment of IgG, low affinity IIc, receptor for (CD32) (gene/pseudogene) (FCGR2C), transcript variant 1, mRNA [NM_201563]	-1.74863	7.15919	4.12983e-10
A_33_P3482249	VPS4B	ENST00000238497	9525	Homo sapiens vacuolar protein sorting 4 homolog B (S. cerevisiae) (VPS4B), mRNA [NM_004869]	-1.74856	10.9232	4.17535e-09
A_32_P90080	ACAD9	ENST00000511325	28976	Homo sapiens acyl-CoA dehydrogenase family, member 9 (ACAD9), transcript variant 1, mRNA [NM_014049]	-1.74846	12.8942	6.18467e-12
A_23_P69109	ARMC8	ENST00000491704	25852	Homo sapiens armadillo repeat containing 8 (ARMC8), transcript variant 2, mRNA [NM_015396]	-1.74838	10.0946	3.84769e-11
A_24_P397386		ENST00000605130	NA		-1.74705	8.86585	8.79768e-07
A_23_P88522	DHRSX	ENST00000334651	207063	Homo sapiens dehydrogenase/reductase (SDR family) X-linked (DHRSX), mRNA [NM_145177]	-1.74672	10.7288	8.72594e-12
[truncated: 11,817 more rows]
