# Supplementary material for: Cyclin-dependent kinase 7 is a therapeutic target in high-grade glioma
Source: Oncogenesis. 2017 May 15;6(5):e336–. doi: 10.1038/oncsis.2017.33 (PMC5523066; doi:10.1038/oncsis.2017.33)
Supplement: Supplementary Table S3 [file oncsis201733x3.xlsx]

## Sheet: DEgenes_SB2_T-SB2_V_pval0.001
ProbeID	GeneSymbol	EnsemblID	EntrezGeneID	Description	logFC	AveExpr	adj.P.Val
A_23_P21363	AHNAK	ENST00000257247	79026	Homo sapiens AHNAK nucleoprotein (AHNAK), transcript variant 2, mRNA [NM_024060]	-3.28106	9.34473	1.27886e-13
A_21_P0014446	HHIP	ENST00000296575	64399	hedgehog interacting protein [Source:HGNC Symbol;Acc:HGNC:14866] [ENST00000296575]	-3.23091	7.01851	1.15752e-11
A_23_P251043	SYNDIG1	ENST00000376862	79953	Homo sapiens synapse differentiation inducing 1 (SYNDIG1), mRNA [NM_024893]	-3.01742	9.09885	5.91318e-10
A_23_P111000	PSMB9	ENST00000413480	5698	Homo sapiens proteasome (prosome, macropain) subunit, beta type, 9 (PSMB9), mRNA [NM_002800]	-2.94707	12.4597	6.69176e-12
A_21_P0012317	FAM230B	ENST00000416615	642633	Homo sapiens family with sequence similarity 230, member B (non-protein coding) (FAM230B), long non-coding RNA [NR_108107]	-2.82619	9.05472	9.40182e-12
A_33_P3315134	DIRC3	ENST00000474063	729582	Homo sapiens disrupted in renal carcinoma 3 (DIRC3), long non-coding RNA [NR_026597]	-2.78465	7.87189	2.19652e-13
A_23_P110253	KIT	ENST00000288135	3815	Homo sapiens v-kit Hardy-Zuckerman 4 feline sarcoma viral oncogene homolog (KIT), transcript variant 1, mRNA [NM_000222]	-2.72102	7.54912	3.50015e-12
A_24_P388433	PPP2R3A	ENST00000264977	5523	Homo sapiens protein phosphatase 2, regulatory subunit B, alpha (PPP2R3A), transcript variant 1, mRNA [NM_002718]	-2.68283	8.5291	1.69063e-10
A_21_P0004387	LOC102467080		102467080	Homo sapiens uncharacterized LOC102467080 (LOC102467080), transcript variant 2, long non-coding RNA [NR_104659]	-2.66546	8.78919	1.69229e-11
A_23_P53081	OSBPL5	ENST00000389989	114879	Homo sapiens oxysterol binding protein-like 5 (OSBPL5), transcript variant 1, mRNA [NM_020896]	-2.62775	10.1751	1.17307e-08
A_23_P126167	KCNN3	ENST00000618040	3782	Homo sapiens potassium channel, calcium activated intermediate/small conductance subfamily N alpha, member 3 (KCNN3), transcript variant 1, mRNA [NM_002249]	-2.61072	7.70781	7.05203e-12
A_23_P419714	BTBD11	ENST00000280758	121551	Homo sapiens BTB (POZ) domain containing 11 (BTBD11), transcript variant a, mRNA [NM_001018072]	-2.5785	7.60469	3.27043e-12
A_23_P99661	ARHGEF40	ENST00000553709	55701	Homo sapiens Rho guanine nucleotide exchange factor (GEF) 40 (ARHGEF40), transcript variant 1, mRNA [NM_018071]	-2.57248	13.4385	5.2492e-09
A_33_P3369153	KIF3C		3797	Homo sapiens kinesin family member 3C (KIF3C), mRNA [NM_002254]	-2.56681	8.77433	1.04248e-08
A_32_P164593	ZMAT4	ENST00000297737	79698	Homo sapiens zinc finger, matrin-type 4 (ZMAT4), transcript variant 1, mRNA [NM_024645]	-2.5621	9.38818	2.48427e-08
A_24_P176714	B9D1	ENST00000261499	27077	Homo sapiens B9 protein domain 1 (B9D1), transcript variant 2, mRNA [NM_015681]	-2.55662	10.2765	1.41977e-10
A_23_P6263	MX2	ENST00000330714	4600	Homo sapiens MX dynamin-like GTPase 2 (MX2), mRNA [NM_002463]	-2.5409	6.96395	1.33777e-11
A_23_P216468	SLC1A1	ENST00000262352	6505	Homo sapiens solute carrier family 1 (neuronal/epithelial high affinity glutamate transporter, system Xag), member 1 (SLC1A1), mRNA [NM_004170]	-2.5271	9.72561	2.38001e-09
A_23_P255869	PLGRKT	ENST00000223864	55848	Homo sapiens plasminogen receptor, C-terminal lysine transmembrane protein (PLGRKT), mRNA [NM_018465]	-2.52461	9.96366	5.82748e-10
A_23_P208293	PVRL2	ENST00000252483	5819	Homo sapiens poliovirus receptor-related 2 (herpesvirus entry mediator B) (PVRL2), transcript variant delta, mRNA [NM_001042724]	-2.5127	12.351	3.02783e-13
A_23_P35349	SVIL	ENST00000355867	6840	Homo sapiens supervillin (SVIL), transcript variant 2, mRNA [NM_021738]	-2.48939	7.30988	5.18423e-10
A_21_P0000876	TMEM161B-AS1		100505894	Homo sapiens TMEM161B antisense RNA 1 (TMEM161B-AS1), transcript variant 4, long non-coding RNA [NR_105019]	-2.4678	8.07285	0.000277484
A_23_P129014	EFCAB11	ENST00000553871	90141	Homo sapiens EF-hand calcium binding domain 11 (EFCAB11), transcript variant 1, mRNA [NM_145231]	-2.46267	9.76645	6.17457e-10
A_23_P166797	RTP4	ENST00000259030	64108	Homo sapiens receptor (chemosensory) transporter protein 4 (RTP4), mRNA [NM_022147]	-2.4551	8.28063	7.44894e-12
A_24_P32118	ZFYVE26	ENST00000347230	23503	Homo sapiens zinc finger, FYVE domain containing 26 (ZFYVE26), mRNA [NM_015346]	-2.45475	8.50331	9.14855e-10
A_23_P152235	IRX3	ENST00000329734	79191	Homo sapiens iroquois homeobox 3 (IRX3), mRNA [NM_024336]	-2.44665	10.0572	1.97393e-09
A_23_P31873	RAB11FIP1	ENST00000330843	80223	Homo sapiens RAB11 family interacting protein 1 (class I) (RAB11FIP1), transcript variant 3, mRNA [NM_001002814]	-2.44096	6.90185	9.44545e-12
A_33_P3355014	TMEM229B	ENST00000357461	161145	Homo sapiens transmembrane protein 229B (TMEM229B), mRNA [NM_182526]	-2.43975	8.38784	9.82141e-11
A_23_P385771	PAOX	ENST00000357296	196743	Homo sapiens polyamine oxidase (exo-N4-amino) (PAOX), transcript variant 1, mRNA [NM_152911]	-2.42151	7.79604	3.33497e-11
A_21_P0008627	lnc-AC012652.1.1-1		NA	LNCipedia lincRNA (lnc-AC012652.1.1-1), lincRNA [lnc-AC012652.1.1-1:15]	-2.41525	11.6037	5.79683e-10
A_24_P77082	KMO	ENST00000366555	8564	Homo sapiens kynurenine 3-monooxygenase (kynurenine 3-hydroxylase) (KMO), mRNA [NM_003679]	-2.40263	7.08271	5.88678e-11
A_23_P250122	FAM20C	ENST00000313766	56975	Homo sapiens family with sequence similarity 20, member C (FAM20C), mRNA [NM_020223]	-2.38489	12.5245	2.06052e-08
A_33_P3413053	NUBP1	ENST00000283027	4682	Homo sapiens nucleotide binding protein 1 (NUBP1), transcript variant 1, mRNA [NM_002484]	-2.38464	10.8413	3.24649e-10
A_33_P3423121	RDX		5962	Homo sapiens radixin (RDX), transcript variant 1, mRNA [NM_001260492]	-2.37617	8.86295	5.28879e-10
A_23_P47790	METTL1	ENST00000257848	4234	Homo sapiens methyltransferase like 1 (METTL1), transcript variant 1, mRNA [NM_005371]	-2.36382	10.042	5.81583e-08
A_23_P8380	C7orf49	ENST00000424142	78996	Homo sapiens chromosome 7 open reading frame 49 (C7orf49), transcript variant 1, mRNA [NM_024033]	-2.36005	10.2969	6.93684e-10
A_23_P500861	SYNE1	ENST00000367256	23345	Homo sapiens spectrin repeat containing, nuclear envelope 1 (SYNE1), transcript variant 1, mRNA [NM_182961]	-2.35773	9.05498	4.45497e-09
A_23_P87500	ORMDL2	ENST00000548974	29095	Homo sapiens ORMDL sphingolipid biosynthesis regulator 2 (ORMDL2), mRNA [NM_014182]	-2.34219	12.545	3.35501e-11
A_23_P250385	HIST1H1B	ENST00000331442	3009	Homo sapiens histone cluster 1, H1b (HIST1H1B), mRNA [NM_005322]	-2.34212	11.3964	8.69238e-08
A_23_P35456	SH3PXD2A	ENST00000355946	9644	Homo sapiens SH3 and PX domains 2A (SH3PXD2A), mRNA [NM_014631]	-2.33973	9.72301	2.23974e-10
A_23_P103011	RAB36	ENST00000263116	9609	Homo sapiens RAB36, member RAS oncogene family (RAB36), mRNA [NM_004914]	-2.33961	10.2157	1.20946e-08
A_24_P260443	THBS4	ENST00000511888	7060	Homo sapiens thrombospondin 4 (THBS4), mRNA [NM_003248]	-2.32836	9.57763	6.46628e-12
A_23_P167096	VEGFC	ENST00000618562	7424	Homo sapiens vascular endothelial growth factor C (VEGFC), mRNA [NM_005429]	-2.32208	9.2147	3.36868e-09
A_23_P158725	SLC16A3	ENST00000582743	9123	Homo sapiens solute carrier family 16 (monocarboxylate transporter), member 3 (SLC16A3), transcript variant 2, mRNA [NM_001042422]	-2.32119	8.80943	9.28305e-09
A_23_P31135	ACAT2	ENST00000472052	39	Homo sapiens acetyl-CoA acetyltransferase 2 (ACAT2), transcript variant 1, mRNA [NM_005891]	-2.31997	13.2331	3.58648e-09
A_21_P0000190	AFF3	ENST00000317233	3899	Homo sapiens AF4/FMR2 family, member 3 (AFF3), transcript variant 1, mRNA [NM_002285]	-2.29987	8.40887	5.79673e-08
A_23_P409093	ANO4	ENST00000392977	121601	Homo sapiens anoctamin 4 (ANO4), transcript variant 3, mRNA [NM_178826]	-2.29962	7.57704	5.55469e-09
A_23_P65278	NBEA	ENST00000400445	26960	Homo sapiens neurobeachin (NBEA), transcript variant 1, mRNA [NM_015678]	-2.29282	10.6215	1.05754e-09
A_33_P3231814		ENST00000609777	NA	Homo sapiens cDNA clone IMAGE:4801360. [BC030764]	-2.29169	7.89582	4.05961e-10
A_23_P104741	KIRREL3	ENST00000525144	84623	Homo sapiens kin of IRRE like 3 (Drosophila) (KIRREL3), transcript variant 1, mRNA [NM_032531]	-2.28562	9.84072	2.2655e-11
A_23_P65307	SLITRK6	ENST00000400286	84189	Homo sapiens SLIT and NTRK-like family, member 6 (SLITRK6), mRNA [NM_032229]	-2.2834	6.84178	1.70195e-12
A_32_P146659	ATP6V0E2-AS1		401431	Homo sapiens ATP6V0E2 antisense RNA 1 (ATP6V0E2-AS1), long non-coding RNA [NR_027040]	-2.28071	9.83739	2.94138e-11
A_23_P145874	SAMD9L	ENST00000411955	219285	sterile alpha motif domain containing 9-like [Source:HGNC Symbol;Acc:HGNC:1349] [ENST00000411955]	-2.27875	9.34139	1.08386e-08
A_24_P98524	PPP3CB	ENST00000394829	5532	Homo sapiens protein phosphatase 3, catalytic subunit, beta isozyme (PPP3CB), transcript variant 2, mRNA [NM_021132]	-2.27756	9.11439	1.34003e-08
A_23_P55706	RELB	ENST00000221452	5971	Homo sapiens v-rel avian reticuloendotheliosis viral oncogene homolog B (RELB), mRNA [NM_006509]	-2.27532	12.3536	7.32337e-10
A_33_P3372941	TINF2	ENST00000557915	26277	Homo sapiens TERF1 (TRF1)-interacting nuclear factor 2 (TINF2), transcript variant 2, mRNA [NM_012461]	-2.27485	11.9486	2.6322e-10
A_23_P26184	DET1	ENST00000268148	55070	Homo sapiens de-etiolated homolog 1 (Arabidopsis) (DET1), transcript variant 1, mRNA [NM_017996]	-2.27451	8.87538	2.75503e-09
A_24_P943781	CPED1	ENST00000310396	79974	Homo sapiens cadherin-like and PC-esterase domain containing 1 (CPED1), transcript variant 1, mRNA [NM_024913]	-2.27269	6.64443	7.78878e-11
A_23_P41470	DDX60	ENST00000393743	55601	Homo sapiens DEAD (Asp-Glu-Ala-Asp) box polypeptide 60 (DDX60), mRNA [NM_017631]	-2.27145	7.59122	3.33437e-12
A_23_P324523	IQCK	ENST00000308214	124152	Homo sapiens IQ motif containing K (IQCK), mRNA [NM_153208]	-2.27006	10.2069	4.98031e-10
A_23_P111860	RADIL	ENST00000473130	55698	Homo sapiens Ras association and DIL domains (RADIL), mRNA [NM_018059]	-2.25991	7.98976	4.03871e-11
A_33_P3218832	RIMS1		22999	Homo sapiens regulating synaptic membrane exocytosis 1 (RIMS1), transcript variant 1, mRNA [NM_014989]	-2.2504	7.47869	1.01701e-11
A_23_P315933	ABHD11	ENST00000497897	83451	Homo sapiens abhydrolase domain containing 11 (ABHD11), transcript variant 1, mRNA [NM_148912]	-2.24901	12.8163	5.49647e-09
A_23_P80098	GART	ENST00000424203	2618	Homo sapiens phosphoribosylglycinamide formyltransferase, phosphoribosylglycinamide synthetase, phosphoribosylaminoimidazole synthetase (GART), transcript variant 1, mRNA [NM_000819]	-2.24058	11.7846	8.0734e-10
A_32_P141768	AGPAT4	ENST00000320285	56895	Homo sapiens 1-acylglycerol-3-phosphate O-acyltransferase 4 (AGPAT4), mRNA [NM_020133]	-2.23956	9.81878	2.44115e-09
A_23_P158277	TMCO4	ENST00000489814	255104	Homo sapiens transmembrane and coiled-coil domains 4 (TMCO4), mRNA [NM_181719]	-2.23239	8.13773	5.5869e-10
A_23_P257423	ALG14	ENST00000370205	199857	Homo sapiens ALG14, UDP-N-acetylglucosaminyltransferase subunit (ALG14), mRNA [NM_144988]	-2.22965	8.90039	4.52747e-09
A_23_P258251	ENOX2	ENST00000610637	10495	Homo sapiens ecto-NOX disulfide-thiol exchanger 2 (ENOX2), transcript variant 2, mRNA [NM_182314]	-2.22225	9.08148	1.94367e-08
A_23_P202881	FEZ1	ENST00000528863	9638	Homo sapiens fasciculation and elongation protein zeta 1 (zygin I) (FEZ1), transcript variant 1, mRNA [NM_005103]	-2.21853	12.0293	1.63596e-11
A_33_P3362616	PRR3	ENST00000464396	80742	Homo sapiens proline rich 3 (PRR3), transcript variant 1, mRNA [NM_025263]	-2.21834	8.20197	7.47192e-10
A_23_P56759	KRCC1	ENST00000347055	51315	Homo sapiens lysine-rich coiled-coil 1 (KRCC1), mRNA [NM_016618]	-2.21135	9.25425	2.73991e-08
A_23_P49338	TNFRSF12A	ENST00000571351	51330	Homo sapiens tumor necrosis factor receptor superfamily, member 12A (TNFRSF12A), mRNA [NM_016639]	-2.21059	14.8197	3.27223e-09
A_33_P3382565	KIF26B	ENST00000407071	55083	Homo sapiens kinesin family member 26B (KIF26B), mRNA [NM_018012]	-2.19405	7.34159	3.83247e-09
A_33_P3398912	SLC2A6	ENST00000485978	11182	Homo sapiens solute carrier family 2 (facilitated glucose transporter), member 6 (SLC2A6), transcript variant 1, mRNA [NM_017585]	-2.19274	10.9906	5.17345e-12
A_23_P64121	KIAA1549L	ENST00000321505	25758	Homo sapiens KIAA1549-like (KIAA1549L), mRNA [NM_012194]	-2.19271	8.12083	1.80345e-10
A_24_P207139	PML	ENST00000268058	5371	Homo sapiens promyelocytic leukemia (PML), transcript variant 1, mRNA [NM_033238]	-2.19146	8.05663	4.74606e-09
A_33_P3364884	PDHB	ENST00000461692	5162	Homo sapiens pyruvate dehydrogenase (lipoamide) beta (PDHB), transcript variant 1, mRNA [NM_000925]	-2.18531	11.8163	9.61854e-11
A_23_P164826	RNASEH2A	ENST00000221486	10535	Homo sapiens ribonuclease H2, subunit A (RNASEH2A), mRNA [NM_006397]	-2.18487	13.0207	4.01663e-10
A_32_P95914	MMS22L	ENST00000275053	253714	Homo sapiens MMS22-like, DNA repair protein (MMS22L), mRNA [NM_198468]	-2.18372	8.35836	8.04131e-09
A_21_P0014379	ZNF793-AS1		101927720	Homo sapiens ZNF793 antisense RNA 1 (head to head) (ZNF793-AS1), long non-coding RNA [NR_110723]	-2.18211	9.16456	5.74857e-09
A_23_P122563	PFDN6	ENST00000374610	10471	Homo sapiens prefoldin subunit 6 (PFDN6), transcript variant 2, mRNA [NM_014260]	-2.18183	10.5148	1.02636e-08
A_33_P3266010	RIN1	ENST00000311320	9610	Homo sapiens Ras and Rab interactor 1 (RIN1), mRNA [NM_004292]	-2.17266	12.5564	1.81043e-09
A_23_P26713	RPL23	ENST00000584583	9349	Homo sapiens ribosomal protein L23 (RPL23), mRNA [NM_000978]	-2.16885	16.9344	7.08757e-12
A_23_P10182	ACOX2	ENST00000460921	8309	Homo sapiens acyl-CoA oxidase 2, branched chain (ACOX2), mRNA [NM_003500]	-2.14628	8.32212	1.07852e-10
A_23_P155103	ADSL	ENST00000624474	158	Homo sapiens adenylosuccinate lyase (ADSL), transcript variant 1, mRNA [NM_000026]	-2.14298	10.5817	1.24465e-08
A_23_P207400	BRCA1	ENST00000357654	672	Homo sapiens breast cancer 1, early onset (BRCA1), transcript variant 2, mRNA [NM_007300]	-2.14249	9.27529	1.33881e-08
A_23_P29057	KCNJ6	ENST00000609713	3763	Homo sapiens potassium channel, inwardly rectifying subfamily J, member 6 (KCNJ6), mRNA [NM_002240]	-2.1402	7.37018	3.04324e-12
A_23_P17914	PNPLA3	ENST00000216180	80339	Homo sapiens patatin-like phospholipase domain containing 3 (PNPLA3), mRNA [NM_025225]	-2.1366	10.9727	8.31256e-10
A_33_P3264846	SAMD9L	ENST00000610760	219285	sterile alpha motif domain containing 9-like [Source:HGNC Symbol;Acc:HGNC:1349] [ENST00000610760]	-2.13591	7.93877	1.69063e-10
A_23_P29096	PDE9A	ENST00000489319	5152	Homo sapiens phosphodiesterase 9A (PDE9A), transcript variant 1, mRNA [NM_002606]	-2.13093	8.51965	1.24903e-08
A_24_P253215	EMG1	ENST00000611981	10436	Homo sapiens EMG1 N1-specific pseudouridine methyltransferase (EMG1), mRNA [NM_006331]	-2.13066	11.105	6.46761e-09
A_23_P10156	CHMP6	ENST00000325167	79643	Homo sapiens charged multivesicular body protein 6 (CHMP6), mRNA [NM_024591]	-2.11864	9.06428	1.37596e-09
A_21_P0014078	lnc-MTX1-1		NA	LNCipedia lincRNA (lnc-MTX1-1), lincRNA [lnc-MTX1-1:4]	-2.11681	8.95069	8.2054e-11
A_21_P0010689	XLOC_l2_000018		NA	BROAD Institute lincRNA (XLOC_l2_000018), lincRNA [TCONS_l2_00001954]	-2.11512	7.76452	9.84328e-11
A_33_P3367201	MMAB	ENST00000545712	326625	Homo sapiens methylmalonic aciduria (cobalamin deficiency) cblB type (MMAB), transcript variant 1, mRNA [NM_052845]	-2.1136	8.09412	1.15705e-10
A_33_P3352782	TANGO6	ENST00000261778	79613	Homo sapiens transport and golgi organization 6 homolog (Drosophila) (TANGO6), mRNA [NM_024562]	-2.1093	8.69622	1.11369e-09
A_23_P5339	TMEM177	ENST00000424086	80775	Homo sapiens transmembrane protein 177 (TMEM177), transcript variant 2, mRNA [NM_030577]	-2.10824	11.0098	8.34638e-11
A_33_P3280729	SHISA9	ENST00000558583	729993	Homo sapiens shisa family member 9 (SHISA9), transcript variant 1, mRNA [NM_001145204]	-2.10562	7.4339	2.4599e-10
A_23_P428842	TMEM44	ENST00000347147	93109	Homo sapiens transmembrane protein 44 (TMEM44), transcript variant 1, mRNA [NM_138399]	-2.10295	9.45556	1.67189e-10
A_24_P737939	LRRC73	ENST00000372441	221424	Homo sapiens leucine rich repeat containing 73 (LRRC73), transcript variant 1, mRNA [NM_001012974]	-2.09811	9.83562	5.67094e-09
A_33_P3219090	INSIG1	ENST00000344756	3638	Homo sapiens insulin induced gene 1 (INSIG1), transcript variant 1, mRNA [NM_005542]	-2.09468	11.3026	6.76848e-10
A_23_P58353	HNRNPD	ENST00000352301	3184	Homo sapiens heterogeneous nuclear ribonucleoprotein D (AU-rich element RNA binding protein 1, 37kDa) (HNRNPD), transcript variant 1, mRNA [NM_031370]	-2.08641	14.1097	2.01988e-08
A_33_P3357678	LCTL	ENST00000565875	197021	Homo sapiens lactase-like (LCTL), transcript variant 1, mRNA [NM_207338]	-2.08346	10.1758	1.06313e-10
A_23_P19226	DSE	ENST00000359564	29940	Homo sapiens dermatan sulfate epimerase (DSE), transcript variant 1, mRNA [NM_013352]	-2.0769	8.37748	3.92568e-09
A_33_P3289128	ZBTB42	ENST00000342537	100128927	Homo sapiens zinc finger and BTB domain containing 42 (ZBTB42), mRNA [NM_001137601]	-2.06993	8.80252	4.74457e-09
A_23_P132159	USP18	ENST00000215794	11274	Homo sapiens ubiquitin specific peptidase 18 (USP18), mRNA [NM_017414]	-2.06904	10.7134	9.97197e-09
A_24_P49260	SPTLC3	ENST00000399002	55304	Homo sapiens serine palmitoyltransferase, long chain base subunit 3 (SPTLC3), mRNA [NM_018327]	-2.06518	6.61117	5.72412e-11
A_33_P3700794	METTL1	ENST00000551117	4234	Homo sapiens methyltransferase like 1 (METTL1), transcript variant 1, mRNA [NM_005371]	-2.0617	9.38079	5.88269e-09
A_23_P31116	ACOT13	ENST00000476436	55856	Homo sapiens acyl-CoA thioesterase 13 (ACOT13), transcript variant 1, mRNA [NM_018473]	-2.06082	11.9651	1.47912e-08
A_23_P30069	DDX60L	ENST00000511577	91351	Homo sapiens DEAD (Asp-Glu-Ala-Asp) box polypeptide 60-like (DDX60L), transcript variant 1, mRNA [NM_001012967]	-2.06006	8.16574	1.77644e-09
A_21_P0009243		ENST00000615852	NA	PREDICTED: Homo sapiens cyclin-dependent kinase 12 (CDK12), transcript variant X6, misc_RNA [XR_429898]	-2.05507	7.575	1.4527e-07
A_23_P87257	MRPL17	ENST00000529958	63875	Homo sapiens mitochondrial ribosomal protein L17 (MRPL17), mRNA [NM_022061]	-2.04733	11.0594	2.66078e-08
A_23_P61524	CCDC71	ENST00000321895	64925	Homo sapiens coiled-coil domain containing 71 (CCDC71), mRNA [NM_022903]	-2.03822	8.1624	4.8925e-07
A_23_P85952	DENND2D	ENST00000357640	79961	Homo sapiens DENN/MADD domain containing 2D (DENND2D), transcript variant 1, mRNA [NM_024901]	-2.03624	8.42926	3.59699e-10
A_23_P379026	GTPBP2	ENST00000307126	54676	Homo sapiens GTP binding protein 2 (GTPBP2), transcript variant 1, mRNA [NM_019096]	-2.0356	10.3732	6.86076e-11
A_23_P60579	MPI	ENST00000566556	4351	Homo sapiens mannose phosphate isomerase (MPI), transcript variant 1, mRNA [NM_002435]	-2.03496	10.368	7.20844e-07
A_33_P3230399	ZNF784	ENST00000325351	147808	Homo sapiens zinc finger protein 784 (ZNF784), mRNA [NM_203374]	-2.03442	9.99924	3.93223e-08
A_23_P430201	CEP128	ENST00000555265	145508	Homo sapiens centrosomal protein 128kDa (CEP128), mRNA [NM_152446]	-2.03212	8.73894	1.65173e-07
A_33_P3340025	GINS1	ENST00000262460	9837	Homo sapiens GINS complex subunit 1 (Psf1 homolog) (GINS1), mRNA [NM_021067]	-2.03047	11.6368	6.83641e-08
A_24_P89891	TRAF1	ENST00000373887	7185	Homo sapiens TNF receptor-associated factor 1 (TRAF1), transcript variant 1, mRNA [NM_005658]	-2.03037	8.02732	6.90975e-08
A_23_P348383	CC2D2A	ENST00000389652	57545	Homo sapiens coiled-coil and C2 domain containing 2A (CC2D2A), transcript variant 1, mRNA [NM_001080522]	-2.03026	7.36239	2.15172e-10
A_23_P163408	SCAPER	ENST00000562948	49855	Homo sapiens S-phase cyclin A-associated protein in the ER (SCAPER), transcript variant 1, mRNA [NM_020843]	-2.02973	7.52881	1.06169e-09
A_23_P86917	FADD	ENST00000301838	8772	Homo sapiens Fas (TNFRSF6)-associated via death domain (FADD), mRNA [NM_003824]	-2.02559	13.11	6.9347e-11
A_23_P16722	DOCK10	ENST00000409592	55619	Homo sapiens dedicator of cytokinesis 10 (DOCK10), transcript variant DOCK10.1, mRNA [NM_014689]	-2.02463	8.21628	7.2337e-09
A_23_P92202	GMPPB	ENST00000308388	29925	Homo sapiens GDP-mannose pyrophosphorylase B (GMPPB), transcript variant 2, mRNA [NM_021971]	-2.01996	8.07515	1.02483e-08
A_23_P51051	ZNF142	ENST00000411696	7701	Homo sapiens zinc finger protein 142 (ZNF142), transcript variant 1, mRNA [NM_001105537]	-2.01974	8.04847	5.82243e-09
A_33_P3352970	IRAK2	ENST00000256458	3656	Homo sapiens interleukin-1 receptor-associated kinase 2 (IRAK2), mRNA [NM_001570]	-2.01923	8.48819	1.03768e-09
A_23_P87310	LMO1	ENST00000335790	4004	Homo sapiens LIM domain only 1 (rhombotin 1) (LMO1), transcript variant 1, mRNA [NM_002315]	-2.01922	7.35881	5.80047e-11
A_23_P99811	MDP1	ENST00000533536	145553	Homo sapiens magnesium-dependent phosphatase 1 (MDP1), transcript variant 1, mRNA [NM_138476]	-2.01757	11.5659	6.52081e-11
A_23_P38497	SLC25A11	ENST00000544061	8402	Homo sapiens solute carrier family 25 (mitochondrial carrier; oxoglutarate carrier), member 11 (SLC25A11), transcript variant 1, mRNA [NM_003562]	-2.01558	10.9009	3.01813e-08
A_32_P126311	SLC38A9	ENST00000508124	153129	Homo sapiens solute carrier family 38, member 9 (SLC38A9), transcript variant 1, mRNA [NM_173514]	-2.00983	8.89217	2.10364e-08
A_33_P3305482	EIF2B3	ENST00000360403	8891	Homo sapiens eukaryotic translation initiation factor 2B, subunit 3 gamma, 58kDa (EIF2B3), transcript variant 1, mRNA [NM_020365]	-2.00968	9.706	7.36525e-08
A_23_P320250	MYO19	ENST00000618519	80179	Homo sapiens myosin XIX (MYO19), transcript variant 1, mRNA [NM_025109]	-2.00946	11.4131	1.44649e-10
A_33_P3213822	KCNK2	ENST00000444842	3776	Homo sapiens potassium channel, two pore domain subfamily K, member 2 (KCNK2), transcript variant 1, mRNA [NM_001017424]	-2.00725	7.42858	3.26986e-09
A_23_P48339	IFT88	ENST00000470695	8100	Homo sapiens intraflagellar transport 88 (IFT88), transcript variant 1, mRNA [NM_175605]	-2.00638	8.17259	7.10942e-10
A_23_P53588	WNT5B	ENST00000310594	81029	Homo sapiens wingless-type MMTV integration site family, member 5B (WNT5B), transcript variant 2, mRNA [NM_030775]	-2.0042	7.60682	5.03018e-08
A_24_P217834	HIST1H3D	ENST00000356476	8351	Homo sapiens histone cluster 1, H3d (HIST1H3D), mRNA [NM_003530]	-2.00336	14.1982	5.46192e-09
A_21_P0012400	NUDT16P1	ENST00000513809	152195	Homo sapiens nudix (nucleoside diphosphate linked moiety X)-type motif 16 pseudogene 1 (NUDT16P1), transcript variant 1, non-coding RNA [NR_027766]	-2.00296	7.65206	2.61944e-09
A_23_P397293	LY6K	ENST00000292430	54742	Homo sapiens lymphocyte antigen 6 complex, locus K (LY6K), transcript variant 1, mRNA [NM_017527]	-2.00164	7.35256	1.80345e-10
A_33_P3323945	CEND1	ENST00000330106	51286	Homo sapiens cell cycle exit and neuronal differentiation 1 (CEND1), mRNA [NM_016564]	-1.99872	12.2706	2.74201e-09
A_24_P342829	SLC16A14	ENST00000295190	151473	Homo sapiens solute carrier family 16, member 14 (SLC16A14), mRNA [NM_152527]	-1.99865	7.5954	4.36851e-13
A_23_P400449	VAT1L	ENST00000302536	57687	Homo sapiens vesicle amine transport 1-like (VAT1L), mRNA [NM_020927]	-1.99637	8.40249	5.05461e-11
A_33_P3339336	FAM86FP		653113	Homo sapiens family with sequence similarity 86, member F, pseudogene (FAM86FP), non-coding RNA [NR_024254]	-1.9943	8.75889	7.00831e-09
A_23_P329198	NABP1	ENST00000307834	64859	Homo sapiens nucleic acid binding protein 1 (NABP1), transcript variant 1, mRNA [NM_001031716]	-1.9918	10.2338	1.644e-09
A_23_P23155	AJAP1	ENST00000378191	55966	Homo sapiens adherens junctions associated protein 1 (AJAP1), transcript variant 1, mRNA [NM_018836]	-1.98847	6.63265	2.55472e-10
A_23_P403335	EXPH5	ENST00000525344	23086	Homo sapiens exophilin 5 (EXPH5), mRNA [NM_015065]	-1.9872	7.67351	2.36489e-10
A_23_P141394	WIPI1	ENST00000589316	55062	Homo sapiens WD repeat domain, phosphoinositide interacting 1 (WIPI1), mRNA [NM_017983]	-1.98433	10.8752	6.91787e-09
A_24_P374634	STAU2	ENST00000524300	27067	Homo sapiens staufen double-stranded RNA binding protein 2 (STAU2), transcript variant 1, mRNA [NM_001164380]	-1.98306	9.16331	1.49479e-09
A_23_P82162	SMPD2	ENST00000258052	6610	Homo sapiens sphingomyelin phosphodiesterase 2, neutral membrane (neutral sphingomyelinase) (SMPD2), mRNA [NM_003080]	-1.98249	7.54617	1.27348e-10
A_23_P25873	WDHD1	ENST00000567693	11169	Homo sapiens WD repeat and HMG-box DNA binding protein 1 (WDHD1), transcript variant 1, mRNA [NM_007086]	-1.98182	10.3484	8.94204e-07
A_21_P0001365	LRIG2	ENST00000361127	9860	leucine-rich repeats and immunoglobulin-like domains 2 [Source:HGNC Symbol;Acc:HGNC:20889] [ENST00000361127]	-1.9759	8.95007	2.52761e-09
A_23_P501795	MED22	ENST00000614493	6837	Homo sapiens mediator complex subunit 22 (MED22), transcript variant b, mRNA [NM_133640]	-1.9742	9.69117	1.97885e-08
A_23_P209731	ARMC9	ENST00000486787	80210	Homo sapiens armadillo repeat containing 9 (ARMC9), transcript variant 2, mRNA [NM_025139]	-1.97216	9.83916	1.96235e-08
A_23_P256455	RPA3	ENST00000483031	6119	Homo sapiens replication protein A3, 14kDa (RPA3), mRNA [NM_002947]	-1.97076	13.6179	4.752e-11
A_23_P40847	CHST2	ENST00000309575	9435	Homo sapiens carbohydrate (N-acetylglucosamine-6-O) sulfotransferase 2 (CHST2), mRNA [NM_004267]	-1.97051	11.0004	1.35371e-09
A_24_P20032	RFX5	ENST00000290524	5993	Homo sapiens regulatory factor X, 5 (influences HLA class II expression) (RFX5), transcript variant 1, mRNA [NM_000449]	-1.96774	9.28518	4.6781e-11
A_23_P13740	NAV3	ENST00000397909	89795	Homo sapiens neuron navigator 3 (NAV3), transcript variant 2, mRNA [NM_014903]	-1.9667	8.44366	6.3303e-09
A_33_P3709327	EPHA5-AS1	ENST00000509473	100144602	Homo sapiens EPHA5 antisense RNA 1 (EPHA5-AS1), long non-coding RNA [NR_034138]	-1.96364	8.77603	2.20654e-09
A_21_P0012200		ENST00000320371	NA	ribosomal protein L23 pseudogene 2 [Source:HGNC Symbol;Acc:HGNC:10324] [ENST00000320371]	-1.96344	15.8837	5.22805e-12
A_32_P54553	USP41	ENST00000454608	373856	ubiquitin specific peptidase 41 [Source:HGNC Symbol;Acc:HGNC:20070] [ENST00000454608]	-1.96224	7.69678	1.10334e-10
A_23_P82478	PUS7	ENST00000356362	54517	Homo sapiens pseudouridylate synthase 7 (putative) (PUS7), mRNA [NM_019042]	-1.96135	11.2032	0.0005042
A_32_P8015	HNRNPA1L2	ENST00000504082	144983	Homo sapiens heterogeneous nuclear ribonucleoprotein A1-like 2 (HNRNPA1L2), transcript variant 1, mRNA [NM_001011724]	-1.96029	14.6546	1.17161e-09
A_24_P295590	RASSF4	ENST00000489171	83937	Homo sapiens Ras association (RalGDS/AF-6) domain family member 4 (RASSF4), mRNA [NM_032023]	-1.95998	8.77559	4.91951e-09
A_23_P3823	BCKDK	ENST00000567530	10295	Homo sapiens branched chain ketoacid dehydrogenase kinase (BCKDK), transcript variant 2, mRNA [NM_001122957]	-1.9596	11.5876	6.27375e-11
A_24_P71244	PIK3CD	ENST00000377346	5293	Homo sapiens phosphatidylinositol-4,5-bisphosphate 3-kinase, catalytic subunit delta (PIK3CD), mRNA [NM_005026]	-1.95917	7.70058	1.15318e-09
A_33_P3421728	DGKG	ENST00000265022	1608	Homo sapiens diacylglycerol kinase, gamma 90kDa (DGKG), transcript variant 1, mRNA [NM_001346]	-1.95751	7.12261	2.96112e-10
A_23_P163467	C15orf52	ENST00000382688	388115	Homo sapiens chromosome 15 open reading frame 52 (C15orf52), mRNA [NM_207380]	-1.95712	12.1793	8.62264e-10
A_32_P19431	HNRNPA1L2	ENST00000357495	144983	Homo sapiens heterogeneous nuclear ribonucleoprotein A1-like 2 (HNRNPA1L2), transcript variant 1, mRNA [NM_001011724]	-1.95634	14.433	6.78431e-09
A_23_P215048	KIAA0408	ENST00000368281	9729	Homo sapiens KIAA0408 (KIAA0408), mRNA [NM_014702]	-1.95436	10.0139	2.24402e-08
A_33_P3296372	EIF2B3	ENST00000360403	8891	Homo sapiens eukaryotic translation initiation factor 2B, subunit 3 gamma, 58kDa (EIF2B3), transcript variant 1, mRNA [NM_020365]	-1.9531	11.4366	3.85565e-07
A_23_P313512	DCP1B	ENST00000280665	196513	Homo sapiens decapping mRNA 1B (DCP1B), mRNA [NM_152640]	-1.95128	9.91358	3.14996e-06
A_33_P3238573	DENND4B	ENST00000361217	9909	Homo sapiens DENN/MADD domain containing 4B (DENND4B), mRNA [NM_014856]	-1.95042	12.095	6.79591e-09
A_19_P00812044	MAVS	ENST00000428216	57506	Homo sapiens mitochondrial antiviral signaling protein (MAVS), transcript variant 1, mRNA [NM_020746]	-1.94457	10.9882	2.15195e-10
A_33_P3330039	PLEKHO1	ENST00000607609	51177	Homo sapiens pleckstrin homology domain containing, family O member 1 (PLEKHO1), mRNA [NM_016274]	-1.94448	13.6952	9.53442e-10
A_23_P35277	BRINP2	ENST00000361539	57795	Homo sapiens bone morphogenetic protein/retinoic acid inducible neural-specific 2 (BRINP2), mRNA [NM_021165]	-1.94445	6.53117	1.25451e-07
A_33_P3318763	LOC101927497		101927497	Homo sapiens uncharacterized LOC101927497 (LOC101927497), transcript variant 1, long non-coding RNA [NR_110086]	-1.94439	10.6741	1.76098e-09
A_33_P3411632	TMEM121	ENST00000392519	80757	Homo sapiens transmembrane protein 121 (TMEM121), mRNA [NM_025268]	-1.94422	11.5155	6.66811e-09
A_33_P3221408	NTNG1	ENST00000370071	22854	Homo sapiens netrin G1 (NTNG1), transcript variant 1, mRNA [NM_001113226]	-1.94397	7.17949	2.73946e-11
A_23_P25019	PRIM1	ENST00000338193	5557	Homo sapiens primase, DNA, polypeptide 1 (49kDa) (PRIM1), mRNA [NM_000946]	-1.93989	10.2686	2.08524e-08
A_23_P154643	BMP7	ENST00000395863	655	Homo sapiens bone morphogenetic protein 7 (BMP7), mRNA [NM_001719]	-1.93915	9.12816	1.09252e-07
A_32_P30710	RPL23	ENST00000584583	9349	Homo sapiens ribosomal protein L23 (RPL23), mRNA [NM_000978]	-1.93641	15.503	8.37091e-11
A_33_P3236858	TGFB1I1	ENST00000564176	7041	Homo sapiens transforming growth factor beta 1 induced transcript 1 (TGFB1I1), transcript variant 1, mRNA [NM_001042454]	-1.93324	12.5792	8.58849e-10
A_23_P30554	KCNIP1	ENST00000520740	30820	Homo sapiens Kv channel interacting protein 1 (KCNIP1), transcript variant 1, mRNA [NM_001034837]	-1.9309	7.7188	4.98447e-11
A_23_P256835	TRAPPC12	ENST00000437733	51112	Homo sapiens trafficking protein particle complex 12 (TRAPPC12), mRNA [NM_016030]	-1.93085	9.80311	4.213e-08
A_24_P235049	MTHFD1L	ENST00000611279	25902	Homo sapiens methylenetetrahydrofolate dehydrogenase (NADP+ dependent) 1-like (MTHFD1L), transcript variant 2, mRNA [NM_015440]	-1.93081	8.95202	8.1002e-07
A_23_P15876	ALPK2	ENST00000361673	115701	Homo sapiens alpha-kinase 2 (ALPK2), mRNA [NM_052947]	-1.93028	7.85157	8.48757e-11
A_33_P3338300	CASZ1	ENST00000377022	54897	Homo sapiens castor zinc finger 1 (CASZ1), transcript variant 1, mRNA [NM_001079843]	-1.92958	7.69275	6.96768e-11
A_24_P53519	CHAF1A	ENST00000301280	10036	Homo sapiens chromatin assembly factor 1, subunit A (p150) (CHAF1A), mRNA [NM_005483]	-1.92861	12.3153	6.69477e-08
A_23_P74278	PDE4B	ENST00000329654	5142	Homo sapiens phosphodiesterase 4B, cAMP-specific (PDE4B), transcript variant d, mRNA [NM_001037341]	-1.92838	10.7149	7.80799e-08
A_23_P324304	ALK	ENST00000618119	238	Homo sapiens anaplastic lymphoma receptor tyrosine kinase (ALK), mRNA [NM_004304]	-1.92809	7.27334	3.44789e-11
A_23_P62081	SCG5	ENST00000475752	6447	Homo sapiens secretogranin V (7B2 protein) (SCG5), transcript variant 2, mRNA [NM_003020]	-1.92604	7.51681	9.20898e-11
A_23_P152782	IFI35	ENST00000538473	3430	Homo sapiens interferon-induced protein 35 (IFI35), mRNA [NM_005533]	-1.9256	9.22939	6.36788e-11
A_33_P3291579	PAX7	ENST00000420770	5081	Homo sapiens paired box 7 (PAX7), transcript variant 3, mRNA [NM_001135254]	-1.92465	7.93105	1.48287e-08
A_33_P3330453	PBRM1	ENST00000356770	55193	Homo sapiens polybromo 1 (PBRM1), mRNA [NM_018313]	-1.92441	10.0898	2.84353e-08
A_23_P108376	THADA	ENST00000467668	63892	Homo sapiens thyroid adenoma associated (THADA), transcript variant 1, mRNA [NM_022065]	-1.92202	8.0132	3.00525e-09
A_21_P0014204	LOC101928915		101928915	PREDICTED: Homo sapiens uncharacterized LOC101928915 (LOC101928915), ncRNA [XR_242359]	-1.91985	7.00777	7.08623e-11
A_23_P57379	CDC45	ENST00000493724	8318	Homo sapiens cell division cycle 45 (CDC45), transcript variant 2, mRNA [NM_003504]	-1.9136	12.7727	1.00487e-08
A_23_P202978	CASP1	ENST00000534497	834	Homo sapiens caspase 1, apoptosis-related cysteine peptidase (CASP1), transcript variant alpha, mRNA [NM_033292]	-1.91102	10.4935	1.24464e-11
A_33_P3402931	FEZF1	ENST00000427185	389549	Homo sapiens FEZ family zinc finger 1 (FEZF1), transcript variant 1, mRNA [NM_001024613]	-1.90977	7.27296	1.17581e-09
A_23_P54540	EIF2AK4	ENST00000263791	440275	Homo sapiens eukaryotic translation initiation factor 2 alpha kinase 4 (EIF2AK4), mRNA [NM_001013703]	-1.90712	10.4611	1.44209e-08
A_19_P00319465	MAVS	ENST00000428216	57506	Homo sapiens mitochondrial antiviral signaling protein (MAVS), transcript variant 1, mRNA [NM_020746]	-1.90524	10.695	1.17509e-09
A_23_P434398	TXLNB	ENST00000358430	167838	Homo sapiens taxilin beta (TXLNB), mRNA [NM_153235]	-1.9048	7.26315	3.48802e-10
A_23_P121956	THG1L	ENST00000521655	54974	Homo sapiens tRNA-histidine guanylyltransferase 1-like (S. cerevisiae) (THG1L), mRNA [NM_017872]	-1.90334	8.68366	1.75747e-08
A_33_P3766959	TDP1	ENST00000555178	55775	Homo sapiens tyrosyl-DNA phosphodiesterase 1 (TDP1), transcript variant 1, mRNA [NM_018319]	-1.90281	10.8821	6.89622e-07
A_23_P122545	NELFE	ENST00000459932	7936	Homo sapiens negative elongation factor complex member E (NELFE), mRNA [NM_002904]	-1.89924	13.3378	5.36165e-11
A_24_P194931	SMEK2	ENST00000616407	57223	Homo sapiens SMEK homolog 2, suppressor of mek1 (Dictyostelium) (SMEK2), transcript variant 2, mRNA [NM_020463]	-1.89905	8.74112	5.69765e-08
A_23_P88249	RBM23	ENST00000346528	55147	Homo sapiens RNA binding motif protein 23 (RBM23), transcript variant 1, mRNA [NM_001077351]	-1.89656	9.72123	6.17457e-10
A_32_P41487	HMGN2	ENST00000619352	3151	Homo sapiens high mobility group nucleosomal binding domain 2 (HMGN2), mRNA [NM_005517]	-1.89567	17.1821	1.2978e-11
A_33_P3382162	RFX5	ENST00000368870	5993	Homo sapiens regulatory factor X, 5 (influences HLA class II expression) (RFX5), transcript variant 1, mRNA [NM_000449]	-1.89566	9.30441	7.79078e-11
A_24_P570049	PPARA	ENST00000407236	5465	Homo sapiens peroxisome proliferator-activated receptor alpha (PPARA), transcript variant 5, mRNA [NM_005036]	-1.89554	7.2158	1.01727e-10
A_33_P3222045	EEF2KMT	ENST00000313946	196483	Homo sapiens eukaryotic elongation factor 2 lysine methyltransferase (EEF2KMT), transcript variant 1, mRNA [NM_201400]	-1.8874	10.2376	3.21594e-08
A_23_P95302	RFC5	ENST00000392542	5985	Homo sapiens replication factor C (activator 1) 5, 36.5kDa (RFC5), transcript variant 2, mRNA [NM_181578]	-1.88702	12.3957	4.16481e-10
A_24_P49383	AAMDC	ENST00000526415	28971	Homo sapiens adipogenesis associated, Mth938 domain containing (AAMDC), mRNA [NM_024684]	-1.88317	11.9752	4.13023e-09
A_19_P00329711	MAVS	ENST00000428216	57506	Homo sapiens mitochondrial antiviral signaling protein (MAVS), transcript variant 1, mRNA [NM_020746]	-1.8799	11.4602	6.50098e-10
A_23_P109593	TBC1D22A	ENST00000355704	25771	Homo sapiens TBC1 domain family, member 22A (TBC1D22A), transcript variant 1, mRNA [NM_014346]	-1.87931	8.40427	1.0218e-09
A_32_P15799	HMGN2	ENST00000619352	3151	Homo sapiens high mobility group nucleosomal binding domain 2 (HMGN2), mRNA [NM_005517]	-1.8784	15.1463	6.58793e-10
A_23_P94683	NFX1	ENST00000379540	4799	Homo sapiens nuclear transcription factor, X-box binding 1 (NFX1), transcript variant 1, mRNA [NM_002504]	-1.87804	8.40704	1.84358e-07
A_24_P928052	NRP1	ENST00000374867	8829	Homo sapiens neuropilin 1 (NRP1), transcript variant 1, mRNA [NM_003873]	-1.87784	8.6444	5.68452e-07
A_32_P222383	HMGN2	ENST00000619352	3151	Homo sapiens high mobility group nucleosomal binding domain 2 (HMGN2), mRNA [NM_005517]	-1.87586	15.3572	5.20522e-12
A_33_P3265872	LOC101927497		101927497	Homo sapiens uncharacterized LOC101927497 (LOC101927497), transcript variant 1, long non-coding RNA [NR_110086]	-1.87037	11.5558	7.86588e-09
A_33_P3404480	MPP4	ENST00000359962	58538	Homo sapiens membrane protein, palmitoylated 4 (MAGUK p55 subfamily member 4) (MPP4), mRNA [NM_033066]	-1.86942	7.91081	2.15231e-10
A_23_P69383	PARP9	ENST00000489652	83666	Homo sapiens poly (ADP-ribose) polymerase family, member 9 (PARP9), transcript variant 1, mRNA [NM_031458]	-1.86908	8.21534	1.43242e-09
A_23_P170352	MRPL12	ENST00000333676	6182	Homo sapiens mitochondrial ribosomal protein L12 (MRPL12), mRNA [NM_002949]	-1.8685	11.758	3.55175e-09
A_24_P406986	SLC43A3	ENST00000525205	29015	Homo sapiens solute carrier family 43, member 3 (SLC43A3), transcript variant 3, mRNA [NM_199329]	-1.86402	7.73573	3.17957e-10
A_23_P1948	LBHD1	ENST00000532208	79081	Homo sapiens LBH domain containing 1 (LBHD1), mRNA [NM_024099]	-1.86339	11.8903	3.4765e-11
A_23_P165180	RFXANK	ENST00000407360	8625	Homo sapiens regulatory factor X-associated ankyrin-containing protein (RFXANK), transcript variant 1, mRNA [NM_003721]	-1.86106	12.8621	4.85557e-08
A_23_P128574	ENOX1	ENST00000412891	55068	Homo sapiens ecto-NOX disulfide-thiol exchanger 1 (ENOX1), transcript variant 1, mRNA [NM_017993]	-1.86079	8.0217	3.33549e-09
A_23_P99253	LIN7A	ENST00000261203	8825	Homo sapiens lin-7 homolog A (C. elegans) (LIN7A), mRNA [NM_004664]	-1.8607	8.25261	9.53442e-10
A_24_P225616	RRM2	ENST00000360566	6241	Homo sapiens ribonucleotide reductase M2 (RRM2), transcript variant 2, mRNA [NM_001034]	-1.8598	9.57178	3.11098e-08
A_23_P6771	LMCD1	ENST00000157600	29995	Homo sapiens LIM and cysteine-rich domains 1 (LMCD1), transcript variant 1, mRNA [NM_014583]	-1.85899	9.89806	8.55805e-08
A_23_P102890	MRPS6	ENST00000483977	64968	Homo sapiens mitochondrial ribosomal protein S6 (MRPS6), mRNA [NM_032476]	-1.85753	13.0591	2.45265e-07
A_23_P90612	MCM6	ENST00000264156	4175	Homo sapiens minichromosome maintenance complex component 6 (MCM6), mRNA [NM_005915]	-1.85485	12.0974	2.81438e-10
A_24_P271323	SLC2A10		81031	Homo sapiens solute carrier family 2 (facilitated glucose transporter), member 10 (SLC2A10), mRNA [NM_030777]	-1.85211	9.01486	1.20392e-08
A_32_P179740	ATXN7L1	ENST00000419735	222255	Homo sapiens ataxin 7-like 1 (ATXN7L1), transcript variant 1, mRNA [NM_020725]	-1.85184	7.72574	2.99033e-09
A_24_P91991	NAT8L	ENST00000423729	339983	Homo sapiens N-acetyltransferase 8-like (GCN5-related, putative) (NAT8L), mRNA [NM_178557]	-1.85061	8.97721	2.47296e-12
A_23_P323563	PLEKHG2	ENST00000409797	64857	Homo sapiens pleckstrin homology domain containing, family G (with RhoGef domain) member 2 (PLEKHG2), mRNA [NM_022835]	-1.85017	10.4467	4.02308e-07
A_23_P161615	POLA2	ENST00000534785	23649	polymerase (DNA directed), alpha 2, accessory subunit [Source:HGNC Symbol;Acc:HGNC:30073] [ENST00000534785]	-1.84427	9.58775	1.93637e-05
A_24_P137434	DCBLD2	ENST00000326840	131566	Homo sapiens discoidin, CUB and LCCL domain containing 2 (DCBLD2), mRNA [NM_080927]	-1.8428	12.9869	2.71543e-06
A_24_P225679	IRS1	ENST00000305123	3667	Homo sapiens insulin receptor substrate 1 (IRS1), mRNA [NM_005544]	-1.84269	8.18792	2.03149e-08
A_24_P822704	TMEM198	ENST00000344458	130612	Homo sapiens transmembrane protein 198 (TMEM198), transcript variant 2, mRNA [NM_001005209]	-1.84084	9.28194	3.70397e-10
A_23_P33326	ADRA1B		147	Homo sapiens adrenoceptor alpha 1B (ADRA1B), mRNA [NM_000679]	-1.84056	7.77068	9.75466e-08
A_33_P3380742	TIMM17B	ENST00000466995	10245	Homo sapiens translocase of inner mitochondrial membrane 17 homolog B (yeast) (TIMM17B), transcript variant 1, mRNA [NM_001167947]	-1.83835	13.5413	2.95095e-08
A_23_P393758	MVB12A	ENST00000543795	93343	Homo sapiens multivesicular body subunit 12A (MVB12A), mRNA [NM_138401]	-1.8382	9.23843	5.6475e-08
A_21_P0002371	lnc-SH3BP4-3		NA	601817555F1 NIH_MGC_57 Homo sapiens cDNA clone IMAGE:4041036 5, mRNA sequence [BF185848]	-1.83584	9.73558	9.99566e-08
A_33_P3209476	CCM2	ENST00000381112	83605	Homo sapiens cerebral cavernous malformation 2 (CCM2), transcript variant 2, mRNA [NM_031443]	-1.83338	8.75902	1.00487e-08
A_23_P113623	MRPL45	ENST00000621878	84311	Homo sapiens mitochondrial ribosomal protein L45 (MRPL45), transcript variant 1, mRNA [NM_032351]	-1.83233	11.908	1.3716e-07
A_33_P3288754	C19orf48	ENST00000391812	84798	Homo sapiens chromosome 19 open reading frame 48 (C19orf48), transcript variant 3, mRNA [NM_001290149]	-1.83102	12.7688	4.6236e-09
A_23_P2446	TMEM5	ENST00000433461	10329	Homo sapiens transmembrane protein 5 (TMEM5), transcript variant 1, mRNA [NM_014254]	-1.82882	11.2014	2.15161e-08
A_33_P3365810	MRPL12	ENST00000541223	6182	Homo sapiens mitochondrial ribosomal protein L12 (MRPL12), mRNA [NM_002949]	-1.82683	11.7723	2.05341e-09
A_23_P121795	SORBS2	ENST00000284776	8470	Homo sapiens sorbin and SH3 domain containing 2 (SORBS2), transcript variant 2, mRNA [NM_021069]	-1.82648	9.29656	2.86934e-08
A_23_P208698	GYS1	ENST00000323798	2997	Homo sapiens glycogen synthase 1 (muscle) (GYS1), transcript variant 1, mRNA [NM_002103]	-1.82599	10.5982	5.34952e-10
A_24_P106910	PTCH1	ENST00000375290	5727	Homo sapiens patched 1 (PTCH1), transcript variant 1a, mRNA [NM_001083602]	-1.82503	7.85559	2.36949e-09
A_23_P169576	EXOC6	ENST00000260762	54536	Homo sapiens exocyst complex component 6 (EXOC6), transcript variant 1, mRNA [NM_019053]	-1.823	10.4723	1.56163e-07
A_23_P353717	RMI2	ENST00000572173	116028	Homo sapiens RecQ mediated genome instability 2 (RMI2), mRNA [NM_152308]	-1.82271	11.5985	3.33054e-08
A_32_P42197	HNRNPA1	ENST00000340913	3178	Homo sapiens heterogeneous nuclear ribonucleoprotein A1 (HNRNPA1), transcript variant 2, mRNA [NM_031157]	-1.8226	15.5831	8.58849e-10
A_23_P133133	ALPK1	ENST00000505127	80216	Homo sapiens alpha-kinase 1 (ALPK1), transcript variant 1, mRNA [NM_025144]	-1.82242	7.17336	5.22805e-12
A_23_P26557	C16orf59	ENST00000569994	80178	Homo sapiens chromosome 16 open reading frame 59 (C16orf59), mRNA [NM_025108]	-1.82187	11.7946	2.05393e-08
A_23_P136916	WDR13	ENST00000479279	64743	Homo sapiens WD repeat domain 13 (WDR13), transcript variant 1, mRNA [NM_017883]	-1.82172	11.2675	2.83302e-11
A_23_P55616	SLC14A1	ENST00000321925	6563	Homo sapiens solute carrier family 14 (urea transporter), member 1 (Kidd blood group) (SLC14A1), transcript variant 4, mRNA [NM_001146037]	-1.82002	6.46177	3.96198e-10
A_23_P99942	LRRK1	ENST00000532145	79705	Homo sapiens leucine-rich repeat kinase 1 (LRRK1), mRNA [NM_024652]	-1.81893	6.91357	6.44789e-08
A_23_P131263	MPP4	ENST00000359962	58538	Homo sapiens membrane protein, palmitoylated 4 (MAGUK p55 subfamily member 4) (MPP4), mRNA [NM_033066]	-1.81832	7.50208	6.59297e-12
A_32_P50924	HNRNPA1L2	ENST00000504082	144983	Homo sapiens heterogeneous nuclear ribonucleoprotein A1-like 2 (HNRNPA1L2), transcript variant 1, mRNA [NM_001011724]	-1.81487	14.296	5.2492e-09
A_32_P67623	FAM120C	ENST00000375180	54954	Homo sapiens family with sequence similarity 120C (FAM120C), transcript variant 3, mRNA [NM_001300788]	-1.81302	11.2823	5.73474e-09
A_23_P81898	UBD	ENST00000355973	10537	Homo sapiens ubiquitin D (UBD), mRNA [NM_006398]	-1.81209	9.098	6.59297e-12
A_23_P41716	GNB2L1	ENST00000508963	10399	Homo sapiens guanine nucleotide binding protein (G protein), beta polypeptide 2-like 1 (GNB2L1), mRNA [NM_006098]	-1.81049	14.9537	1.34671e-09
A_23_P314145	UST	ENST00000367463	10090	Homo sapiens uronyl-2-sulfotransferase (UST), mRNA [NM_005715]	-1.80881	7.2102	6.49848e-10
A_19_P00812250	SMAD4	ENST00000342988	4089	Homo sapiens SMAD family member 4 (SMAD4), mRNA [NM_005359]	-1.80475	11.5049	1.57689e-09
A_23_P14708	ZNF280D	ENST00000267807	54816	Homo sapiens zinc finger protein 280D (ZNF280D), transcript variant 1, mRNA [NM_017661]	-1.80317	7.63829	2.14255e-09
A_23_P405216	ZNF619	ENST00000314686	285267	Homo sapiens zinc finger protein 619 (ZNF619), transcript variant 5, mRNA [NM_001145083]	-1.80194	7.20128	4.50316e-11
A_33_P3394868	SMIM1	ENST00000444870	388588	Homo sapiens small integral membrane protein 1 (Vel blood group) (SMIM1), transcript variant 1, mRNA [NM_001163724]	-1.80117	7.23608	7.08501e-11
A_24_P664995	CBX5	ENST00000209875	23468	Homo sapiens chromobox homolog 5 (CBX5), transcript variant 1, mRNA [NM_001127322]	-1.80113	12.0567	9.4285e-10
A_21_P0002653	ASXL2	ENST00000435504	55252	additional sex combs like transcriptional regulator 2 [Source:HGNC Symbol;Acc:HGNC:23805] [ENST00000435504]	-1.80083	7.73181	3.02004e-10
A_33_P3383696	SPEG	ENST00000312358	10290	Homo sapiens SPEG complex locus (SPEG), transcript variant 1, mRNA [NM_005876]	-1.80082	9.91396	4.01663e-10
A_23_P30799	HIST1H3F	ENST00000618052	8968	Homo sapiens histone cluster 1, H3f (HIST1H3F), mRNA [NM_021018]	-1.80009	13.0156	2.23565e-08
A_23_P31073	MYB	ENST00000341911	4602	Homo sapiens v-myb avian myeloblastosis viral oncogene homolog (MYB), transcript variant 2, mRNA [NM_005375]	-1.8	8.14685	1.10447e-06
A_23_P386268	C4orf26	ENST00000311623	152816	Homo sapiens chromosome 4 open reading frame 26 (C4orf26), transcript variant 2, mRNA [NM_178497]	-1.79949	6.96248	3.18365e-06
A_23_P73097	RGS20	ENST00000276500	8601	Homo sapiens regulator of G-protein signaling 20 (RGS20), transcript variant 1, mRNA [NM_170587]	-1.79934	8.91536	4.81552e-10
A_24_P159227	PAK6	ENST00000560346	56924	Homo sapiens p21 protein (Cdc42/Rac)-activated kinase 6 (PAK6), transcript variant 1, mRNA [NM_020168]	-1.7986	7.97712	2.63866e-08
A_23_P167129	HHIP	ENST00000503090	64399	Homo sapiens hedgehog interacting protein (HHIP), mRNA [NM_022475]	-1.7975	7.34584	7.48205e-09
A_24_P48587	PSENEN	ENST00000222266	55851	Homo sapiens presenilin enhancer gamma secretase subunit (PSENEN), transcript variant 1, mRNA [NM_172341]	-1.79675	11.1681	5.15018e-08
A_23_P17512	DTD1	ENST00000377452	92675	Homo sapiens D-tyrosyl-tRNA deacylase 1 (DTD1), mRNA [NM_080820]	-1.79659	12.8316	9.15752e-08
A_23_P52082	INTS7	ENST00000440600	25896	Homo sapiens integrator complex subunit 7 (INTS7), transcript variant 1, mRNA [NM_015434]	-1.79525	8.31666	5.56456e-08
A_23_P156739	UQCC2	ENST00000374231	84300	Homo sapiens ubiquinol-cytochrome c reductase complex assembly factor 2 (UQCC2), mRNA [NM_032340]	-1.79451	13.1847	9.01507e-10
A_23_P167389	ARAP3	ENST00000512390	64411	Homo sapiens ArfGAP with RhoGAP domain, ankyrin repeat and PH domain 3 (ARAP3), mRNA [NM_022481]	-1.79391	10.9213	1.45174e-10
A_23_P21162	TCTEX1D2	ENST00000446494	255758	Homo sapiens Tctex1 domain containing 2 (TCTEX1D2), mRNA [NM_152773]	-1.79314	11.3744	7.02522e-10
A_23_P2423	MAGOHB	ENST00000537852	55110	Homo sapiens mago-nashi homolog B (Drosophila) (MAGOHB), transcript variant 1, mRNA [NM_018048]	-1.79269	12.4512	1.83296e-09
A_24_P130363	LDLRAD4	ENST00000359446	753	Homo sapiens low density lipoprotein receptor class A domain containing 4 (LDLRAD4), transcript variant a2, mRNA [NM_181482]	-1.79238	7.46093	1.39875e-08
A_23_P6344	SDF2L1	ENST00000248958	23753	Homo sapiens stromal cell-derived factor 2-like 1 (SDF2L1), mRNA [NM_022044]	-1.79099	14.4386	3.0907e-07
A_33_P3333527	MSTO1	ENST00000490743	55154	Homo sapiens misato 1, mitochondrial distribution and morphology regulator (MSTO1), transcript variant 1, mRNA [NM_018116]	-1.79092	11.5299	2.18098e-12
A_23_P140563	TTC23	ENST00000494567	64927	Homo sapiens tetratricopeptide repeat domain 23 (TTC23), transcript variant 8, mRNA [NM_001288615]	-1.79003	8.27093	9.61912e-08
A_23_P130182	AURKB	ENST00000580390	9212	Homo sapiens aurora kinase B (AURKB), transcript variant 1, mRNA [NM_004217]	-1.78923	9.11295	1.83107e-09
A_24_P291231	PER3	ENST00000613533	8863	Homo sapiens period circadian clock 3 (PER3), transcript variant 4, mRNA [NM_016831]	-1.78782	7.01232	7.25556e-09
A_33_P3229027	RELL2	ENST00000520674	285613	Homo sapiens RELT-like 2 (RELL2), transcript variant 1, mRNA [NM_173828]	-1.78669	11.3721	3.09174e-12
A_33_P3238052	FAM216A	ENST00000547539	29902	Homo sapiens family with sequence similarity 216, member A (FAM216A), mRNA [NM_013300]	-1.78655	11.3902	5.93994e-08
A_33_P3261408	TMIE		259236	Homo sapiens transmembrane inner ear (TMIE), mRNA [NM_147196]	-1.78654	6.96617	8.87465e-11
A_23_P327140	RNF213	ENST00000560083	57674	Homo sapiens ring finger protein 213 (RNF213), transcript variant 3, mRNA [NM_001256071]	-1.78584	7.01803	2.62768e-11
A_23_P88731	RAD51	ENST00000525066	5888	Homo sapiens RAD51 recombinase (RAD51), transcript variant 1, mRNA [NM_002875]	-1.78508	10.7803	1.09643e-07
A_23_P134395	TBL2	ENST00000610724	26608	Homo sapiens transducin (beta)-like 2 (TBL2), mRNA [NM_012453]	-1.7846	12.074	2.50089e-09
A_24_P83678	MMS22L	ENST00000275053	253714	Homo sapiens MMS22-like, DNA repair protein (MMS22L), mRNA [NM_198468]	-1.78162	7.8549	6.09423e-08
A_21_P0001778	LOC101926959	ENST00000425887	101926959	PREDICTED: Homo sapiens uncharacterized LOC101926959 (LOC101926959), ncRNA [XR_244897]	-1.78138	7.05487	5.39739e-10
A_33_P3218188	SPSB2	ENST00000524270	84727	Homo sapiens splA/ryanodine receptor domain and SOCS box containing 2 (SPSB2), transcript variant 1, mRNA [NM_032641]	-1.78061	10.7173	6.17729e-11
A_23_P404494	IL7R	ENST00000303115	3575	Homo sapiens interleukin 7 receptor (IL7R), transcript variant 1, mRNA [NM_002185]	-1.77653	7.56432	8.30731e-09
A_23_P371266	DNM3	ENST00000367731	26052	Homo sapiens dynamin 3 (DNM3), transcript variant 1, mRNA [NM_015569]	-1.776	8.51597	2.18664e-09
A_23_P256682	APEX2	ENST00000374987	27301	Homo sapiens APEX nuclease (apurinic/apyrimidinic endonuclease) 2 (APEX2), transcript variant 1, mRNA [NM_014481]	-1.77593	10.6488	5.67609e-08
A_23_P169934	RILPL1	ENST00000376874	353116	Homo sapiens Rab interacting lysosomal protein-like 1 (RILPL1), mRNA [NM_178314]	-1.7747	9.57404	5.61702e-07
A_23_P392222	SWI5	ENST00000320188	375757	Homo sapiens SWI5 recombination repair homolog (yeast) (SWI5), mRNA [NM_001040011]	-1.77439	10.6531	1.71398e-08
A_33_P3271480	LOC90784	ENST00000263857	90784	Homo sapiens uncharacterized LOC90784 (LOC90784), long non-coding RNA [NR_026984]	-1.77391	9.01315	8.67098e-10
A_23_P167509	CYFIP2	ENST00000541131	26999	Homo sapiens cytoplasmic FMR1 interacting protein 2 (CYFIP2), transcript variant 3, mRNA [NM_014376]	-1.77357	8.62298	1.02305e-08
A_32_P99100	PTPRK	ENST00000619256	5796	Homo sapiens protein tyrosine phosphatase, receptor type, K (PTPRK), transcript variant 2, mRNA [NM_002844]	-1.77285	12.267	1.75275e-08
A_23_P122439	BTN2A2	ENST00000416795	10385	Homo sapiens butyrophilin, subfamily 2, member A2 (BTN2A2), transcript variant 2, mRNA [NM_181531]	-1.77267	7.51997	1.58136e-08
A_24_P323598	ESCO2	ENST00000305188	157570	Homo sapiens establishment of sister chromatid cohesion N-acetyltransferase 2 (ESCO2), mRNA [NM_001017420]	-1.77077	8.78758	7.66057e-08
A_33_P3327702	SYMPK	ENST00000245934	8189	Homo sapiens symplekin (SYMPK), mRNA [NM_004819]	-1.76951	13.5626	2.34429e-11
A_24_P577694	ADCY1	ENST00000297323	107	Homo sapiens adenylate cyclase 1 (brain) (ADCY1), transcript variant 1, mRNA [NM_021116]	-1.76934	7.27369	1.78635e-08
A_24_P405205	ATP2B4	ENST00000367218	493	Homo sapiens ATPase, Ca++ transporting, plasma membrane 4 (ATP2B4), transcript variant 1, mRNA [NM_001001396]	-1.76923	11.1718	5.99545e-11
A_33_P3415944	TMEM244	ENST00000438392	253582	Homo sapiens transmembrane protein 244 (TMEM244), mRNA [NM_001010876]	-1.76716	6.53924	3.49553e-09
A_24_P942321	FRMD4A	ENST00000357447	55691	Homo sapiens FERM domain containing 4A (FRMD4A), mRNA [NM_018027]	-1.76682	7.97744	1.51058e-08
A_23_P322	EFNA4	ENST00000359751	1945	Homo sapiens ephrin-A4 (EFNA4), transcript variant 3, mRNA [NM_182690]	-1.76656	8.89349	4.21531e-08
A_33_P3281283	S1PR3	ENST00000375846	1903	Homo sapiens sphingosine-1-phosphate receptor 3 (S1PR3), mRNA [NM_005226]	-1.76603	11.1074	1.37644e-10
A_23_P334218	TBC1D31	ENST00000287380	93594	Homo sapiens TBC1 domain family, member 31 (TBC1D31), transcript variant 1, mRNA [NM_145647]	-1.76516	9.33181	1.73664e-07
A_23_P112113	KIAA0196	ENST00000318410	9897	Homo sapiens KIAA0196 (KIAA0196), mRNA [NM_014846]	-1.76389	10.2793	2.87482e-07
A_23_P257256	GRK6	ENST00000515666	2870	Homo sapiens G protein-coupled receptor kinase 6 (GRK6), transcript variant 2, mRNA [NM_002082]	-1.76192	9.54953	1.9135e-06
A_24_P302584	SOX11	ENST00000322002	6664	Homo sapiens SRY (sex determining region Y)-box 11 (SOX11), mRNA [NM_003108]	-1.76067	12.4027	9.31491e-11
A_23_P501435	CSRP2BP	ENST00000435364	57325	Homo sapiens CSRP2 binding protein (CSRP2BP), transcript variant 1, mRNA [NM_020536]	-1.75976	11.0014	4.20954e-08
A_23_P7873	MCM3	ENST00000616552	4172	Homo sapiens minichromosome maintenance complex component 3 (MCM3), transcript variant 1, mRNA [NM_002388]	-1.75891	13.6613	1.22968e-07
A_33_P3292028	DPP9	ENST00000262960	91039	Homo sapiens dipeptidyl-peptidase 9 (DPP9), mRNA [NM_139159]	-1.75689	10.2304	3.73909e-06
A_33_P3244021	MAVS	ENST00000428216	57506	Homo sapiens mitochondrial antiviral signaling protein (MAVS), transcript variant 1, mRNA [NM_020746]	-1.75676	10.8711	1.40872e-07
A_33_P3307337	MAPK4	ENST00000587800	5596	Homo sapiens mitogen-activated protein kinase 4 (MAPK4), transcript variant 1, mRNA [NM_002747]	-1.75631	7.08726	2.75881e-09
A_32_P219279	ELFN2	ENST00000613079	114794	Homo sapiens extracellular leucine-rich repeat and fibronectin type III domain containing 2 (ELFN2), transcript variant 1, mRNA [NM_052906]	-1.75538	7.75179	1.33777e-11
A_23_P210224	DPYSL5	ENST00000614712	56896	Homo sapiens dihydropyrimidinase-like 5 (DPYSL5), transcript variant 1, mRNA [NM_020134]	-1.75538	10.9595	1.03578e-10
A_33_P3315425	METTL4	ENST00000573134	64863	Homo sapiens methyltransferase like 4 (METTL4), mRNA [NM_022840]	-1.75514	7.92175	9.65983e-09
A_23_P41854	CARD6	ENST00000254691	84674	Homo sapiens caspase recruitment domain family, member 6 (CARD6), mRNA [NM_032587]	-1.75496	7.77176	9.42116e-10
A_24_P346431	TNS3	ENST00000311160	64759	Homo sapiens tensin 3 (TNS3), mRNA [NM_022748]	-1.75392	10.3975	4.51197e-09
A_24_P940921	SETX	ENST00000224140	23064	Homo sapiens senataxin (SETX), mRNA [NM_015046]	-1.75342	9.68794	3.10296e-06
A_23_P161022	SNAPIN	ENST00000478558	23557	Homo sapiens SNAP-associated protein (SNAPIN), transcript variant 1, mRNA [NM_012437]	-1.75236	11.0011	3.12506e-11
A_23_P316612	GLIS1	ENST00000312233	148979	Homo sapiens GLIS family zinc finger 1 (GLIS1), mRNA [NM_147193]	-1.752	7.75922	1.33411e-07
A_23_P139965	SERP2	ENST00000493476	387923	Homo sapiens stress-associated endoplasmic reticulum protein family member 2 (SERP2), mRNA [NM_001010897]	-1.75172	10.6659	3.45815e-10
A_33_P3301394		ENST00000486956	NA	high mobility group nucleosomal binding domain 2 pseudogene 25 [Source:HGNC Symbol;Acc:HGNC:39392] [ENST00000486956]	-1.75136	12.4047	4.68465e-09
A_23_P40059	PMS1	ENST00000342075	5378	Homo sapiens PMS1 postmeiotic segregation increased 1 (S. cerevisiae) (PMS1), transcript variant 1, mRNA [NM_000534]	-1.74987	9.32286	6.05512e-09
A_33_P3234487	BOLA2B	ENST00000305321	654483	Homo sapiens bolA family member 2B (BOLA2B), mRNA [NM_001039182]	-1.74689	14.8743	2.79326e-10
A_24_P386323	RABEPK	ENST00000373538	10244	Homo sapiens Rab9 effector protein with kelch motifs (RABEPK), transcript variant 1, mRNA [NM_005833]	-1.74657	12.213	1.37937e-09
A_23_P217319	FGF13	ENST00000441825	2258	Homo sapiens fibroblast growth factor 13 (FGF13), transcript variant 1, mRNA [NM_004114]	-1.74609	6.77467	7.10421e-12
A_24_P356453	COA3	ENST00000328434	28958	Homo sapiens cytochrome c oxidase assembly factor 3 (COA3), mRNA [NM_001040431]	-1.74608	11.823	9.11325e-12
A_24_P213924	TLDC1	ENST00000343629	57707	Homo sapiens TBC/LysM-associated domain containing 1 (TLDC1), mRNA [NM_020947]	-1.74548	9.82477	9.48782e-11
A_23_P26928	CCDC103	ENST00000331733	388389	family with sequence similarity 187, member A [Source:HGNC Symbol;Acc:HGNC:35153] [ENST00000331733]	-1.74518	8.04732	2.08658e-08
A_24_P282343	CDKL5	ENST00000463994	6792	Homo sapiens cyclin-dependent kinase-like 5 (CDKL5), transcript variant I, mRNA [NM_003159]	-1.74475	9.32513	7.19113e-09
A_33_P3262181	APOBEC3F	ENST00000494150	200316	Homo sapiens apolipoprotein B mRNA editing enzyme, catalytic polypeptide-like 3F (APOBEC3F), transcript variant 2, mRNA [NM_001006666]	-1.74371	9.63214	3.13253e-09
A_33_P3412262	JAKMIP2-AS1		153469	Homo sapiens JAKMIP2 antisense RNA 1 (JAKMIP2-AS1), long non-coding RNA [NR_038902]	-1.74283	8.91926	4.2943e-11
A_23_P62890	GBP1	ENST00000370473	2633	Homo sapiens guanylate binding protein 1, interferon-inducible (GBP1), mRNA [NM_002053]	-1.74238	7.91611	4.98903e-10
A_21_P0000027	TRPT1	ENST00000536234	83707	Homo sapiens tRNA phosphotransferase 1 (TRPT1), transcript variant 3, mRNA [NM_001160389]	-1.73866	13.7832	2.03427e-09
A_33_P3229122	HIST1H2BF		8343	Homo sapiens histone cluster 1, H2bf (HIST1H2BF), mRNA [NM_003522]	-1.73814	9.91364	6.17777e-08
A_23_P209246	GLI2	ENST00000361492	2736	Homo sapiens GLI family zinc finger 2 (GLI2), mRNA [NM_005270]	-1.73581	8.44935	5.99794e-09
A_32_P191441	C10orf90	ENST00000284694	118611	Homo sapiens chromosome 10 open reading frame 90 (C10orf90), mRNA [NM_001004298]	-1.73484	7.63908	0.000341495
A_23_P105625	COQ5	ENST00000288532	84274	Homo sapiens coenzyme Q5 homolog, methyltransferase (S. cerevisiae) (COQ5), mRNA [NM_032314]	-1.73412	10.8393	1.15071e-08
A_23_P102517	PDE6D	ENST00000287600	5147	Homo sapiens phosphodiesterase 6D, cGMP-specific, rod, delta (PDE6D), transcript variant 1, mRNA [NM_002601]	-1.73321	8.88329	4.06558e-07
A_23_P154208	NAGK	ENST00000455197	55577	Homo sapiens N-acetylglucosamine kinase (NAGK), mRNA [NM_017567]	-1.73037	10.7092	1.85385e-07
A_23_P98248	TRPT1	ENST00000539595	83707	Homo sapiens tRNA phosphotransferase 1 (TRPT1), transcript variant 1, mRNA [NM_001033678]	-1.72724	12.2912	2.62799e-09
A_23_P65699	SPG11	ENST00000535302	80208	Homo sapiens spastic paraplegia 11 (autosomal recessive) (SPG11), transcript variant 1, mRNA [NM_025137]	-1.72701	10.3134	1.55457e-10
A_33_P3393694	GLTSCR2	ENST00000598681	29997	Homo sapiens glioma tumor suppressor candidate region gene 2 (GLTSCR2), mRNA [NM_015710]	-1.726	14.3395	2.37987e-07
A_23_P784	LZIC	ENST00000471853	84328	Homo sapiens leucine zipper and CTNNBIP1 domain containing (LZIC), mRNA [NM_032368]	-1.72436	11.8545	9.53442e-10
A_23_P61268	HGH1	ENST00000534255	51236	Homo sapiens HGH1 homolog (S. cerevisiae) (HGH1), mRNA [NM_016458]	-1.7242	10.5492	2.17102e-09
A_24_P40594	HOMEZ	ENST00000357460	57594	Homo sapiens homeobox and leucine zipper encoding (HOMEZ), mRNA [NM_020834]	-1.72365	7.61027	3.53956e-10
A_24_P48204	SECTM1	ENST00000269389	6398	Homo sapiens secreted and transmembrane 1 (SECTM1), mRNA [NM_003004]	-1.72354	8.67134	9.66614e-08
A_33_P3247022	CCNE2	ENST00000308108	9134	Homo sapiens cyclin E2 (CCNE2), mRNA [NM_057749]	-1.72284	9.66985	1.88851e-07
A_23_P97221	ZNF691	ENST00000372502	51058	Homo sapiens zinc finger protein 691 (ZNF691), transcript variant 2, mRNA [NM_015911]	-1.72263	8.42547	6.46141e-10
A_21_P0000200	MCPH1	ENST00000344683	79648	Homo sapiens microcephalin 1 (MCPH1), transcript variant 1, mRNA [NM_024596]	-1.72246	8.43867	5.89125e-08
A_21_P0005963	LOC100507420		100507420	Homo sapiens uncharacterized LOC100507420 (LOC100507420), transcript variant 1, long non-coding RNA [NR_121620]	-1.72219	7.1922	1.40835e-08
A_19_P00810259	LINC01158	ENST00000413121	100506421	Homo sapiens long intergenic non-protein coding RNA 1158 (LINC01158), long non-coding RNA [NR_037883]	-1.72002	8.93053	3.02039e-08
A_32_P149435	PTCHD1	ENST00000379361	139411	Homo sapiens patched domain containing 1 (PTCHD1), mRNA [NM_173495]	-1.71905	7.43362	5.29811e-09
A_23_P26649	NMRAL1	ENST00000572391	57407	Homo sapiens NmrA-like family domain containing 1 (NMRAL1), mRNA [NM_020677]	-1.71869	11.1707	5.73439e-09
A_23_P143987	ATG7	ENST00000354956	10533	Homo sapiens autophagy related 7 (ATG7), transcript variant 1, mRNA [NM_006395]	-1.71688	8.4696	7.0848e-09
A_23_P384044	CNIH3	ENST00000272133	149111	Homo sapiens cornichon family AMPA receptor auxiliary protein 3 (CNIH3), mRNA [NM_152495]	-1.71676	10.6738	6.81234e-05
A_23_P44781	CDKAL1	ENST00000274695	54901	Homo sapiens CDK5 regulatory subunit associated protein 1-like 1 (CDKAL1), mRNA [NM_017774]	-1.71518	7.66594	1.02582e-09
A_33_P3270668	FAM131B	ENST00000409222	9715	Homo sapiens family with sequence similarity 131, member B (FAM131B), transcript variant a, mRNA [NM_001031690]	-1.71447	7.37005	1.4394e-08
A_23_P8095	RNF5	ENST00000375094	6048	Homo sapiens ring finger protein 5, E3 ubiquitin protein ligase (RNF5), mRNA [NM_006913]	-1.7141	11.6299	9.32331e-09
A_23_P169887	GTF3C2	ENST00000359541	2976	Homo sapiens general transcription factor IIIC, polypeptide 2, beta 110kDa (GTF3C2), transcript variant 1, mRNA [NM_001521]	-1.71264	11.7934	4.39584e-07
A_23_P310560	NUDT16	ENST00000521288	131870	Homo sapiens nudix (nucleoside diphosphate linked moiety X)-type motif 16 (NUDT16), transcript variant 2, mRNA [NM_152395]	-1.71237	9.0449	1.84232e-08
A_24_P284523	MAP3K10	ENST00000253055	4294	Homo sapiens mitogen-activated protein kinase kinase kinase 10 (MAP3K10), mRNA [NM_002446]	-1.71173	9.88071	5.95347e-08
A_24_P109082	USP37	ENST00000258399	57695	Homo sapiens ubiquitin specific peptidase 37 (USP37), mRNA [NM_020935]	-1.71059	8.62666	7.86859e-08
A_24_P342096	FAM27C	ENST00000377542	100132948	Homo sapiens family with sequence similarity 27, member C (FAM27C), long non-coding RNA [NR_027421]	-1.71002	10.2931	2.00154e-08
A_24_P7594	APOL6	ENST00000409652	80830	Homo sapiens apolipoprotein L, 6 (APOL6), mRNA [NM_030641]	-1.70986	7.43736	2.33729e-11
A_23_P68155	IFIH1	ENST00000263642	64135	Homo sapiens interferon induced with helicase C domain 1 (IFIH1), mRNA [NM_022168]	-1.7075	9.12521	1.47828e-07
A_23_P258689	DNAAF5	ENST00000297440	54919	Homo sapiens dynein, axonemal, assembly factor 5 (DNAAF5), transcript variant 1, mRNA [NM_017802]	-1.70715	10.3962	9.47749e-08
A_33_P3387831	CENPM	ENST00000402338	79019	centromere protein M [Source:HGNC Symbol;Acc:HGNC:18352] [ENST00000402338]	-1.70645	13.4817	3.79928e-10
A_23_P23303	EXO1	ENST00000518741	9156	Homo sapiens exonuclease 1 (EXO1), transcript variant 3, mRNA [NM_003686]	-1.70578	9.87744	2.89441e-07
A_23_P77000	VASH1	ENST00000167106	22846	Homo sapiens vasohibin 1 (VASH1), mRNA [NM_014909]	-1.70499	10.59	3.17551e-11
A_23_P215461	LIMK1	ENST00000336180	3984	Homo sapiens LIM domain kinase 1 (LIMK1), transcript variant 1, mRNA [NM_002314]	-1.70499	11.3942	3.29258e-09
A_24_P278126	NBN	ENST00000396252	4683	Homo sapiens nibrin (NBN), mRNA [NM_002485]	-1.70451	8.4408	1.70351e-08
A_23_P144639	TMCO6	ENST00000515265	55374	Homo sapiens transmembrane and coiled-coil domains 6 (TMCO6), transcript variant 2, mRNA [NM_018502]	-1.70362	8.78307	3.15541e-06
A_33_P3282390	GRM4	ENST00000374177	2914	Homo sapiens glutamate receptor, metabotropic 4 (GRM4), transcript variant 1, mRNA [NM_000841]	-1.70163	7.10042	4.73856e-09
A_33_P3326210	ESCO2	ENST00000397418	157570	Homo sapiens establishment of sister chromatid cohesion N-acetyltransferase 2 (ESCO2), mRNA [NM_001017420]	-1.70148	8.74022	1.4265e-06
A_24_P322741	IL10RB	ENST00000451065	3588	Homo sapiens interleukin 10 receptor, beta (IL10RB), mRNA [NM_000628]	-1.70024	8.58459	5.78468e-07
A_23_P22672	ALG13	ENST00000624161	79868	Homo sapiens ALG13, UDP-N-acetylglucosaminyltransferase subunit (ALG13), transcript variant 7, mRNA [NM_001257231]	-1.70005	9.42973	2.47629e-10
A_33_P3331856	PDE1C	ENST00000396184	5137	phosphodiesterase 1C, calmodulin-dependent 70kDa [Source:HGNC Symbol;Acc:HGNC:8776] [ENST00000396184]	-1.69975	10.4083	1.74886e-08
A_23_P356330	DESI1	ENST00000468151	27351	Homo sapiens desumoylating isopeptidase 1 (DESI1), mRNA [NM_015704]	-1.69927	8.4154	3.67853e-05
A_24_P37253	LYPD6	ENST00000409381	130574	Homo sapiens LY6/PLAUR domain containing 6 (LYPD6), transcript variant 2, mRNA [NM_194317]	-1.69798	7.84667	3.27277e-08
A_23_P335848	GIT2	ENST00000361006	9815	Homo sapiens G protein-coupled receptor kinase interacting ArfGAP 2 (GIT2), transcript variant 1, mRNA [NM_057169]	-1.69599	10.8197	1.01083e-06
A_23_P152066	UBR1	ENST00000290650	197131	Homo sapiens ubiquitin protein ligase E3 component n-recognin 1 (UBR1), mRNA [NM_174916]	-1.69532	9.18033	6.56307e-07
A_23_P4922	C19orf68	ENST00000614654	374920	Homo sapiens chromosome 19 open reading frame 68 (C19orf68), mRNA [NM_199341]	-1.69497	11.2639	1.95894e-10
A_33_P3303319	LPPR5	ENST00000370188	163404	Homo sapiens lipid phosphate phosphatase-related protein type 5 (LPPR5), transcript variant 1, mRNA [NM_001037317]	-1.69356	9.72767	1.81063e-06
A_23_P358709	AHRR	ENST00000316418	57491	Homo sapiens aryl-hydrocarbon receptor repressor (AHRR), transcript variant 1, mRNA [NM_020731]	-1.69208	7.74872	1.24464e-11
A_23_P371129	SLX4	ENST00000294008	84464	Homo sapiens SLX4 structure-specific endonuclease subunit (SLX4), mRNA [NM_032444]	-1.69204	9.49967	6.0407e-09
A_21_P0000044	STEAP1B	ENST00000621434	256227	Homo sapiens STEAP family member 1B (STEAP1B), transcript variant 1, mRNA [NM_001164460]	-1.69188	9.26596	3.6512e-09
A_23_P121702	OCIAD2	ENST00000381464	132299	Homo sapiens OCIA domain containing 2 (OCIAD2), transcript variant 1, mRNA [NM_001014446]	-1.69175	15.3956	2.11949e-11
A_23_P30474	WDR70	ENST00000508730	55100	Homo sapiens WD repeat domain 70 (WDR70), mRNA [NM_018034]	-1.69164	10.1448	5.59296e-07
A_23_P92860	CCNO	ENST00000501463	10309	Homo sapiens cyclin O (CCNO), transcript variant 1, mRNA [NM_021147]	-1.69156	8.73139	3.40276e-10
A_23_P362712	ABHD11	ENST00000474130	83451	Homo sapiens abhydrolase domain containing 11 (ABHD11), transcript variant 9, mRNA [NM_001301058]	-1.69073	9.72314	3.82973e-08
A_23_P162127	CCDC90B	ENST00000260054	60492	Homo sapiens coiled-coil domain containing 90B (CCDC90B), transcript variant 1, mRNA [NM_021825]	-1.68782	11.8939	1.76137e-07
A_23_P376661	NIT1	ENST00000492411	4817	Homo sapiens nitrilase 1 (NIT1), transcript variant 1, mRNA [NM_005600]	-1.68708	9.5213	3.62999e-10
A_23_P337262	APCDD1	ENST00000355285	147495	Homo sapiens adenomatosis polyposis coli down-regulated 1 (APCDD1), mRNA [NM_153000]	-1.68185	8.46109	1.19959e-09
A_33_P3323435	MAP3K9	ENST00000554752	4293	Homo sapiens mitogen-activated protein kinase kinase kinase 9 (MAP3K9), transcript variant 1, mRNA [NM_033141]	-1.67912	7.67642	7.89881e-09
A_24_P8768	MRPL20	ENST00000487659	55052	Homo sapiens mitochondrial ribosomal protein L20 (MRPL20), mRNA [NM_017971]	-1.67864	13.2401	3.58192e-08
A_23_P203891	NCOR2	ENST00000356219	9612	Homo sapiens nuclear receptor corepressor 2 (NCOR2), transcript variant 1, mRNA [NM_006312]	-1.67721	15.0682	7.41384e-08
A_21_P0002702	PRKAR2A-AS1		100506637	Homo sapiens PRKAR2A antisense RNA 1 (PRKAR2A-AS1), transcript variant 1, long non-coding RNA [NR_109996]	-1.67717	7.28894	3.78323e-12
A_23_P35871	E2F8	ENST00000620009	79733	Homo sapiens E2F transcription factor 8 (E2F8), transcript variant 1, mRNA [NM_024680]	-1.67675	7.69594	8.9432e-11
A_23_P31896	ST3GAL1	ENST00000522652	6482	Homo sapiens ST3 beta-galactoside alpha-2,3-sialyltransferase 1 (ST3GAL1), transcript variant 1, mRNA [NM_003033]	-1.67638	8.86339	1.20802e-07
A_33_P3764802	SIRT5	ENST00000379250	23408	Homo sapiens sirtuin 5 (SIRT5), transcript variant 1, mRNA [NM_012241]	-1.67614	9.73872	2.56961e-09
A_23_P61823	RAB24	ENST00000471466	53917	Homo sapiens RAB24, member RAS oncogene family (RAB24), transcript variant 1, mRNA [NM_001031677]	-1.67432	11.0774	1.83235e-10
A_23_P159663	UXT	ENST00000335890	8409	Homo sapiens ubiquitously-expressed, prefoldin-like chaperone (UXT), transcript variant 2, mRNA [NM_004182]	-1.67394	13.0852	7.17492e-11
A_33_P3297444	ABTB1	ENST00000464431	80325	Homo sapiens ankyrin repeat and BTB (POZ) domain containing 1 (ABTB1), transcript variant 1, mRNA [NM_032548]	-1.67263	10.2582	1.13046e-08
A_19_P00804817	SMAD4	ENST00000342988	4089	Homo sapiens SMAD family member 4 (SMAD4), mRNA [NM_005359]	-1.67065	10.5258	1.94089e-09
A_32_P1381	HMGN2		3151	Human non-histone chromosomal protein HMG-17 mRNA, complete cds. [M12623]	-1.67057	13.3971	1.46964e-09
A_23_P98382	TIMM8B	ENST00000507614	26521	Homo sapiens translocase of inner mitochondrial membrane 8 homolog B (yeast) (TIMM8B), transcript variant 1, mRNA [NM_012459]	-1.67019	15.1023	1.3352e-11
A_33_P3269723	ZSWIM7	ENST00000497434	125150	Homo sapiens zinc finger, SWIM-type containing 7 (ZSWIM7), transcript variant 1, mRNA [NM_001042697]	-1.66892	9.44905	1.08044e-09
A_23_P343594	USP40	ENST00000251722	55230	Homo sapiens ubiquitin specific peptidase 40 (USP40), mRNA [NM_018218]	-1.66763	7.4798	2.24902e-10
A_23_P388190	DIDO1	ENST00000395343	11083	Homo sapiens death inducer-obliterator 1 (DIDO1), transcript variant 4, mRNA [NM_033081]	-1.66721	9.35201	1.0201e-08
A_23_P42198	HIST1H3G	ENST00000614378	8355	Homo sapiens histone cluster 1, H3g (HIST1H3G), mRNA [NM_003534]	-1.66708	13.3969	1.20823e-08
A_23_P206018	TPM1	ENST00000559556	7168	Homo sapiens tropomyosin 1 (alpha) (TPM1), transcript variant Tpm1.6, mRNA [NM_001018004]	-1.66636	11.2124	3.32544e-08
A_33_P3256685	TTF2	ENST00000369466	8458	Homo sapiens transcription termination factor, RNA polymerase II (TTF2), mRNA [NM_003594]	-1.66586	11.0982	1.8174e-09
A_33_P3243128	COQ5	ENST00000288532	84274	Homo sapiens coenzyme Q5 homolog, methyltransferase (S. cerevisiae) (COQ5), mRNA [NM_032314]	-1.66576	10.5457	8.94806e-09
A_24_P935103	ADCY9	ENST00000294016	115	Homo sapiens adenylate cyclase 9 (ADCY9), mRNA [NM_001116]	-1.66481	8.83395	2.46712e-08
A_32_P209960	CIITA	ENST00000618327	4261	Homo sapiens class II, major histocompatibility complex, transactivator (CIITA), transcript variant 2, mRNA [NM_000246]	-1.66465	6.11965	1.30819e-10
A_23_P74112	IFNLR1	ENST00000327535	163702	Homo sapiens interferon, lambda receptor 1 (IFNLR1), transcript variant 1, mRNA [NM_170743]	-1.66449	6.76721	4.2598e-10
A_23_P65230	TMTC4	ENST00000342624	84899	Homo sapiens transmembrane and tetratricopeptide repeat containing 4 (TMTC4), transcript variant 1, mRNA [NM_032813]	-1.66424	10.3102	9.47194e-08
A_23_P119789	TMEM185B	ENST00000426077	79134	Homo sapiens transmembrane protein 185B (TMEM185B), mRNA [NM_024121]	-1.66383	6.76481	9.11954e-11
A_24_P140475	SORBS2	ENST00000498125	8470	Homo sapiens sorbin and SH3 domain containing 2 (SORBS2), transcript variant 2, mRNA [NM_021069]	-1.6634	7.70302	7.05285e-09
A_23_P128663	SACS	ENST00000382292	26278	Homo sapiens sacsin molecular chaperone (SACS), transcript variant 1, mRNA [NM_014363]	-1.663	12.3777	2.45567e-09
A_23_P9523	RBKS	ENST00000449378	64080	Homo sapiens ribokinase (RBKS), transcript variant 1, mRNA [NM_022128]	-1.66196	9.38649	6.01245e-08
A_19_P00318533	HOOK3	ENST00000307602	84376	Homo sapiens hook microtubule-tethering protein 3 (HOOK3), mRNA [NM_032410]	-1.66105	11.0273	1.14242e-08
A_23_P39076	RRAS	ENST00000246792	6237	Homo sapiens related RAS viral (r-ras) oncogene homolog (RRAS), mRNA [NM_006270]	-1.65786	11.772	7.39714e-08
A_33_P3546070	PHF20L1	ENST00000460236	51105	Homo sapiens PHD finger protein 20-like 1 (PHF20L1), transcript variant 1, mRNA [NM_016018]	-1.65783	10.0362	3.32655e-08
A_23_P90484	SARS2	ENST00000221431	54938	Homo sapiens seryl-tRNA synthetase 2, mitochondrial (SARS2), transcript variant 2, mRNA [NM_017827]	-1.65748	9.3549	1.10153e-08
A_33_P3317880	ZNF252P	ENST00000426361	286101	Homo sapiens zinc finger protein 252, pseudogene (ZNF252P), non-coding RNA [NR_023392]	-1.6554	10.3766	9.57441e-08
A_33_P3296707	FAM127C	ENST00000391440	441518	Homo sapiens family with sequence similarity 127, member C (FAM127C), mRNA [NM_001078173]	-1.65442	8.381	7.38494e-09
A_19_P00316467		ENST00000473756	NA	long intergenic non-protein coding RNA 973 [Source:HGNC Symbol;Acc:HGNC:48868] [ENST00000473756]	-1.65388	6.71399	8.34378e-11
A_23_P37514	C15orf39	ENST00000360639	56905	Homo sapiens chromosome 15 open reading frame 39 (C15orf39), mRNA [NM_015492]	-1.65249	9.37676	2.18773e-08
A_23_P101671	ATCAY	ENST00000450849	85300	Homo sapiens ataxia, cerebellar, Cayman type (ATCAY), mRNA [NM_033064]	-1.65246	7.0721	3.33437e-12
A_32_P53486	BOLA2B	ENST00000305321	654483	Homo sapiens bolA family member 2B (BOLA2B), mRNA [NM_001039182]	-1.65245	14.5889	2.99358e-07
A_33_P3242863	NT5M	ENST00000616989	56953	Homo sapiens 5,3-nucleotidase, mitochondrial (NT5M), mRNA [NM_020201]	-1.65245	11.1001	3.48367e-08
A_24_P279489	VPS53	ENST00000437048	55275	Homo sapiens vacuolar protein sorting 53 homolog (S. cerevisiae) (VPS53), transcript variant 1, mRNA [NM_001128159]	-1.65184	7.16248	4.79288e-10
A_33_P3287745	KAT8	ENST00000448516	84148	Homo sapiens K(lysine) acetyltransferase 8 (KAT8), transcript variant 2, mRNA [NM_182958]	-1.65064	11.5446	6.90535e-09
A_23_P359245	MET	ENST00000397752	4233	Homo sapiens MET proto-oncogene, receptor tyrosine kinase (MET), transcript variant 2, mRNA [NM_000245]	-1.65051	11.352	5.12991e-06
A_23_P58529	DIMT1	ENST00000199320	27292	Homo sapiens DIM1 dimethyladenosine transferase 1 homolog (S. cerevisiae) (DIMT1), mRNA [NM_014473]	-1.65046	11.7775	4.32447e-08
A_23_P140725	IFT140	ENST00000565298	9742	Homo sapiens intraflagellar transport 140 (IFT140), mRNA [NM_014714]	-1.64868	8.22515	6.26821e-10
A_33_P3269578	PBRM1	ENST00000296302	55193	Homo sapiens polybromo 1 (PBRM1), mRNA [NM_018313]	-1.6479	8.27825	1.17045e-08
A_23_P406986	MOSPD2	ENST00000380492	158747	Homo sapiens motile sperm domain containing 2 (MOSPD2), transcript variant 1, mRNA [NM_152581]	-1.64758	8.04207	9.6781e-09
A_32_P135243	MTHFD1L	ENST00000412301	25902	Homo sapiens methylenetetrahydrofolate dehydrogenase (NADP+ dependent) 1-like (MTHFD1L), transcript variant 2, mRNA [NM_015440]	-1.64613	9.02449	4.06504e-09
A_24_P117029	LDLR		3949	Homo sapiens low density lipoprotein receptor (LDLR), transcript variant 1, mRNA [NM_000527]	-1.64513	13.7328	1.55509e-08
A_24_P67806	MTR	ENST00000366577	4548	Homo sapiens 5-methyltetrahydrofolate-homocysteine methyltransferase (MTR), transcript variant 1, mRNA [NM_000254]	-1.64369	7.5222	2.08109e-09
A_33_P3270657	FAM111B	ENST00000343597	374393	Homo sapiens family with sequence similarity 111, member B (FAM111B), transcript variant 1, mRNA [NM_198947]	-1.64361	9.81354	5.35387e-06
A_23_P11800	CAMK2N1	ENST00000375078	55450	Homo sapiens calcium/calmodulin-dependent protein kinase II inhibitor 1 (CAMK2N1), mRNA [NM_018584]	-1.64217	12.0592	7.21768e-11
A_23_P310022	KIAA1217	ENST00000376454	56243	Homo sapiens KIAA1217 (KIAA1217), transcript variant 1, mRNA [NM_019590]	-1.64201	7.04077	2.62467e-10
A_23_P93258	HIST1H3B	ENST00000621411	8358	Homo sapiens histone cluster 1, H3b (HIST1H3B), mRNA [NM_003537]	-1.64179	13.3944	4.29539e-08
A_32_P152437	AKAP12	ENST00000402676	9590	Homo sapiens A kinase (PRKA) anchor protein 12 (AKAP12), transcript variant 1, mRNA [NM_005100]	-1.64059	10.1564	2.55305e-08
A_33_P3421490	KIAA1024	ENST00000305428	23251	Homo sapiens KIAA1024 (KIAA1024), mRNA [NM_015206]	-1.64056	8.34518	3.18259e-11
A_33_P3235721	C11orf87	ENST00000327419	399947	Homo sapiens chromosome 11 open reading frame 87 (C11orf87), mRNA [NM_207645]	-1.63938	6.54894	1.83313e-10
A_23_P409516	FAM122A	ENST00000394264	116224	Homo sapiens family with sequence similarity 122A (FAM122A), mRNA [NM_138333]	-1.63858	9.29818	6.64395e-10
A_23_P54556	MKL2	ENST00000318282	57496	Homo sapiens MKL/myocardin-like 2 (MKL2), mRNA [NM_014048]	-1.63833	9.88294	4.79148e-06
A_21_P0004517	TMEM161B-AS1		100505894	Homo sapiens TMEM161B antisense RNA 1 (TMEM161B-AS1), transcript variant 4, long non-coding RNA [NR_105019]	-1.6367	7.39567	1.79825e-10
A_23_P24623	ELP4	ENST00000395934	26610	Homo sapiens elongator acetyltransferase complex subunit 4 (ELP4), transcript variant 1, mRNA [NM_019040]	-1.63655	9.74532	2.62117e-08
A_23_P365149	BCKDK	ENST00000567530	10295	Homo sapiens branched chain ketoacid dehydrogenase kinase (BCKDK), transcript variant 1, mRNA [NM_005881]	-1.63628	9.31661	6.83782e-09
A_24_P260639	HIST1H1D	ENST00000244534	3007	Homo sapiens histone cluster 1, H1d (HIST1H1D), mRNA [NM_005320]	-1.63585	12.2162	5.32914e-10
A_33_P3374643	PAAF1	ENST00000376384	80227	Homo sapiens proteasomal ATPase-associated factor 1 (PAAF1), transcript variant 1, mRNA [NM_001267803]	-1.63492	12.4175	4.73494e-11
A_23_P303455	GPR161	ENST00000367835	23432	Homo sapiens G protein-coupled receptor 161 (GPR161), transcript variant 3, mRNA [NM_153832]	-1.63393	9.03892	1.74674e-08
A_33_P3248794	NAB2	ENST00000342556	4665	Homo sapiens NGFI-A binding protein 2 (EGR1 binding protein 2) (NAB2), mRNA [NM_005967]	-1.63363	12.0407	1.09175e-06
A_23_P153692	XRCC1	ENST00000262887	7515	Homo sapiens X-ray repair complementing defective repair in Chinese hamster cells 1 (XRCC1), mRNA [NM_006297]	-1.63346	13.1234	1.75593e-07
A_23_P206856	WDR59	ENST00000262144	79726	Homo sapiens WD repeat domain 59 (WDR59), mRNA [NM_030581]	-1.63337	9.52381	2.71086e-07
A_23_P48237	MCRS1	ENST00000357123	10445	Homo sapiens microspherule protein 1 (MCRS1), transcript variant 1, mRNA [NM_006337]	-1.63282	9.9108	3.98819e-07
A_33_P3265075	PAAF1	ENST00000310571	80227	Homo sapiens proteasomal ATPase-associated factor 1 (PAAF1), transcript variant 1, mRNA [NM_001267803]	-1.63273	12.1927	7.93246e-10
A_33_P3323803	PDE4DIP	ENST00000369356	9659	Homo sapiens phosphodiesterase 4D interacting protein (PDE4DIP), transcript variant 1, mRNA [NM_014644]	-1.63113	7.74062	5.96549e-10
A_24_P406334	STEAP1	ENST00000475789	26872	Homo sapiens six transmembrane epithelial antigen of the prostate 1 (STEAP1), mRNA [NM_012449]	-1.63058	8.33818	5.28879e-10
A_33_P3357620	PAGR1		79447	Homo sapiens PAXIP1 associated glutamate-rich protein 1 (PAGR1), mRNA [NM_024516]	-1.62945	9.19877	1.34671e-09
A_33_P3240946	DPF3	ENST00000366353	8110	Homo sapiens D4, zinc and double PHD fingers, family 3 (DPF3), transcript variant 4, mRNA [NM_001280544]	-1.62887	10.3057	1.4177e-10
A_21_P0014217			NA		-1.62874	6.8677	1.01276e-10
A_21_P0011014	N6AMT1	ENST00000527217	29104	N-6 adenine-specific DNA methyltransferase 1 (putative) [Source:EntrezGene;Acc:29104] [ENST00000527217]	-1.62871	8.37763	1.45777e-08
A_23_P17503	KIF16B	ENST00000354981	55614	Homo sapiens kinesin family member 16B (KIF16B), transcript variant 2, mRNA [NM_024704]	-1.62827	7.81858	3.3011e-08
A_19_P00813087	LINC01158	ENST00000413121	100506421	Homo sapiens long intergenic non-protein coding RNA 1158 (LINC01158), long non-coding RNA [NR_037883]	-1.62825	9.95097	1.81568e-08
A_23_P88106	MCF2L	ENST00000488765	23263	Homo sapiens MCF.2 cell line derived transforming sequence-like (MCF2L), transcript variant 2, mRNA [NM_024979]	-1.62783	7.62581	3.93407e-09
A_33_P3240951	DPF3	ENST00000366353	8110	Homo sapiens D4, zinc and double PHD fingers, family 3 (DPF3), transcript variant 4, mRNA [NM_001280544]	-1.62774	7.69928	9.22337e-09
A_23_P332042	RECQL5	ENST00000317905	9400	Homo sapiens RecQ protein-like 5 (RECQL5), transcript variant 1, mRNA [NM_004259]	-1.62531	8.64842	4.9007e-09
A_23_P8558	ABHD11	ENST00000462381	83451	Homo sapiens abhydrolase domain containing 11 (ABHD11), transcript variant 1, mRNA [NM_148912]	-1.62365	9.34384	1.12951e-08
A_32_P141969	NTRK3	ENST00000394480	4916	neurotrophic tyrosine kinase, receptor, type 3 [Source:HGNC Symbol;Acc:HGNC:8033] [ENST00000394480]	-1.62302	6.69442	2.96112e-10
A_33_P3284453	SOGA3	ENST00000472335	387104	Homo sapiens SOGA family member 3 (SOGA3), mRNA [NM_001012279]	-1.62243	9.65498	2.09626e-08
A_23_P168847	FBXO16	ENST00000522609	157574	Homo sapiens F-box protein 16 (FBXO16), transcript variant 1, mRNA [NM_172366]	-1.62134	8.68889	3.02321e-06
A_32_P84605	RPS23	ENST00000429775	6228	Homo sapiens ribosomal protein S23 (RPS23), mRNA [NM_001025]	-1.62061	15.7386	5.59824e-09
A_19_P00319295	MAVS	ENST00000416600	57506	Homo sapiens mitochondrial antiviral signaling protein (MAVS), transcript variant 1, mRNA [NM_020746]	-1.61949	9.19277	1.65837e-08
A_23_P48561	EFS	ENST00000429593	10278	Homo sapiens embryonal Fyn-associated substrate (EFS), transcript variant 1, mRNA [NM_005864]	-1.61945	11.2264	4.66895e-08
A_23_P360079	NCKAP5	ENST00000409213	344148	Homo sapiens NCK-associated protein 5 (NCKAP5), transcript variant 1, mRNA [NM_207363]	-1.61918	7.65321	2.74739e-07
A_24_P557479	XAF1	ENST00000361842	54739	Homo sapiens XIAP associated factor 1 (XAF1), transcript variant 1, mRNA [NM_017523]	-1.6191	7.86338	8.8919e-08
A_24_P153853	TRIM37	ENST00000393066	4591	Homo sapiens tripartite motif containing 37 (TRIM37), transcript variant 2, mRNA [NM_001005207]	-1.6177	9.17278	2.286e-09
A_33_P3244026	MAVS	ENST00000416600	57506	Homo sapiens mitochondrial antiviral signaling protein (MAVS), transcript variant 1, mRNA [NM_020746]	-1.61767	9.27788	2.7784e-08
A_23_P106127	KIAA0586	ENST00000261244	9786	Homo sapiens KIAA0586 (KIAA0586), transcript variant 5, mRNA [NM_014749]	-1.61739	9.73872	9.78786e-07
A_23_P84565	POLR3D	ENST00000518039	661	Homo sapiens polymerase (RNA) III (DNA directed) polypeptide D, 44kDa (POLR3D), mRNA [NM_001722]	-1.61644	8.79693	1.94165e-08
A_23_P202269	ANK3	ENST00000280772	288	Homo sapiens ankyrin 3, node of Ranvier (ankyrin G) (ANK3), transcript variant 1, mRNA [NM_020987]	-1.61527	11.6224	5.72412e-11
A_23_P375147	RC3H2	ENST00000373670	54542	ring finger and CCCH-type domains 2 [Source:HGNC Symbol;Acc:HGNC:21461] [ENST00000373670]	-1.61511	9.642	8.63648e-09
A_23_P46369	RAB13	ENST00000484297	5872	Homo sapiens RAB13, member RAS oncogene family (RAB13), transcript variant 1, mRNA [NM_002870]	-1.61379	11.4173	1.45446e-09
A_23_P87616	ATP5G2	ENST00000549164	517	Homo sapiens ATP synthase, H+ transporting, mitochondrial Fo complex, subunit C2 (subunit 9) (ATP5G2), transcript variant 1, mRNA [NM_001002031]	-1.6136	15.7363	1.30586e-09
A_23_P124427	NEK1	ENST00000507142	4750	Homo sapiens NIMA-related kinase 1 (NEK1), transcript variant 2, mRNA [NM_012224]	-1.6129	7.49971	4.65719e-08
A_23_P434890	CARD10	ENST00000251973	29775	Homo sapiens caspase recruitment domain family, member 10 (CARD10), mRNA [NM_014550]	-1.61164	11.3768	6.62668e-09
A_23_P92012	TSEN2	ENST00000284995	80746	Homo sapiens TSEN2 tRNA splicing endonuclease subunit (TSEN2), transcript variant 1, mRNA [NM_025265]	-1.6114	9.28886	2.2878e-07
A_24_P681011	HIPK2	ENST00000406875	28996	Homo sapiens homeodomain interacting protein kinase 2 (HIPK2), transcript variant 1, mRNA [NM_022740]	-1.61132	8.67408	7.38494e-09
A_33_P3287879	HIST1H3H	ENST00000369163	8357	Homo sapiens histone cluster 1, H3h (HIST1H3H), mRNA [NM_003536]	-1.61028	12.2702	1.06936e-07
A_23_P152678	B9D1	ENST00000477683	27077	Homo sapiens B9 protein domain 1 (B9D1), transcript variant 2, mRNA [NM_015681]	-1.60987	10.4579	5.23151e-09
A_33_P3411925	WDR18	ENST00000585809	57418	Homo sapiens WD repeat domain 18 (WDR18), mRNA [NM_024100]	-1.60965	12.186	3.30289e-08
A_23_P430381	LYSMD1	ENST00000368908	388695	Homo sapiens LysM, putative peptidoglycan-binding, domain containing 1 (LYSMD1), transcript variant 1, mRNA [NM_212551]	-1.60956	8.72675	9.06185e-07
A_23_P7361	ELOVL6	ENST00000394607	79071	Homo sapiens ELOVL fatty acid elongase 6 (ELOVL6), transcript variant 1, mRNA [NM_024090]	-1.60955	10.1026	2.07915e-07
A_23_P373054	TCAIM	ENST00000342649	285343	Homo sapiens T cell activation inhibitor, mitochondrial (TCAIM), transcript variant 1, mRNA [NM_173826]	-1.60814	9.13	3.0835e-06
A_23_P95823	NSMCE1	ENST00000563900	197370	Homo sapiens non-SMC element 1 homolog (S. cerevisiae) (NSMCE1), mRNA [NM_145080]	-1.60809	10.7141	7.37274e-08
A_33_P3258723	RMND5B	ENST00000507937	64777	Homo sapiens required for meiotic nuclear division 5 homolog B (S. cerevisiae) (RMND5B), transcript variant 1, mRNA [NM_001288794]	-1.60786	9.73473	3.20995e-08
A_33_P3397443	PKMYT1	ENST00000574680	9088	Homo sapiens protein kinase, membrane associated tyrosine/threonine 1 (PKMYT1), transcript variant 2, mRNA [NM_182687]	-1.60725	12.9229	6.11317e-08
A_23_P117980	KATNB1	ENST00000562542	10300	Homo sapiens katanin p80 (WD repeat containing) subunit B 1 (KATNB1), mRNA [NM_005886]	-1.60655	8.42142	2.90732e-08
A_23_P121480	CD200	ENST00000478595	4345	Homo sapiens CD200 molecule (CD200), transcript variant 2, mRNA [NM_001004196]	-1.60585	7.21926	7.21768e-11
A_23_P47527	TMEM258	ENST00000545210	746	Homo sapiens transmembrane protein 258 (TMEM258), mRNA [NM_014206]	-1.60528	14.1206	4.66431e-08
A_33_P3256858	C14orf80	ENST00000334656	283643	Homo sapiens chromosome 14 open reading frame 80 (C14orf80), transcript variant 1, mRNA [NM_001134875]	-1.60489	12.7604	1.09605e-06
A_24_P346807	HERC4	ENST00000373700	26091	Homo sapiens HECT and RLD domain containing E3 ubiquitin protein ligase 4 (HERC4), transcript variant 1, mRNA [NM_022079]	-1.60476	8.4118	6.5625e-08
A_23_P209735	ARMC9	ENST00000349938	80210	Homo sapiens armadillo repeat containing 9 (ARMC9), transcript variant 2, mRNA [NM_025139]	-1.60228	8.48828	1.31102e-07
A_32_P94	LHFPL4	ENST00000287585	375323	Homo sapiens lipoma HMGIC fusion partner-like 4 (LHFPL4), mRNA [NM_198560]	-1.60209	9.87457	1.97043e-09
A_23_P132285	MPST	ENST00000404802	4357	Homo sapiens mercaptopyruvate sulfurtransferase (MPST), transcript variant 3, mRNA [NM_001130517]	-1.60179	12.2319	1.89838e-07
A_33_P3231739	ELOVL2	ENST00000354666	54898	Homo sapiens ELOVL fatty acid elongase 2 (ELOVL2), mRNA [NM_017770]	-1.60164	10.0653	3.02004e-10
A_33_P3326992	PDE4DIP	ENST00000369356	9659	Homo sapiens phosphodiesterase 4D interacting protein (PDE4DIP), transcript variant 1, mRNA [NM_014644]	-1.60142	7.45092	7.60403e-09
A_23_P201551	VAV3	ENST00000370056	10451	Homo sapiens vav 3 guanine nucleotide exchange factor (VAV3), transcript variant 1, mRNA [NM_006113]	-1.60045	11.1315	1.04949e-06
A_23_P15174	MT1F	ENST00000564295	4494	Homo sapiens metallothionein 1F (MT1F), transcript variant 1, mRNA [NM_005949]	-1.60023	10.5462	6.42567e-10
A_23_P76799	BAZ1A	ENST00000360310	11177	Homo sapiens bromodomain adjacent to zinc finger domain, 1A (BAZ1A), transcript variant 1, mRNA [NM_013448]	-1.59969	9.7098	8.73673e-07
A_23_P210581	KCNG1	ENST00000506387	3755	Homo sapiens potassium channel, voltage gated modifier subfamily G, member 1 (KCNG1), mRNA [NM_002237]	-1.5993	7.73875	1.19033e-09
A_33_P3210702		ENST00000506742	NA		-1.59794	13.7808	6.4705e-10
A_33_P3397399	PPP3CB	ENST00000342558	5532	Homo sapiens protein phosphatase 3, catalytic subunit, beta isozyme (PPP3CB), transcript variant 5, mRNA [NM_001289969]	-1.59665	7.00532	1.10244e-09
A_23_P148821	DPH5	ENST00000464270	51611	Homo sapiens diphthamide biosynthesis 5 (DPH5), transcript variant 1, mRNA [NM_001077394]	-1.59658	9.52062	1.12149e-06
A_33_P3343295	CORO7	ENST00000571227	79585	Homo sapiens coronin 7 (CORO7), transcript variant 1, mRNA [NM_024535]	-1.59534	10.687	5.8204e-07
A_19_P00315506	KIAA0040	ENST00000423313	9674	Homo sapiens KIAA0040 (KIAA0040), transcript variant 1, mRNA [NM_001162893]	-1.59506	8.01094	9.21137e-08
A_23_P48099	NUP37	ENST00000547269	79023	Homo sapiens nucleoporin 37kDa (NUP37), mRNA [NM_024057]	-1.59415	10.6332	1.75539e-07
A_23_P133075	TBCK	ENST00000514689	93627	Homo sapiens TBC1 domain containing kinase (TBCK), transcript variant 4, mRNA [NM_033115]	-1.59353	8.23206	1.57689e-09
A_33_P3239084	EEF2KMT	ENST00000585436	196483	Homo sapiens eukaryotic elongation factor 2 lysine methyltransferase (EEF2KMT), transcript variant 1, mRNA [NM_201400]	-1.59286	9.13344	4.97496e-08
A_24_P88801	NPHP1	ENST00000355301	4867	Homo sapiens nephronophthisis 1 (juvenile) (NPHP1), transcript variant 1, mRNA [NM_000272]	-1.59283	8.34891	2.38357e-09
A_33_P3599591	PAPPA	ENST00000328252	5069	Homo sapiens pregnancy-associated plasma protein A, pappalysin 1 (PAPPA), mRNA [NM_002581]	-1.59279	6.72869	2.44742e-10
A_33_P3221868	TMEM216	ENST00000334888	51259	Homo sapiens transmembrane protein 216 (TMEM216), transcript variant 2, mRNA [NM_001173990]	-1.5924	8.65157	6.25731e-09
A_33_P3300092	NDST1	ENST00000261797	3340	Homo sapiens N-deacetylase/N-sulfotransferase (heparan glucosaminyl) 1 (NDST1), transcript variant 1, mRNA [NM_001543]	-1.59137	12.1569	1.0387e-07
A_23_P51085	SPC25	ENST00000611144	57405	Homo sapiens SPC25, NDC80 kinetochore complex component (SPC25), mRNA [NM_020675]	-1.59123	11.1742	6.90675e-06
A_33_P3366221	NTNG1	ENST00000477948	22854	Homo sapiens netrin G1 (NTNG1), transcript variant 3, mRNA [NM_014917]	-1.59118	6.81793	2.60537e-10
A_24_P32520	RNF214	ENST00000300650	257160	Homo sapiens ring finger protein 214 (RNF214), transcript variant 1, mRNA [NM_001077239]	-1.59096	8.14536	2.15543e-07
A_24_P58054	SLC9A8	ENST00000417961	23315	Homo sapiens solute carrier family 9, subfamily A (NHE8, cation proton antiporter 8), member 8 (SLC9A8), transcript variant 2, mRNA [NM_015266]	-1.58955	8.20944	2.59459e-10
A_32_P4985	CAMTA1	ENST00000303635	23261	Homo sapiens calmodulin binding transcription activator 1 (CAMTA1), transcript variant 1, mRNA [NM_015215]	-1.5892	6.96189	1.05225e-10
A_23_P205959	ALDH1A3	ENST00000329841	220	Homo sapiens aldehyde dehydrogenase 1 family, member A3 (ALDH1A3), transcript variant 1, mRNA [NM_000693]	-1.58883	8.55547	1.64005e-11
A_32_P216872	PDXDC2P		283970	Homo sapiens mRNA; cDNA DKFZp686B0962 (from clone DKFZp686B0962). [BX647358]	-1.58829	9.10313	1.17307e-08
A_23_P71821	PBX3	ENST00000447726	5090	Homo sapiens pre-B-cell leukemia homeobox 3 (PBX3), transcript variant 1, mRNA [NM_006195]	-1.58771	9.51078	9.45925e-07
A_33_P3376636	OPA3	ENST00000323060	80207	Homo sapiens optic atrophy 3 (autosomal recessive, with chorea and spastic paraplegia) (OPA3), transcript variant 1, mRNA [NM_001017989]	-1.58672	7.96459	1.05105e-09
A_21_P0008862	LOC101929560	ENST00000559267	101929560	PREDICTED: Homo sapiens uncharacterized LOC101929560 (LOC101929560), transcript variant X3, ncRNA [XR_424652]	-1.58556	9.03664	1.20674e-09
A_33_P3242748	ARFRP1	ENST00000612157	10139	Homo sapiens ADP-ribosylation factor related protein 1 (ARFRP1), transcript variant 8, mRNA [NM_001267549]	-1.58498	12.5575	1.2705e-09
A_32_P194246	CLEC16A	ENST00000409790	23274	Homo sapiens C-type lectin domain family 16, member A (CLEC16A), transcript variant 1, mRNA [NM_015226]	-1.5839	10.2293	1.61037e-07
A_23_P150741	C2CD3	ENST00000442398	26005	Homo sapiens C2 calcium-dependent domain containing 3 (C2CD3), transcript variant 1, mRNA [NM_001286577]	-1.58368	10.7411	5.27791e-09
A_23_P214897	AKAP12	ENST00000490177	9590	Homo sapiens A kinase (PRKA) anchor protein 12 (AKAP12), transcript variant 2, mRNA [NM_144497]	-1.5827	11.4801	3.70499e-09
A_23_P65629	KCNK10	ENST00000319231	54207	Homo sapiens potassium channel, two pore domain subfamily K, member 10 (KCNK10), transcript variant 1, mRNA [NM_021161]	-1.58131	7.96162	2.8221e-08
A_23_P28733	RBL1	ENST00000373664	5933	Homo sapiens retinoblastoma-like 1 (RBL1), transcript variant 1, mRNA [NM_002895]	-1.5811	8.60238	3.17826e-07
A_23_P133923	GPANK1	ENST00000375896	7918	Homo sapiens G patch domain and ankyrin repeats 1 (GPANK1), transcript variant 2, mRNA [NM_033177]	-1.58044	12.1818	3.90604e-08
A_23_P68717	PSMG1	ENST00000481921	8624	Homo sapiens proteasome (prosome, macropain) assembly chaperone 1 (PSMG1), transcript variant 1, mRNA [NM_003720]	-1.58009	13.6978	1.21562e-08
A_24_P6083	CHCHD10	ENST00000517886	400916	Homo sapiens coiled-coil-helix-coiled-coil-helix domain containing 10 (CHCHD10), transcript variant 2, mRNA [NM_213720]	-1.58	12.0851	1.03428e-05
A_21_P0010889	NUTM2A-AS1		728190	Homo sapiens NUTM2A antisense RNA 1 (NUTM2A-AS1), long non-coding RNA [NR_024397]	-1.57945	8.64629	7.22674e-08
A_23_P68628	NECAB3	ENST00000485399	63941	Homo sapiens N-terminal EF-hand calcium binding protein 3 (NECAB3), transcript variant 2, mRNA [NM_031232]	-1.57929	8.96043	2.15172e-10
A_23_P126908	TNFRSF14	ENST00000466750	8764	Homo sapiens tumor necrosis factor receptor superfamily, member 14 (TNFRSF14), transcript variant 1, mRNA [NM_003820]	-1.57755	10.4572	1.60147e-09
A_23_P254688	TMEM108	ENST00000511388	66000	Homo sapiens transmembrane protein 108 (TMEM108), transcript variant 1, mRNA [NM_023943]	-1.57696	9.99895	7.83238e-09
A_21_P0014746	lnc-MTX1-1		NA	LNCipedia lincRNA (lnc-MTX1-1), lincRNA [lnc-MTX1-1:3]	-1.57659	8.73455	6.79591e-09
A_23_P21706	CTPS1	ENST00000372621	1503	Homo sapiens CTP synthase 1 (CTPS1), transcript variant 1, mRNA [NM_001905]	-1.57618	12.7811	1.09403e-08
A_23_P50775	LRFN3	ENST00000246529	79414	Homo sapiens leucine rich repeat and fibronectin type III domain containing 3 (LRFN3), mRNA [NM_024509]	-1.57488	10.5602	5.67906e-07
A_23_P130811	ZNF536	ENST00000355537	9745	Homo sapiens zinc finger protein 536 (ZNF536), mRNA [NM_014717]	-1.57247	6.71961	1.94976e-08
A_23_P422794	NSMCE2	ENST00000522563	286053	Homo sapiens non-SMC element 2, MMS21 homolog (S. cerevisiae) (NSMCE2), mRNA [NM_173685]	-1.57217	9.68849	8.29008e-06
A_33_P3411427	ZNF837	ENST00000597582	116412	Homo sapiens zinc finger protein 837 (ZNF837), transcript variant 2, mRNA [NM_138466]	-1.57207	10.8289	1.66025e-07
A_23_P32707	ESPL1	ENST00000552462	9700	Homo sapiens extra spindle pole bodies homolog 1 (S. cerevisiae) (ESPL1), mRNA [NM_012291]	-1.57192	11.2409	1.93233e-08
A_23_P98483	ZBED5		58486	Homo sapiens zinc finger, BED-type containing 5 (ZBED5), transcript variant 1, mRNA [NM_021211]	-1.57173	12.3825	1.25713e-09
A_24_P96961	SPSB1	ENST00000328089	80176	Homo sapiens splA/ryanodine receptor domain and SOCS box containing 1 (SPSB1), mRNA [NM_025106]	-1.57141	9.76876	3.3539e-08
A_32_P36694	JAZF1	ENST00000283928	221895	Homo sapiens JAZF zinc finger 1 (JAZF1), mRNA [NM_175061]	-1.57116	8.12467	2.85989e-07
A_23_P209430	ALS2	ENST00000264276	57679	Homo sapiens amyotrophic lateral sclerosis 2 (juvenile) (ALS2), transcript variant 1, mRNA [NM_020919]	-1.57077	6.9857	1.40756e-08
A_23_P431981	HMGXB4	ENST00000216106	10042	Homo sapiens HMG box domain containing 4 (HMGXB4), transcript variant 1, mRNA [NM_001003681]	-1.56998	9.65218	1.30291e-05
A_23_P10385	DTL	ENST00000475419	51514	Homo sapiens denticleless E3 ubiquitin protein ligase homolog (Drosophila) (DTL), transcript variant 1, mRNA [NM_016448]	-1.56938	10.4398	2.14794e-07
A_23_P82738	RAD54B	ENST00000611249	25788	Homo sapiens RAD54 homolog B (S. cerevisiae) (RAD54B), transcript variant 1, mRNA [NM_012415]	-1.56925	9.31793	4.37458e-08
A_23_P210948	UQCC1	ENST00000496812	55245	Homo sapiens ubiquinol-cytochrome c reductase complex assembly factor 1 (UQCC1), transcript variant 1, mRNA [NM_018244]	-1.5691	9.11718	1.84232e-08
A_24_P149124	NREP	ENST00000446294	9315	Homo sapiens neuronal regeneration related protein (NREP), transcript variant 1, mRNA [NM_004772]	-1.56767	12.1653	1.47145e-11
A_23_P103433	OSCP1	ENST00000471369	127700	Homo sapiens organic solute carrier partner 1 (OSCP1), transcript variant 1, mRNA [NM_145047]	-1.56766	9.74665	5.2492e-09
A_23_P8848	INTS9	ENST00000523303	55756	Homo sapiens integrator complex subunit 9 (INTS9), transcript variant 1, mRNA [NM_018250]	-1.56631	10.9867	1.57828e-06
A_21_P0005818	LOC100507420		100507420	Homo sapiens uncharacterized LOC100507420 (LOC100507420), transcript variant 2, long non-coding RNA [NR_121621]	-1.56597	8.21447	6.89527e-08
A_24_P753161	BMPR2	ENST00000374580	659	Homo sapiens bone morphogenetic protein receptor, type II (serine/threonine kinase) (BMPR2), mRNA [NM_001204]	-1.56455	7.23564	6.7947e-10
A_33_P3216008	SKA3	ENST00000298260	221150	Homo sapiens spindle and kinetochore associated complex subunit 3 (SKA3), transcript variant 1, mRNA [NM_145061]	-1.56452	9.50114	1.60317e-06
A_33_P3347697	NOVA1	ENST00000539517	4857	Homo sapiens neuro-oncological ventral antigen 1 (NOVA1), transcript variant 1, mRNA [NM_002515]	-1.56375	9.3943	5.47661e-07
A_33_P3235217	CTPS1	ENST00000372616	1503	Homo sapiens CTP synthase 1 (CTPS1), transcript variant 1, mRNA [NM_001905]	-1.56177	11.4235	6.81684e-09
A_23_P162970	IPO4	ENST00000561199	79711	Homo sapiens importin 4 (IPO4), transcript variant 1, mRNA [NM_024658]	-1.56162	10.2907	7.78589e-08
A_32_P98683	MLLT6	ENST00000618876	4302	Homo sapiens myeloid/lymphoid or mixed-lineage leukemia (trithorax homolog, Drosophila); translocated to, 6 (MLLT6), mRNA [NM_005937]	-1.56102	10.5174	4.04469e-11
A_24_P302374	CLCN6	ENST00000312413	1185	Homo sapiens chloride channel, voltage-sensitive 6 (CLCN6), transcript variant 1, mRNA [NM_001286]	-1.56056	9.95239	4.44306e-10
A_23_P104692	PELI3	ENST00000532970	246330	Homo sapiens pellino E3 ubiquitin protein ligase family member 3 (PELI3), transcript variant 1, mRNA [NM_145065]	-1.56043	8.8912	4.66814e-08
A_23_P169278	AGTPBP1	ENST00000357081	23287	Homo sapiens ATP/GTP binding protein 1 (AGTPBP1), transcript variant 2, mRNA [NM_015239]	-1.56022	8.90377	1.62502e-07
A_23_P58953	NQO2	ENST00000426637	4835	Homo sapiens NAD(P)H dehydrogenase, quinone 2 (NQO2), transcript variant 3, mRNA [NM_000904]	-1.55919	10.2086	8.0267e-10
A_23_P396353	NIN	ENST00000476352	51199	Homo sapiens ninein (GSK3B interacting protein) (NIN), transcript variant 2, mRNA [NM_020921]	-1.55803	8.37851	1.38324e-06
A_19_P00318531	HOOK3	ENST00000307602	84376	Homo sapiens hook microtubule-tethering protein 3 (HOOK3), mRNA [NM_032410]	-1.55773	10.3304	4.30916e-08
A_21_P0013574	MTHFD1L	ENST00000444603	25902	Homo sapiens methylenetetrahydrofolate dehydrogenase (NADP+ dependent) 1-like (MTHFD1L), transcript variant 1, mRNA [NM_001242767]	-1.55765	9.50553	1.18049e-10
A_23_P413796	HAUS1	ENST00000592206	115106	Homo sapiens HAUS augmin-like complex, subunit 1 (HAUS1), transcript variant 1, mRNA [NM_138443]	-1.5558	11.9201	3.17469e-09
A_23_P134125	MAP3K5	ENST00000359015	4217	Homo sapiens mitogen-activated protein kinase kinase kinase 5 (MAP3K5), mRNA [NM_005923]	-1.55576	8.99403	2.00498e-08
A_23_P136058	ATR	ENST00000350721	545	Homo sapiens ATR serine/threonine kinase (ATR), mRNA [NM_001184]	-1.55542	10.334	3.04074e-08
A_23_P168951	ZHX2	ENST00000314393	22882	Homo sapiens zinc fingers and homeoboxes 2 (ZHX2), mRNA [NM_014943]	-1.55519	7.9386	1.54849e-08
A_24_P410797	KALRN	ENST00000393496	8997	Homo sapiens cDNA FLJ43991 fis, clone TESTI4019843, highly similar to Rattus norvegicus huntingtin-associated protein interacting protein (duo) (Hapip). [AK125979]	-1.55503	7.82781	3.16881e-07
A_24_P226508	HS3ST5	ENST00000312719	222537	Homo sapiens heparan sulfate (glucosamine) 3-O-sulfotransferase 5 (HS3ST5), mRNA [NM_153612]	-1.55492	6.79251	5.36001e-11
A_33_P3224105	KNSTRN	ENST00000416151	90417	Homo sapiens kinetochore-localized astrin/SPAG5 binding protein (KNSTRN), transcript variant 2, mRNA [NM_001142761]	-1.55466	12.3874	2.76338e-06
A_33_P3283044	MTCL1	ENST00000400050	23255	Homo sapiens microtubule crosslinking factor 1 (MTCL1), mRNA [NM_015210]	-1.55466	7.31868	8.96643e-08
A_21_P0014632	LOC101928979		101928979	PREDICTED: Homo sapiens uncharacterized LOC101928979 (RP11-458D21.1), transcript variant X2, ncRNA [XR_426812]	-1.55456	7.7256	4.92289e-10
A_23_P14928	COQ9	ENST00000569980	57017	Homo sapiens coenzyme Q9 (COQ9), mRNA [NM_020312]	-1.55365	11.0452	2.61933e-08
A_33_P3242264	NSUN4	ENST00000307089	387338	Homo sapiens NOP2/Sun domain family, member 4 (NSUN4), transcript variant 1, mRNA [NM_199044]	-1.55314	10.3441	1.20016e-08
A_33_P3352103	LYPLAL1	ENST00000366927	127018	Homo sapiens lysophospholipase-like 1 (LYPLAL1), transcript variant 1, mRNA [NM_138794]	-1.55239	8.25448	3.13821e-10
A_23_P91114	PREB	ENST00000444452	10113	Homo sapiens prolactin regulatory element binding (PREB), mRNA [NM_013388]	-1.55197	10.7624	6.29905e-06
A_23_P84922	HDAC8	ENST00000470998	55869	Homo sapiens histone deacetylase 8 (HDAC8), transcript variant 1, mRNA [NM_018486]	-1.55168	7.42469	9.08728e-09
A_24_P371303	FAM208A	ENST00000614531	23272	Homo sapiens family with sequence similarity 208, member A (FAM208A), transcript variant 2, mRNA [NM_015224]	-1.55079	8.30059	9.04363e-07
A_23_P10873	TLR1	ENST00000502213	7096	Homo sapiens toll-like receptor 1 (TLR1), mRNA [NM_003263]	-1.54971	6.80873	9.11325e-12
A_33_P3285987	METTL15	ENST00000303459	196074	Homo sapiens methyltransferase like 15 (METTL15), transcript variant 2, mRNA [NM_152636]	-1.54956	9.12178	9.24681e-08
A_33_P3371175	CYP20A1	ENST00000613925	57404	Homo sapiens cytochrome P450, family 20, subfamily A, polypeptide 1 (CYP20A1), mRNA [NM_177538]	-1.5495	10.3952	4.37218e-07
A_33_P3256425	BICD1	ENST00000548411	636	Homo sapiens bicaudal D homolog 1 (Drosophila) (BICD1), transcript variant 1, mRNA [NM_001714]	-1.5486	7.64815	2.38955e-08
A_32_P180265			NA	Q5VT28_HUMAN (Q5VT28) Family with sequence similarity 27, member B (Family with sequence similarity 27, member A) (Family with sequence similarity 27, member C), partial (85%) [THC2538882]	-1.548	8.6721	7.60152e-11
A_24_P166663	CDK6	ENST00000265734	1021	Homo sapiens cyclin-dependent kinase 6 (CDK6), transcript variant 1, mRNA [NM_001259]	-1.54798	14.5303	5.76662e-10
A_23_P383986	CHST15	ENST00000346248	51363	Homo sapiens carbohydrate (N-acetylgalactosamine 4-sulfate 6-O) sulfotransferase 15 (CHST15), transcript variant 1, mRNA [NM_015892]	-1.54697	7.75584	7.38131e-10
A_23_P105592	MVK	ENST00000447878	4598	Homo sapiens mevalonate kinase (MVK), transcript variant 1, mRNA [NM_000431]	-1.54542	12.6116	7.92896e-07
A_23_P81993	C6orf1	ENST00000481533	221491	Homo sapiens chromosome 6 open reading frame 1 (C6orf1), transcript variant 1, mRNA [NM_178508]	-1.54521	13.9535	6.41502e-09
A_23_P74391	OPN3	ENST00000463155	23596	Homo sapiens opsin 3 (OPN3), mRNA [NM_014322]	-1.54383	8.11131	4.48382e-08
A_33_P3259902		ENST00000606102	NA	high mobility group nucleosomal binding domain 2 pseudogene 28 [Source:HGNC Symbol;Acc:HGNC:39395] [ENST00000606102]	-1.54224	12.3525	2.25384e-07
A_23_P161125	MOV10	ENST00000471160	4343	Homo sapiens Mov10 RISC complex RNA helicase (MOV10), transcript variant 1, mRNA [NM_020963]	-1.54058	9.42232	1.838e-07
A_23_P501849	RPL13	ENST00000562879	6137	Homo sapiens ribosomal protein L13 (RPL13), transcript variant 2, mRNA [NM_033251]	-1.54049	14.4017	3.06067e-12
A_23_P120467	ZFP64	ENST00000361387	55734	Homo sapiens ZFP64 zinc finger protein (ZFP64), transcript variant 4, mRNA [NM_199427]	-1.53789	8.59689	1.38618e-06
A_23_P342727	STARD13	ENST00000255486	90627	Homo sapiens StAR-related lipid transfer (START) domain containing 13 (STARD13), transcript variant 1, mRNA [NM_178006]	-1.53691	8.00675	1.44571e-07
A_23_P57137	AP5S1	ENST00000379573	55317	Homo sapiens adaptor-related protein complex 5, sigma 1 subunit (AP5S1), transcript variant 2, mRNA [NM_018347]	-1.53631	9.62405	2.15616e-08
A_23_P144916	GFPT2	ENST00000253778	9945	Homo sapiens glutamine-fructose-6-phosphate transaminase 2 (GFPT2), mRNA [NM_005110]	-1.53584	10.8507	7.15356e-10
A_23_P143474	ATP5O	ENST00000429064	539	Homo sapiens ATP synthase, H+ transporting, mitochondrial F1 complex, O subunit (ATP5O), mRNA [NM_001697]	-1.53517	15.648	7.55024e-10
A_33_P3210203	SPIRE2	ENST00000378247	84501	Homo sapiens spire-type actin nucleation factor 2 (SPIRE2), mRNA [NM_032451]	-1.53396	10.5387	1.43689e-09
A_21_P0009960	lnc-NCOA3-2		NA	BX116929 Soares_multiple_sclerosis_2NbHMSP Homo sapiens cDNA clone IMAGp998E17622, mRNA sequence [BX116929]	-1.53386	8.04125	1.26228e-05
A_23_P50000	FAM57A	ENST00000570699	79850	Homo sapiens family with sequence similarity 57, member A (FAM57A), mRNA [NM_024792]	-1.53334	9.69326	4.50185e-07
A_24_P941353	PCYT1B	ENST00000379145	9468	Homo sapiens phosphate cytidylyltransferase 1, choline, beta (PCYT1B), transcript variant 1, mRNA [NM_004845]	-1.53303	7.52888	4.75518e-09
A_33_P3257678	HIST2H3A	ENST00000369158	333932	Homo sapiens histone cluster 2, H3a (HIST2H3A), mRNA [NM_001005464]	-1.53265	13.5006	4.13511e-08
A_23_P152305	CDH11	ENST00000394156	1009	Homo sapiens cadherin 11, type 2, OB-cadherin (osteoblast) (CDH11), mRNA [NM_001797]	-1.53242	8.08205	4.25466e-06
A_23_P42045	ORC3	ENST00000392844	23595	Homo sapiens origin recognition complex, subunit 3 (ORC3), transcript variant 1, mRNA [NM_181837]	-1.53225	10.3157	6.53914e-10
A_33_P3307500	STRA6	ENST00000432245	64220	Homo sapiens stimulated by retinoic acid 6 (STRA6), transcript variant 5, mRNA [NM_001142620]	-1.53159	6.84091	2.26001e-08
A_23_P119254	ASF1B	ENST00000263382	55723	Homo sapiens anti-silencing function 1B histone chaperone (ASF1B), mRNA [NM_018154]	-1.5314	11.1087	3.11185e-08
A_23_P155441	RFT1	ENST00000296292	91869	Homo sapiens RFT1 homolog (S. cerevisiae) (RFT1), mRNA [NM_052859]	-1.53118	10.1345	5.60549e-08
A_23_P256375	STX4	ENST00000493902	6810	Homo sapiens syntaxin 4 (STX4), transcript variant 3, mRNA [NM_004604]	-1.53102	12.399	1.81043e-09
A_32_P225816	PRDM16	ENST00000270722	63976	Homo sapiens PR domain containing 16 (PRDM16), transcript variant 1, mRNA [NM_022114]	-1.53087	8.18994	2.02249e-07
A_23_P91250	ZNF334	ENST00000347606	55713	Homo sapiens zinc finger protein 334 (ZNF334), transcript variant 3, mRNA [NM_001270497]	-1.52964	7.60018	1.66034e-09
A_23_P501451	SLX1A	ENST00000563616	548593	Homo sapiens SLX1 structure-specific endonuclease subunit homolog A (S. cerevisiae) (SLX1A), transcript variant 1, mRNA [NM_001014999]	-1.52869	11.2078	2.97773e-08
A_23_P162589	VDR	ENST00000229022	7421	Homo sapiens vitamin D (1,25- dihydroxyvitamin D3) receptor (VDR), transcript variant 2, mRNA [NM_001017535]	-1.52833	9.34765	1.17307e-08
A_23_P82674	GBAS	ENST00000497279	2631	Homo sapiens glioblastoma amplified sequence (GBAS), transcript variant 1, mRNA [NM_001483]	-1.52816	9.96696	6.70647e-10
A_23_P368681	GIMAP2	ENST00000223293	26157	Homo sapiens GTPase, IMAP family member 2 (GIMAP2), mRNA [NM_015660]	-1.52814	8.10534	6.06073e-08
A_23_P304016		ENST00000619764	NA		-1.528	7.48187	4.30339e-08
A_33_P3377130	MAP3K5	ENST00000359015	4217	Homo sapiens mitogen-activated protein kinase kinase kinase 5 (MAP3K5), mRNA [NM_005923]	-1.52776	7.85379	2.96109e-09
A_23_P123672	TDRD7	ENST00000355295	23424	Homo sapiens tudor domain containing 7 (TDRD7), transcript variant 1, mRNA [NM_014290]	-1.52753	10.2783	4.62904e-07
A_23_P29303	RRP7A	ENST00000483303	27341	Homo sapiens ribosomal RNA processing 7 homolog A (S. cerevisiae) (RRP7A), mRNA [NM_015703]	-1.52637	8.75861	1.52338e-08
A_21_P0013181	LOC100506098	ENST00000439058	100506098	PREDICTED: Homo sapiens uncharacterized LOC100506098 (LOC100506098), transcript variant X3, ncRNA [XR_108746]	-1.52632	7.18474	2.96971e-09
A_32_P210202	E2F7	ENST00000416496	144455	Homo sapiens E2F transcription factor 7 (E2F7), mRNA [NM_203394]	-1.52576	11.2541	1.1054e-06
A_24_P124992	PSMA4	ENST00000557929	5685	Homo sapiens proteasome (prosome, macropain) subunit, alpha type, 4 (PSMA4), transcript variant 1, mRNA [NM_002789]	-1.52547	13.0015	2.0141e-08
A_23_P73208	GABPB2	ENST00000467551	126626	Homo sapiens GA binding protein transcription factor, beta subunit 2 (GABPB2), mRNA [NM_144618]	-1.52407	7.72881	2.43191e-11
A_23_P337934	FBLIM1	ENST00000375766	54751	Homo sapiens filamin binding LIM protein 1 (FBLIM1), transcript variant 1, mRNA [NM_017556]	-1.52378	11.1458	1.43939e-07
A_33_P3368471	NT5DC1	ENST00000460749	221294	Homo sapiens 5-nucleotidase domain containing 1 (NT5DC1), mRNA [NM_152729]	-1.52374	8.15741	6.41502e-09
A_24_P361158	ZNF839	ENST00000558850	55778	Homo sapiens zinc finger protein 839 (ZNF839), transcript variant 1, mRNA [NM_018335]	-1.52353	8.49421	6.81587e-08
A_24_P802145	IRS1	ENST00000305123	3667	Homo sapiens insulin receptor substrate 1 (IRS1), mRNA [NM_005544]	-1.5229	7.57746	9.77468e-09
A_23_P126393	SETDB1	ENST00000271640	9869	Homo sapiens SET domain, bifurcated 1 (SETDB1), transcript variant 2, mRNA [NM_012432]	-1.52233	11.1809	9.21854e-08
A_24_P304051	GSTO1	ENST00000493946	9446	Homo sapiens glutathione S-transferase omega 1 (GSTO1), transcript variant 1, mRNA [NM_004832]	-1.52218	12.5942	3.00159e-07
A_24_P832156	FAM120AOS	ENST00000520403	158293	Homo sapiens family with sequence similarity 120A opposite strand (FAM120AOS), mRNA [NM_198841]	-1.52026	11.1129	7.89644e-10
A_33_P3691916	FAM13A	ENST00000264344	10144	Homo sapiens family with sequence similarity 13, member A (FAM13A), transcript variant 1, mRNA [NM_014883]	-1.52017	7.14916	3.41295e-09
A_32_P110872	GGACT	ENST00000376250	87769	Homo sapiens gamma-glutamylamine cyclotransferase (GGACT), transcript variant 1, mRNA [NM_033110]	-1.51941	7.35234	5.61954e-09
A_21_P0014224	LOC101929759		101929759	PREDICTED: Homo sapiens uncharacterized LOC101929759 (LOC101929759), ncRNA [XR_242480]	-1.5185	6.73805	7.10942e-10
A_32_P77502	HNRNPA3	ENST00000483137	220988	Homo sapiens heterogeneous nuclear ribonucleoprotein A3 (HNRNPA3), mRNA [NM_194247]	-1.51811	14.1028	2.54961e-07
A_23_P6651	FAM208A	ENST00000431842	23272	Homo sapiens family with sequence similarity 208, member A (FAM208A), transcript variant 2, mRNA [NM_015224]	-1.51686	7.65681	4.2662e-08
A_23_P146444	CORO2A	ENST00000375077	7464	Homo sapiens coronin, actin binding protein, 2A (CORO2A), transcript variant 1, mRNA [NM_003389]	-1.51684	7.42985	1.49479e-09
A_33_P3263307	RANGAP1	ENST00000455915	5905	Homo sapiens Ran GTPase activating protein 1 (RANGAP1), transcript variant 1, mRNA [NM_001278651]	-1.51641	15.2673	1.37286e-09
A_33_P3288159	ASPM	ENST00000294732	259266	Homo sapiens asp (abnormal spindle) homolog, microcephaly associated (Drosophila) (ASPM), transcript variant 1, mRNA [NM_018136]	-1.51621	9.64571	1.10944e-07
A_23_P135914	SF3B3	ENST00000565990	23450	Homo sapiens splicing factor 3b, subunit 3, 130kDa (SF3B3), mRNA [NM_012426]	-1.51551	11.2479	1.42459e-07
A_23_P415411	HIST1H4E		8367	Homo sapiens histone cluster 1, H4e (HIST1H4E), mRNA [NM_003545]	-1.51495	14.0526	1.28853e-08
A_23_P125668	SLC25A43	ENST00000488158	203427	Homo sapiens solute carrier family 25, member 43 (SLC25A43), mRNA [NM_145305]	-1.51476	9.29939	9.22696e-08
A_23_P317324	MECOM	ENST00000468789	2122	Homo sapiens MDS1 and EVI1 complex locus (MECOM), transcript variant 2, mRNA [NM_005241]	-1.51464	7.85851	5.33911e-08
A_32_P194072	TECPR1	ENST00000485716	25851	Homo sapiens tectonin beta-propeller repeat containing 1 (TECPR1), mRNA [NM_015395]	-1.51322	10.8174	1.71749e-08
A_33_P3265185		ENST00000403904	NA	casein kinase 1, epsilon [Source:HGNC Symbol;Acc:HGNC:2453] [ENST00000403904]	-1.51304	15.339	1.3716e-07
A_23_P31721	E2F5	ENST00000517476	1875	Homo sapiens E2F transcription factor 5, p130-binding (E2F5), transcript variant 1, mRNA [NM_001951]	-1.51255	8.55925	1.77123e-06
A_33_P3335725	INSR	ENST00000341500	3643	Homo sapiens insulin receptor (INSR), transcript variant 1, mRNA [NM_000208]	-1.51245	7.08861	5.75699e-08
A_24_P381136	PACSIN3	ENST00000528462	29763	Homo sapiens protein kinase C and casein kinase substrate in neurons 3 (PACSIN3), transcript variant 2, mRNA [NM_016223]	-1.5121	7.87167	4.21847e-09
A_23_P358470	PRIMPOL	ENST00000512658	201973	Homo sapiens primase and polymerase (DNA-directed) (PRIMPOL), transcript variant 1, mRNA [NM_152683]	-1.51126	8.41423	7.83596e-09
A_21_P0000813	APELA	ENST00000507152	100506013	Homo sapiens apelin receptor early endogenous ligand (APELA), mRNA [NM_001297550]	-1.51108	7.32116	1.29315e-07
A_24_P325176	KIAA1109	ENST00000264501	84162	Homo sapiens KIAA1109 (KIAA1109), mRNA [NM_015312]	-1.51089	7.9958	3.94429e-09
A_33_P3393843	SECISBP2	ENST00000498819	79048	Homo sapiens SECIS binding protein 2 (SECISBP2), transcript variant 4, mRNA [NM_001282690]	-1.51043	7.77599	4.13859e-09
A_23_P3212	DTWD1	ENST00000558653	56986	Homo sapiens DTW domain containing 1 (DTWD1), transcript variant 1, mRNA [NM_020234]	-1.51018	8.77901	2.06124e-08
A_23_P121326	CYB561D2	ENST00000418577	11068	Homo sapiens cytochrome b561 family, member D2 (CYB561D2), transcript variant 1, mRNA [NM_007022]	-1.50996	10.3888	8.8756e-10
A_33_P3239532	ZNF3	ENST00000413658	7551	Homo sapiens zinc finger protein 3 (ZNF3), transcript variant 1, mRNA [NM_017715]	-1.50973	7.23387	1.30237e-10
A_33_P3281795	MGLL	ENST00000434178	11343	Homo sapiens monoglyceride lipase (MGLL), transcript variant 1, mRNA [NM_007283]	-1.50874	11.3252	1.28128e-09
A_24_P268196	LZIC	ENST00000377223	84328	leucine zipper and CTNNBIP1 domain containing [Source:HGNC Symbol;Acc:HGNC:17497] [ENST00000377223]	-1.50812	7.92074	1.1591e-10
A_33_P3264875	GRK6	ENST00000355958	2870	Homo sapiens G protein-coupled receptor kinase 6 (GRK6), transcript variant 3, mRNA [NM_001004105]	-1.50731	8.67242	1.19938e-07
A_33_P3716128	SMC4	ENST00000462787	10051	Homo sapiens structural maintenance of chromosomes 4 (SMC4), transcript variant 1, mRNA [NM_005496]	-1.50681	11.0559	5.71415e-08
A_32_P128656	MID1	ENST00000380787	4281	Homo sapiens midline 1 (MID1), transcript variant 1, mRNA [NM_000381]	-1.50648	7.82432	1.32826e-08
A_33_P3334220	ACACB	ENST00000377848	32	Homo sapiens acetyl-CoA carboxylase beta (ACACB), mRNA [NM_001093]	-1.50513	8.72684	5.22704e-07
A_33_P3284557	ZAK	ENST00000409176	51776	Homo sapiens sterile alpha motif and leucine zipper containing kinase AZK (ZAK), transcript variant 1, mRNA [NM_016653]	-1.5044	9.59144	1.84893e-08
A_33_P3362498	ATR	ENST00000350721	545	Homo sapiens ATR serine/threonine kinase (ATR), mRNA [NM_001184]	-1.50323	8.02799	2.11571e-08
A_24_P349965	TCF19	ENST00000400401	6941	Homo sapiens transcription factor 19 (TCF19), transcript variant 1, mRNA [NM_007109]	-1.50307	7.64201	4.55123e-08
A_23_P131935	FERMT1	ENST00000217289	55612	Homo sapiens fermitin family member 1 (FERMT1), mRNA [NM_017671]	-1.50297	9.25272	7.34498e-08
A_23_P155979	EGF	ENST00000544918	1950	Homo sapiens epidermal growth factor (EGF), transcript variant 1, mRNA [NM_001963]	-1.50288	7.9552	4.59076e-08
A_23_P146830	SLC25A10	ENST00000331531	1468	Homo sapiens solute carrier family 25 (mitochondrial carrier; dicarboxylate transporter), member 10 (SLC25A10), transcript variant 2, mRNA [NM_012140]	-1.50263	9.1334	4.05747e-09
A_33_P3388938	SNAI3-AS1		197187	Homo sapiens SNAI3 antisense RNA 1 (SNAI3-AS1), transcript variant 1, long non-coding RNA [NR_024402]	-1.50175	7.64869	7.08571e-08
A_23_P137848	MRPL24	ENST00000434558	79590	Homo sapiens mitochondrial ribosomal protein L24 (MRPL24), transcript variant 1, mRNA [NM_145729]	-1.50003	12.8175	1.87829e-09
A_33_P3351474	SMARCAD1	ENST00000394961	56916	Homo sapiens SWI/SNF-related, matrix-associated actin-dependent regulator of chromatin, subfamily a, containing DEAD/H box 1 (SMARCAD1), transcript variant 1, mRNA [NM_001128429]	-1.49994	7.72974	9.08061e-09
A_23_P156402	NME5	ENST00000506657	8382	Homo sapiens NME/NM23 family member 5 (NME5), mRNA [NM_003551]	-1.49955	7.86608	1.06395e-10
A_24_P14010	NMT1	ENST00000258960	4836	Homo sapiens N-myristoyltransferase 1 (NMT1), mRNA [NM_021079]	-1.49877	12.807	7.19445e-09
A_23_P17204	ANAPC1	ENST00000462785	64682	Homo sapiens anaphase promoting complex subunit 1 (ANAPC1), mRNA [NM_022662]	-1.4983	11.367	4.59619e-07
A_33_P3227788	PANK1	ENST00000342512	53354	Homo sapiens pantothenate kinase 1 (PANK1), transcript variant alpha, mRNA [NM_148977]	-1.49827	8.17935	3.55282e-07
A_24_P417162	TBL1X	ENST00000407597	6907	Homo sapiens transducin (beta)-like 1X-linked (TBL1X), transcript variant 1, mRNA [NM_005647]	-1.49769	9.70581	1.60312e-08
A_23_P62335	TMLHE	ENST00000369439	55217	Homo sapiens trimethyllysine hydroxylase, epsilon (TMLHE), transcript variant 1, mRNA [NM_018196]	-1.49734	7.88268	1.5003e-10
A_23_P68730	PDXK	ENST00000291565	8566	Homo sapiens pyridoxal (pyridoxine, vitamin B6) kinase (PDXK), mRNA [NM_003681]	-1.4971	11.3258	1.827e-08
A_33_P3248519	SMC4	ENST00000468653	10051	Homo sapiens structural maintenance of chromosomes 4 (SMC4), transcript variant 1, mRNA [NM_005496]	-1.49646	11.5015	2.08897e-07
A_33_P3258346	XAF1	ENST00000576724	54739	Homo sapiens XIAP associated factor 1 (XAF1), transcript variant 1, mRNA [NM_017523]	-1.49613	7.68865	1.94367e-08
A_24_P268160	DRAM2	ENST00000477769	128338	Homo sapiens DNA-damage regulated autophagy modulator 2 (DRAM2), mRNA [NM_178454]	-1.49551	8.85395	1.23767e-07
A_24_P135501		ENST00000497325	NA	Q5T8U4_HUMAN (Q5T8U4) Ribosomal protein L7a, partial (94%) [THC2577892]	-1.49539	14.2074	1.92719e-09
A_33_P3238976	TRMT5	ENST00000556317	57570	Homo sapiens tRNA methyltransferase 5 (TRMT5), mRNA [NM_020810]	-1.49503	12.8314	3.00842e-09
A_32_P116058	LINC00094		266655	Homo sapiens long intergenic non-protein coding RNA 94 (LINC00094), long non-coding RNA [NR_015427]	-1.49475	12.4805	5.88678e-11
A_33_P3735158	LOC286272		286272	Homo sapiens cDNA FLJ35685 fis, clone SPLEN2019257. [AK093004]	-1.49452	7.18176	1.589e-09
A_24_P418816	GPX7	ENST00000361314	2882	Homo sapiens glutathione peroxidase 7 (GPX7), mRNA [NM_015696]	-1.49435	8.24705	2.32176e-10
A_23_P114282	MCTS1	ENST00000371315	28985	Homo sapiens malignant T cell amplified sequence 1 (MCTS1), transcript variant 1, mRNA [NM_014060]	-1.49391	12.944	6.6906e-09
A_23_P213153	HNRNPDL	ENST00000502762	9987	Homo sapiens heterogeneous nuclear ribonucleoprotein D-like (HNRNPDL), transcript variant 2, mRNA [NM_031372]	-1.49381	11.5035	1.72745e-08
A_33_P3349145	TTLL1	ENST00000439248	25809	Homo sapiens tubulin tyrosine ligase-like family member 1 (TTLL1), transcript variant 1, mRNA [NM_012263]	-1.49346	9.02032	7.61202e-07
A_23_P56680	ATP5G3	ENST00000497075	518	Homo sapiens ATP synthase, H+ transporting, mitochondrial Fo complex, subunit C3 (subunit 9) (ATP5G3), transcript variant 3, mRNA [NM_001002258]	-1.493	15.897	3.07701e-09
A_24_P398972	COQ7	ENST00000321998	10229	Homo sapiens coenzyme Q7 homolog, ubiquinone (yeast) (COQ7), transcript variant 1, mRNA [NM_016138]	-1.4924	8.61739	2.20846e-07
A_33_P3384932	NUDT8	ENST00000376693	254552	Homo sapiens nudix (nucleoside diphosphate linked moiety X)-type motif 8 (NUDT8), transcript variant 1, mRNA [NM_001243750]	-1.48943	10.1708	1.97364e-08
A_23_P431268	PLEKHA6	ENST00000272203	22874	Homo sapiens pleckstrin homology domain containing, family A member 6 (PLEKHA6), mRNA [NM_014935]	-1.48909	7.23362	2.7018e-10
A_23_P310582	ST7L	ENST00000418497	54879	Homo sapiens suppression of tumorigenicity 7 like (ST7L), transcript variant 4, mRNA [NM_138729]	-1.48811	7.72321	1.51476e-08
A_23_P98310	CSTF3	ENST00000323959	1479	Homo sapiens cleavage stimulation factor, 3 pre-RNA, subunit 3, 77kDa (CSTF3), transcript variant 1, mRNA [NM_001326]	-1.48803	10.4533	8.09363e-07
A_23_P7253	LARP1B	ENST00000326639	55132	Homo sapiens La ribonucleoprotein domain family, member 1B (LARP1B), transcript variant 1, mRNA [NM_018078]	-1.48656	6.85937	1.60199e-10
A_23_P419795	SBF2	ENST00000525040	81846	Homo sapiens SET binding factor 2 (SBF2), mRNA [NM_030962]	-1.48541	8.93584	4.56677e-07
A_24_P363548	HIP1	ENST00000336926	3092	Homo sapiens huntingtin interacting protein 1 (HIP1), transcript variant 1, mRNA [NM_005338]	-1.48481	8.60711	1.2638e-09
A_23_P34527	FLAD1	ENST00000489992	80308	Homo sapiens flavin adenine dinucleotide synthetase 1 (FLAD1), transcript variant 1, mRNA [NM_025207]	-1.48398	9.70383	2.91568e-09
A_23_P125383	TMEFF2	ENST00000272771	23671	Homo sapiens transmembrane protein with EGF-like and two follistatin-like domains 2 (TMEFF2), mRNA [NM_016192]	-1.48266	11.4197	1.39059e-05
A_21_P0006914	LOC103344931		103344931	Homo sapiens uncharacterized LOC103344931 (LOC103344931), long non-coding RNA [NR_120684]	-1.48163	7.79029	3.35654e-10
A_24_P222997	ZRANB3	ENST00000403017	84083	Homo sapiens zinc finger, RAN-binding domain containing 3 (ZRANB3), transcript variant 1, mRNA [NM_032143]	-1.48078	7.87439	6.81684e-09
A_23_P130064	SNF8	ENST00000428788	11267	Homo sapiens SNF8, ESCRT-II complex subunit (SNF8), mRNA [NM_007241]	-1.48073	13.2416	3.81092e-07
A_32_P151875	ZNF398	ENST00000426851	57541	Homo sapiens zinc finger protein 398 (ZNF398), transcript variant 2, mRNA [NM_020781]	-1.4807	11.1152	6.19251e-10
A_23_P51936	TNFRSF9	ENST00000377507	3604	Homo sapiens tumor necrosis factor receptor superfamily, member 9 (TNFRSF9), mRNA [NM_001561]	-1.48056	6.7497	3.20685e-10
A_21_P0013370	LOC100506098	ENST00000439058	100506098	PREDICTED: Homo sapiens uncharacterized LOC100506098 (LOC100506098), transcript variant X3, ncRNA [XR_108746]	-1.48053	7.2999	1.11242e-09
A_23_P56127	SMG9	ENST00000601170	56006	Homo sapiens SMG9 nonsense mediated mRNA decay factor (SMG9), mRNA [NM_019108]	-1.47981	8.79015	1.34642e-07
A_33_P3385361	NOL7	ENST00000474485	51406	Homo sapiens nucleolar protein 7, 27kDa (NOL7), mRNA [NM_016167]	-1.4796	14.6676	1.38556e-08
A_23_P114155	GPKOW	ENST00000156109	27238	Homo sapiens G patch domain and KOW motifs (GPKOW), mRNA [NM_015698]	-1.47958	11.2057	6.05102e-08
A_24_P942250	CHD9	ENST00000564845	80205	Homo sapiens chromodomain helicase DNA binding protein 9 (CHD9), mRNA [NM_025134]	-1.47899	9.08574	4.85002e-07
A_23_P200001	NEXN	ENST00000480732	91624	Homo sapiens nexilin (F actin binding protein) (NEXN), transcript variant 1, mRNA [NM_144573]	-1.4786	10.0254	2.04218e-07
A_33_P3293474	OPN3	ENST00000366554	23596	Homo sapiens opsin 3 (OPN3), mRNA [NM_014322]	-1.47819	7.55876	4.95937e-09
A_23_P253586	DOPEY2	ENST00000399151	9980	Homo sapiens dopey family member 2 (DOPEY2), mRNA [NM_005128]	-1.47753	6.84437	6.90676e-11
A_23_P159382	SEC24D	ENST00000505134	9871	Homo sapiens SEC24 family member D (SEC24D), mRNA [NM_014822]	-1.47726	9.57781	6.11892e-07
A_24_P252575	RABGAP1	ENST00000373647	23637	Homo sapiens RAB GTPase activating protein 1 (RABGAP1), mRNA [NM_012197]	-1.47696	9.50837	8.40061e-08
A_23_P32577	DACH1	ENST00000611519	1602	Homo sapiens dachshund family transcription factor 1 (DACH1), transcript variant 1, mRNA [NM_080759]	-1.47661	8.58894	0.000664659
A_23_P47777	2009-03-01	ENST00000548358	92979	Homo sapiens membrane-associated ring finger (C3HC4) 9 (MARCH9), mRNA [NM_138396]	-1.47648	10.8824	2.02061e-08
A_24_P140827	PCMT1	ENST00000480010	5110	Homo sapiens protein-L-isoaspartate (D-aspartate) O-methyltransferase (PCMT1), transcript variant 1, mRNA [NM_005389]	-1.47615	10.4634	4.12073e-08
A_33_P3285156	BAIAP2-AS1	ENST00000577066	440465	Homo sapiens BAIAP2 antisense RNA 1 (head to head) (BAIAP2-AS1), long non-coding RNA [NR_026857]	-1.47576	10.7214	1.96327e-09
A_23_P4294	ZNF232	ENST00000570486	7775	Homo sapiens zinc finger protein 232 (ZNF232), mRNA [NM_014519]	-1.47543	9.12594	1.21664e-07
A_23_P143845	TIPARP	ENST00000461166	25976	Homo sapiens TCDD-inducible poly(ADP-ribose) polymerase (TIPARP), transcript variant 2, mRNA [NM_015508]	-1.47521	11.1146	6.65319e-11
A_23_P143190	MYBL2	ENST00000396863	4605	Homo sapiens v-myb avian myeloblastosis viral oncogene homolog-like 2 (MYBL2), transcript variant 1, mRNA [NM_002466]	-1.47461	9.67661	6.50456e-07
A_24_P288323	DPP9	ENST00000597145	91039	Homo sapiens dipeptidyl-peptidase 9 (DPP9), mRNA [NM_139159]	-1.47372	7.20526	1.07581e-09
A_23_P170518	DYM	ENST00000269445	54808	Homo sapiens dymeclin (DYM), mRNA [NM_017653]	-1.47352	11.5654	2.69415e-09
A_23_P204630	NTN4	ENST00000343702	59277	Homo sapiens netrin 4 (NTN4), mRNA [NM_021229]	-1.47305	7.13825	2.24902e-10
A_24_P170763	KHNYN	ENST00000251343	23351	Homo sapiens KH and NYN domain containing (KHNYN), transcript variant 1, mRNA [NM_015299]	-1.47285	10.4196	3.81004e-08
A_33_P3888629	MECOM	ENST00000264674	2122	Homo sapiens MDS1 and EVI1 complex locus (MECOM), transcript variant 6, mRNA [NM_001164000]	-1.47237	8.05763	6.46283e-07
A_23_P213255	SMARCAD1	ENST00000457823	56916	Homo sapiens SWI/SNF-related, matrix-associated actin-dependent regulator of chromatin, subfamily a, containing DEAD/H box 1 (SMARCAD1), transcript variant 3, mRNA [NM_020159]	-1.47218	10.3195	4.02308e-07
A_23_P204850	RB1	ENST00000267163	5925	Homo sapiens retinoblastoma 1 (RB1), mRNA [NM_000321]	-1.47158	11.4602	6.78439e-09
A_21_P0010695	LINC00339	ENST00000404210	29092	Homo sapiens long intergenic non-protein coding RNA 339 (LINC00339), transcript variant 3, long non-coding RNA [NR_109762]	-1.47124	8.83435	4.32995e-08
A_33_P3263756	ZNF446	ENST00000622379	55663	Homo sapiens zinc finger protein 446 (ZNF446), mRNA [NM_017908]	-1.46952	11.0773	5.73066e-10
A_33_P3222937	TMEM214	ENST00000404032	54867	Homo sapiens transmembrane protein 214 (TMEM214), transcript variant 1, mRNA [NM_017727]	-1.46938	13.0789	2.8239e-10
A_21_P0000697	LOC100505912		100505912	Homo sapiens uncharacterized LOC100505912 (LOC100505912), long non-coding RNA [NR_037877]	-1.4687	7.52182	3.07278e-10
A_23_P111604	NXPH1	ENST00000602349	30010	Homo sapiens neurexophilin 1 (NXPH1), mRNA [NM_152745]	-1.4686	7.942	6.80358e-08
A_19_P00322895		ENST00000473756	NA	long intergenic non-protein coding RNA 973 [Source:HGNC Symbol;Acc:HGNC:48868] [ENST00000473756]	-1.46843	7.057	9.94745e-10
A_33_P3367994	TAF8	ENST00000372977	129685	Homo sapiens TAF8 RNA polymerase II, TATA box binding protein (TBP)-associated factor, 43kDa (TAF8), mRNA [NM_138572]	-1.46775	8.76796	6.69277e-08
A_23_P5731	FAHD2A	ENST00000470100	51011	Homo sapiens fumarylacetoacetate hydrolase domain containing 2A (FAHD2A), mRNA [NM_016044]	-1.46732	11.0238	1.60179e-10
A_33_P3387050	C8orf82	ENST00000313465	414919	Homo sapiens chromosome 8 open reading frame 82 (C8orf82), mRNA [NM_001001795]	-1.46731	13.7406	4.5823e-09
A_32_P192692	KCNMA1	ENST00000604624	3778	Homo sapiens potassium channel, calcium activated large conductance subfamily M alpha, member 1 (KCNMA1), transcript variant 1, mRNA [NM_001014797]	-1.46676	7.72971	3.61117e-07
A_23_P166910	DNAJC13	ENST00000509279	23317	Homo sapiens DnaJ (Hsp40) homolog, subfamily C, member 13 (DNAJC13), mRNA [NM_015268]	-1.46662	9.8021	1.70699e-05
A_23_P421401	PDGFRB	ENST00000261799	5159	Homo sapiens platelet-derived growth factor receptor, beta polypeptide (PDGFRB), mRNA [NM_002609]	-1.46602	7.1806	1.07581e-09
A_23_P37870	STUB1	ENST00000564370	10273	Homo sapiens STIP1 homology and U-box containing protein 1, E3 ubiquitin protein ligase (STUB1), transcript variant 1, mRNA [NM_005861]	-1.46554	13.4565	1.3896e-09
A_23_P431381	C14orf80	ENST00000392522	283643	Homo sapiens chromosome 14 open reading frame 80 (C14orf80), transcript variant 1, mRNA [NM_001134875]	-1.46442	10.1499	5.53545e-06
A_23_P76015	ARHGEF17	ENST00000263674	9828	Homo sapiens Rho guanine nucleotide exchange factor (GEF) 17 (ARHGEF17), mRNA [NM_014786]	-1.46399	9.50105	2.00456e-09
A_33_P3348469	ANKRD13C		81573	Homo sapiens ankyrin repeat domain 13C (ANKRD13C), mRNA [NM_030816]	-1.46297	7.53151	7.14134e-10
A_23_P84872	SECISBP2	ENST00000339901	79048	Homo sapiens SECIS binding protein 2 (SECISBP2), transcript variant 1, mRNA [NM_024077]	-1.46237	8.13037	1.51026e-08
A_23_P133123	MND1	ENST00000622785	84057	Homo sapiens meiotic nuclear divisions 1 homolog (S. cerevisiae) (MND1), transcript variant 1, mRNA [NM_032117]	-1.4616	10.4928	1.84508e-06
A_23_P389919	WHSC1	ENST00000312087	7468	Homo sapiens Wolf-Hirschhorn syndrome candidate 1 (WHSC1), transcript variant 1, mRNA [NM_133330]	-1.46151	10.2416	1.0757e-09
A_23_P28590	FASTKD1	ENST00000488516	79675	Homo sapiens FAST kinase domains 1 (FASTKD1), transcript variant 1, mRNA [NM_024622]	-1.46133	10.7466	2.52877e-09
A_23_P51884	PUSL1	ENST00000493657	126789	Homo sapiens pseudouridylate synthase-like 1 (PUSL1), mRNA [NM_153339]	-1.46031	11.9317	3.79928e-10
A_23_P58009	C3orf52	ENST00000264848	79669	Homo sapiens chromosome 3 open reading frame 52 (C3orf52), transcript variant 2, mRNA [NM_024616]	-1.46026	7.72747	3.63061e-06
A_23_P82950	PCM1	ENST00000519802	5108	Homo sapiens pericentriolar material 1 (PCM1), mRNA [NM_006197]	-1.46003	12.4636	3.11185e-08
A_33_P3350828	EPS15L1	ENST00000248070	58513	Homo sapiens epidermal growth factor receptor pathway substrate 15-like 1 (EPS15L1), transcript variant 2, mRNA [NM_021235]	-1.46002	10.9698	4.0851e-08
A_23_P140035	WBP4	ENST00000379487	11193	Homo sapiens WW domain binding protein 4 (WBP4), mRNA [NM_007187]	-1.45972	10.6446	2.74201e-09
A_32_P26969	ERICH1	ENST00000262109	157697	Homo sapiens glutamate-rich 1 (ERICH1), transcript variant 1, mRNA [NM_207332]	-1.45968	9.63828	2.1342e-08
A_23_P352266	BCL2	ENST00000398117	596	Homo sapiens B-cell CLL/lymphoma 2 (BCL2), transcript variant alpha, mRNA [NM_000633]	-1.45837	8.17533	6.92014e-08
A_33_P3268618	WDR19	ENST00000399820	57728	Homo sapiens WD repeat domain 19 (WDR19), mRNA [NM_025132]	-1.45829	9.44758	2.7018e-10
A_23_P119295	ECSIT	ENST00000585898	51295	Homo sapiens ECSIT signalling integrator (ECSIT), transcript variant 1, mRNA [NM_016581]	-1.45796	11.0084	8.65297e-10
A_33_P3343785	MGME1	ENST00000377710	92667	Homo sapiens mitochondrial genome maintenance exonuclease 1 (MGME1), mRNA [NM_052865]	-1.45758	12.3484	1.51884e-07
A_32_P91042	LOC100129034		100129034	Homo sapiens uncharacterized LOC100129034 (LOC100129034), long non-coding RNA [NR_027406]	-1.45756	8.51415	3.36074e-09
A_23_P134477	C7orf50	ENST00000397098	84310	Homo sapiens chromosome 7 open reading frame 50 (C7orf50), transcript variant 1, mRNA [NM_032350]	-1.45753	12.78	1.22916e-07
A_23_P163306	CGNL1	ENST00000281282	84952	Homo sapiens cingulin-like 1 (CGNL1), transcript variant 2, mRNA [NM_032866]	-1.45742	10.6151	3.55175e-09
A_23_P39616	ORC2	ENST00000464147	4999	Homo sapiens origin recognition complex, subunit 2 (ORC2), transcript variant 1, mRNA [NM_006190]	-1.45626	8.69419	5.96776e-09
A_33_P3250068	SNX17	ENST00000427123	9784	Homo sapiens sorting nexin 17 (SNX17), transcript variant 1, mRNA [NM_014748]	-1.45523	12.8495	2.38722e-09
A_23_P61466	CD163L1	ENST00000546182	283316	Homo sapiens CD163 molecule-like 1 (CD163L1), transcript variant 2, mRNA [NM_174941]	-1.45499	9.51704	1.10442e-06
A_23_P13914	DHX37	ENST00000539298	57647	Homo sapiens DEAH (Asp-Glu-Ala-His) box polypeptide 37 (DHX37), mRNA [NM_032656]	-1.45467	10.8294	6.35812e-07
A_33_P3215412	C2CD4C	ENST00000332235	126567	Homo sapiens C2 calcium-dependent domain containing 4C (C2CD4C), mRNA [NM_001136263]	-1.45451	10.2785	1.95216e-09
A_24_P940776	BDP1	ENST00000358731	55814	Homo sapiens B double prime 1, subunit of RNA polymerase III transcription initiation factor IIIB (BDP1), mRNA [NM_018429]	-1.45344	7.66894	2.08834e-08
A_23_P12884	GRK5	ENST00000392870	2869	Homo sapiens G protein-coupled receptor kinase 5 (GRK5), mRNA [NM_005308]	-1.4524	10.1822	9.38916e-07
A_23_P155848	DKK2	ENST00000285311	27123	Homo sapiens dickkopf WNT signaling pathway inhibitor 2 (DKK2), mRNA [NM_014421]	-1.45151	6.43368	0.000310371
A_33_P3354296	XLOC_l2_015464		NA	BROAD Institute lincRNA (XLOC_l2_015464), lincRNA [TCONS_l2_00030158]	-1.45072	10.8566	1.72843e-08
A_33_P3422679	FAM149B1	ENST00000445951	317662	Homo sapiens family with sequence similarity 149, member B1 (FAM149B1), mRNA [NM_173348]	-1.45063	8.26759	1.24671e-08
A_23_P94591	TMEM141	ENST00000465017	85014	Homo sapiens transmembrane protein 141 (TMEM141), mRNA [NM_032928]	-1.45062	13.1476	3.21065e-11
A_33_P3229256	NT5C	ENST00000583655	30833	Homo sapiens 5, 3-nucleotidase, cytosolic (NT5C), transcript variant 1, mRNA [NM_014595]	-1.44993	13.8299	1.5817e-10
A_33_P3378031	TMEM18	ENST00000355654	129787	Homo sapiens transmembrane protein 18 (TMEM18), mRNA [NM_152834]	-1.4476	10.0473	9.00219e-11
A_33_P3377209	ENSA	ENST00000362052	2029	Homo sapiens endosulfine alpha (ENSA), transcript variant 8, mRNA [NM_207168]	-1.44722	9.17129	8.89474e-09
A_23_P413193	SFR1	ENST00000369729	119392	Homo sapiens SWI5-dependent recombination repair 1 (SFR1), transcript variant 2, mRNA [NM_145247]	-1.44718	8.35909	2.17905e-06
A_33_P3590259	CXCL14	ENST00000337225	9547	Homo sapiens chemokine (C-X-C motif) ligand 14 (CXCL14), mRNA [NM_004887]	-1.44699	14.3676	5.63624e-10
A_33_P3329652	ZFP90	ENST00000570495	146198	Homo sapiens ZFP90 zinc finger protein (ZFP90), mRNA [NM_133458]	-1.44638	10.3221	1.38569e-09
A_23_P108751	FHL2	ENST00000358129	2274	Homo sapiens four and a half LIM domains 2 (FHL2), transcript variant 5, mRNA [NM_001039492]	-1.44636	11.9056	2.3047e-06
A_33_P3216133	ZMAT4	ENST00000315769	79698	Homo sapiens zinc finger, matrin-type 4 (ZMAT4), transcript variant 1, mRNA [NM_024645]	-1.44593	7.4872	2.07098e-08
A_23_P250619	ZDHHC14	ENST00000517432	79683	Homo sapiens zinc finger, DHHC-type containing 14 (ZDHHC14), transcript variant 2, mRNA [NM_153746]	-1.4454	11.7326	1.06936e-07
A_33_P3312384	MIR99AHG	ENST00000445461	388815	Homo sapiens mir-99a-let-7c cluster host gene (non-protein coding) (MIR99AHG), transcript variant 1, long non-coding RNA [NR_027790]	-1.44527	6.43797	3.02004e-10
A_24_P360722	DIP2C	ENST00000280886	22982	Homo sapiens DIP2 disco-interacting protein 2 homolog C (Drosophila) (DIP2C), mRNA [NM_014974]	-1.44526	8.34828	5.06962e-07
A_23_P259451	LSM6	ENST00000296581	11157	Homo sapiens LSM6 homolog, U6 small nuclear RNA associated (S. cerevisiae) (LSM6), mRNA [NM_007080]	-1.44519	11.5193	1.96327e-09
A_24_P626931	UBE3D	ENST00000503942	90025	ubiquitin protein ligase E3D [Source:HGNC Symbol;Acc:HGNC:21381] [ENST00000503942]	-1.44512	7.43618	2.15878e-10
A_23_P73667	RIBC1	ENST00000375327	158787	Homo sapiens RIB43A domain with coiled-coils 1 (RIBC1), transcript variant 1, mRNA [NM_001031745]	-1.4436	7.65907	9.47361e-08
A_23_P7582	TCF7	ENST00000522653	6932	Homo sapiens transcription factor 7 (T-cell specific, HMG-box) (TCF7), transcript variant 1, mRNA [NM_003202]	-1.44337	8.23144	7.12108e-09
A_23_P157970	INVS	ENST00000262456	27130	Homo sapiens inversin (INVS), transcript variant 1, mRNA [NM_014425]	-1.44325	9.56017	4.64135e-10
A_23_P43248	TAF2	ENST00000378164	6873	Homo sapiens TAF2 RNA polymerase II, TATA box binding protein (TBP)-associated factor, 150kDa (TAF2), mRNA [NM_003184]	-1.44322	8.52523	1.68455e-06
A_23_P52017	ASPM	ENST00000367408	259266	Homo sapiens asp (abnormal spindle) homolog, microcephaly associated (Drosophila) (ASPM), transcript variant 1, mRNA [NM_018136]	-1.4432	12.1692	5.01386e-07
A_33_P3368945	LOC389332		389332	Homo sapiens uncharacterized LOC389332 (LOC389332), long non-coding RNA [NR_024418]	-1.44265	6.81461	3.76575e-08
A_33_P3275510	C20orf196	ENST00000303142	149840	chromosome 20 open reading frame 196 [Source:HGNC Symbol;Acc:HGNC:26318] [ENST00000303142]	-1.44242	8.34881	2.02249e-07
A_23_P24755	STX5	ENST00000491231	6811	Homo sapiens syntaxin 5 (STX5), transcript variant 1, mRNA [NM_003164]	-1.4424	9.70296	2.30849e-06
A_23_P59836	METTL2B	ENST00000262432	55798	Homo sapiens methyltransferase like 2B (METTL2B), mRNA [NM_018396]	-1.44155	11.4315	7.22293e-09
A_23_P216282	ARHGEF10	ENST00000349830	9639	Homo sapiens Rho guanine nucleotide exchange factor (GEF) 10 (ARHGEF10), mRNA [NM_014629]	-1.44154	11.7805	1.13329e-06
A_23_P75786	SLC15A3	ENST00000543406	51296	Homo sapiens solute carrier family 15 (oligopeptide transporter), member 3 (SLC15A3), transcript variant 1, mRNA [NM_016582]	-1.44146	11.9	7.80644e-09
A_33_P3294509	CD44	ENST00000263398	960	Homo sapiens CD44 molecule (Indian blood group) (CD44), transcript variant 1, mRNA [NM_000610]	-1.44104	14.1456	1.39928e-06
A_33_P3407780	PPM1F	ENST00000263212	9647	Homo sapiens protein phosphatase, Mg2+/Mn2+ dependent, 1F (PPM1F), mRNA [NM_014634]	-1.43953	13.9719	3.79426e-08
A_33_P3372666	PDGFA	ENST00000426681	5154	Homo sapiens platelet-derived growth factor alpha polypeptide (PDGFA), transcript variant 2, mRNA [NM_033023]	-1.4395	10.9034	3.4682e-08
A_23_P99452	BRCA2	ENST00000544455	675	Homo sapiens breast cancer 2, early onset (BRCA2), mRNA [NM_000059]	-1.4386	6.98609	6.16327e-10
A_21_P0010886	XLOC_l2_002033		NA	BROAD Institute lincRNA (XLOC_l2_002033), lincRNA [TCONS_l2_00003633]	-1.43859	9.87022	2.23306e-06
A_23_P45059	DOCK1	ENST00000280333	1793	Homo sapiens dedicator of cytokinesis 1 (DOCK1), transcript variant 2, mRNA [NM_001380]	-1.43842	9.08728	1.55292e-09
A_23_P59637	DOCK4		9732	Homo sapiens dedicator of cytokinesis 4 (DOCK4), mRNA [NM_014705]	-1.43762	8.31001	3.00619e-08
A_23_P350886	GLTSCR1L	ENST00000614467	23506	Homo sapiens GLTSCR1-like (GLTSCR1L), mRNA [NM_015349]	-1.43756	8.21287	8.34522e-10
A_23_P212159	NUP210	ENST00000254508	23225	Homo sapiens nucleoporin 210kDa (NUP210), mRNA [NM_024923]	-1.43724	9.31374	3.00307e-08
A_23_P74799	SLC25A24	ENST00000370041	29957	Homo sapiens solute carrier family 25 (mitochondrial carrier; phosphate carrier), member 24 (SLC25A24), transcript variant 2, mRNA [NM_213651]	-1.43662	9.18725	2.64095e-07
A_23_P138435	ZMIZ1	ENST00000334512	57178	Homo sapiens zinc finger, MIZ-type containing 1 (ZMIZ1), mRNA [NM_020338]	-1.43609	11.2144	5.65794e-07
A_23_P500873	RAD51D	ENST00000587977	5892	Homo sapiens RAD51 paralog D (RAD51D), transcript variant 4, mRNA [NM_133629]	-1.43561	8.94437	1.59885e-05
A_33_P3241482	ZNF346	ENST00000358149	23567	Homo sapiens zinc finger protein 346 (ZNF346), mRNA [NM_012279]	-1.43456	11.5192	1.70582e-08
A_23_P98605	UBXN1	ENST00000525717	51035	Homo sapiens UBX domain protein 1 (UBXN1), transcript variant 1, mRNA [NM_015853]	-1.43448	13.5047	1.64068e-08
A_23_P158596	AGTRAP	ENST00000513739	57085	Homo sapiens angiotensin II receptor-associated protein (AGTRAP), transcript variant 4, mRNA [NM_001040196]	-1.43255	8.60402	1.13063e-08
A_23_P137470	SIPA1L2	ENST00000308942	57568	Homo sapiens signal-induced proliferation-associated 1 like 2 (SIPA1L2), mRNA [NM_020808]	-1.43202	10.206	1.56768e-08
A_23_P35912	CASP4	ENST00000533730	837	Homo sapiens caspase 4, apoptosis-related cysteine peptidase (CASP4), transcript variant gamma, mRNA [NM_033306]	-1.43138	12.6577	7.36961e-08
A_23_P396626	SYNRG	ENST00000621136	11276	Homo sapiens synergin, gamma (SYNRG), transcript variant 1, mRNA [NM_007247]	-1.43128	7.93223	1.26406e-07
A_33_P3227472	SDSL	ENST00000403593	113675	Homo sapiens serine dehydratase-like (SDSL), mRNA [NM_138432]	-1.43081	13.1087	4.52761e-07
A_23_P127367	POLD4	ENST00000528087	57804	Homo sapiens polymerase (DNA-directed), delta 4, accessory subunit (POLD4), transcript variant 1, mRNA [NM_021173]	-1.43048	12.5918	2.10885e-08
A_33_P3290562	GLI3	ENST00000395925	2737	Homo sapiens GLI family zinc finger 3 (GLI3), mRNA [NM_000168]	-1.42951	10.9578	6.70424e-06
A_24_P365365	TCF3	ENST00000611869	6929	Homo sapiens transcription factor 3 (TCF3), transcript variant 1, mRNA [NM_003200]	-1.42922	13.1428	1.87785e-07
A_32_P122793	MORC2-AS1		150291	Homo sapiens MORC2 antisense RNA 1 (MORC2-AS1), long non-coding RNA [NR_026920]	-1.42904	9.15977	6.27952e-08
A_23_P80342	TAB1	ENST00000216160	10454	Homo sapiens TGF-beta activated kinase 1/MAP3K7 binding protein 1 (TAB1), transcript variant alpha, mRNA [NM_006116]	-1.42895	8.19625	1.53099e-07
A_33_P3356320	C17orf97	ENST00000575151	400566	Homo sapiens chromosome 17 open reading frame 97 (C17orf97), mRNA [NM_001013672]	-1.42857	9.23695	1.8538e-08
A_23_P121253	TNFSF10	ENST00000241261	8743	Homo sapiens tumor necrosis factor (ligand) superfamily, member 10 (TNFSF10), transcript variant 1, mRNA [NM_003810]	-1.4285	7.04682	2.9511e-11
A_33_P3867534	MCM10	ENST00000378694	55388	Homo sapiens minichromosome maintenance complex component 10 (MCM10), transcript variant 1, mRNA [NM_182751]	-1.4285	8.62766	4.20347e-08
A_33_P3420254	DNAAF5	ENST00000461576	54919	Homo sapiens dynein, axonemal, assembly factor 5 (DNAAF5), transcript variant 1, mRNA [NM_017802]	-1.42839	8.90795	4.90061e-07
A_33_P3289696	OSCP1	ENST00000235532	127700	Homo sapiens organic solute carrier partner 1 (OSCP1), transcript variant 1, mRNA [NM_145047]	-1.42779	7.81401	5.3915e-08
A_23_P88630	BLM	ENST00000559724	641	Homo sapiens Bloom syndrome, RecQ helicase-like (BLM), transcript variant 1, mRNA [NM_000057]	-1.42764	10.6469	1.71749e-08
A_33_P3347672	LINC00461	ENST00000502301	645323	Homo sapiens long intergenic non-protein coding RNA 461 (LINC00461), transcript variant 3, long non-coding RNA [NR_015436]	-1.42761	6.70675	2.87945e-10
A_23_P129486	MSRB1	ENST00000622125	51734	Homo sapiens methionine sulfoxide reductase B1 (MSRB1), mRNA [NM_016332]	-1.427	11.0951	1.02814e-05
A_33_P3216053	XLOC_l2_011265		NA	BROAD Institute lincRNA (XLOC_l2_011265), lincRNA [TCONS_l2_00021296]	-1.42693	7.1143	1.12999e-06
A_33_P3423185	LOC102725171		102725171	PREDICTED: Homo sapiens uncharacterized LOC102725171 (LOC102725171), ncRNA [XR_432995]	-1.42623	9.36825	6.17709e-08
A_23_P36865	CEP290	ENST00000552810	80184	Homo sapiens centrosomal protein 290kDa (CEP290), mRNA [NM_025114]	-1.42591	9.34049	5.85156e-08
A_33_P3283611	IFIT3	ENST00000371818	3437	Homo sapiens interferon-induced protein with tetratricopeptide repeats 3 (IFIT3), transcript variant 3, mRNA [NM_001289758]	-1.42559	8.29757	1.38301e-06
A_24_P102880	NAV1	ENST00000367296	89796	Homo sapiens neuron navigator 1 (NAV1), transcript variant 1, mRNA [NM_020443]	-1.42538	6.88735	9.86753e-10
A_33_P3267305	ANKRD52	ENST00000267116	283373	Homo sapiens ankyrin repeat domain 52 (ANKRD52), mRNA [NM_173595]	-1.4252	13.7139	1.0753e-09
A_33_P3306113	JMJD4	ENST00000438896	65094	Homo sapiens jumonji domain containing 4 (JMJD4), transcript variant 1, mRNA [NM_023007]	-1.42384	11.797	5.27637e-09
A_23_P123596	GLDC	ENST00000321612	2731	Homo sapiens glycine dehydrogenase (decarboxylating) (GLDC), mRNA [NM_000170]	-1.42327	10.4643	2.76474e-08
A_33_P3226810	TNFSF10	ENST00000241261	8743	Homo sapiens tumor necrosis factor (ligand) superfamily, member 10 (TNFSF10), transcript variant 1, mRNA [NM_003810]	-1.42314	7.05726	1.45796e-09
A_23_P424269	ERCC6L2		375748	Homo sapiens excision repair cross-complementation group 6-like 2 (ERCC6L2), transcript variant 1, mRNA [NM_020207]	-1.42278	8.06094	5.12764e-08
A_23_P136817	KNTC1	ENST00000333479	9735	Homo sapiens kinetochore associated 1 (KNTC1), mRNA [NM_014708]	-1.42274	10.6832	6.18887e-09
A_23_P96965	SYNC	ENST00000409190	81493	Homo sapiens syncoilin, intermediate filament protein (SYNC), transcript variant 1, mRNA [NM_030786]	-1.42255	11.5579	4.28967e-07
A_32_P74964	FAXC	ENST00000389677	84553	Homo sapiens failed axon connections homolog (Drosophila) (FAXC), mRNA [NM_032511]	-1.42205	8.03735	3.38726e-06
A_23_P65963	BFAR	ENST00000619034	51283	Homo sapiens bifunctional apoptosis regulator (BFAR), mRNA [NM_016561]	-1.42201	10.6419	8.68683e-07
A_33_P3363898	TUBG1	ENST00000251413	7283	Homo sapiens tubulin, gamma 1 (TUBG1), mRNA [NM_001070]	-1.42152	13.2864	2.04886e-08
A_23_P139418	GALNT18	ENST00000227756	374378	Homo sapiens polypeptide N-acetylgalactosaminyltransferase 18 (GALNT18), mRNA [NM_198516]	-1.42117	9.00536	1.64264e-06
A_23_P402610	PFAS	ENST00000314666	5198	Homo sapiens phosphoribosylformylglycinamidine synthase (PFAS), mRNA [NM_012393]	-1.42092	8.59077	5.78235e-08
A_24_P399888	CENPM	ENST00000396437	79019	centromere protein M [Source:HGNC Symbol;Acc:HGNC:18352] [ENST00000396437]	-1.42076	10.6995	1.45446e-09
A_33_P3217834	SMARCAL1	ENST00000358207	50485	Homo sapiens SWI/SNF related, matrix associated, actin dependent regulator of chromatin, subfamily a-like 1 (SMARCAL1), transcript variant 1, mRNA [NM_014140]	-1.42059	11.2103	9.90002e-08
A_23_P115492	VASH2	ENST00000366965	79805	Homo sapiens vasohibin 2 (VASH2), transcript variant 1, mRNA [NM_024749]	-1.4202	8.16395	4.43487e-10
A_24_P310224	ZNF347	ENST00000601469	84671	Homo sapiens zinc finger protein 347 (ZNF347), transcript variant 3, mRNA [NM_032584]	-1.41975	8.77702	6.21505e-08
A_24_P382001	POLR3K	ENST00000481810	51728	Homo sapiens polymerase (RNA) III (DNA directed) polypeptide K, 12.3 kDa (POLR3K), mRNA [NM_016310]	-1.41908	11.9415	2.50869e-07
A_33_P3256920	WNT7B	ENST00000339464	7477	Homo sapiens wingless-type MMTV integration site family, member 7B (WNT7B), mRNA [NM_058238]	-1.41903	7.21315	1.03167e-07
A_23_P143748	TTLL12	ENST00000484711	23170	Homo sapiens tubulin tyrosine ligase-like family member 12 (TTLL12), mRNA [NM_015140]	-1.41895	11.6791	1.26214e-09
A_33_P3263890	PRRX1	ENST00000239461	5396	Homo sapiens paired related homeobox 1 (PRRX1), transcript variant pmx-1a, mRNA [NM_006902]	-1.41852	10.7691	1.19735e-06
A_23_P54996	TEX14	ENST00000240361	56155	Homo sapiens testis expressed 14 (TEX14), transcript variant 1, mRNA [NM_198393]	-1.41713	7.76239	2.46061e-08
A_23_P24555	PHLDB1	ENST00000526537	23187	Homo sapiens pleckstrin homology-like domain, family B, member 1 (PHLDB1), transcript variant 1, mRNA [NM_015157]	-1.41676	8.13562	1.38164e-08
A_23_P154306	TANK	ENST00000392749	10010	Homo sapiens TRAF family member-associated NFKB activator (TANK), transcript variant 1, mRNA [NM_004180]	-1.41656	9.56142	2.42973e-07
A_32_P104746	ZFYVE28	ENST00000290974	57732	Homo sapiens zinc finger, FYVE domain containing 28 (ZFYVE28), transcript variant 2, mRNA [NM_020972]	-1.41652	7.68839	2.42367e-08
A_32_P755542	TAMM41	ENST00000486090	132001	Homo sapiens TAM41, mitochondrial translocator assembly and maintenance protein, homolog (S. cerevisiae) (TAMM41), transcript variant 2, mRNA [NM_138807]	-1.41594	10.4494	3.87466e-08
A_24_P218979	CDCA3	ENST00000536241	83461	Homo sapiens cell division cycle associated 3 (CDCA3), transcript variant 1, mRNA [NM_031299]	-1.41566	11.0368	4.52636e-07
A_23_P209625	CYP1B1	ENST00000610745	1545	Homo sapiens cytochrome P450, family 1, subfamily B, polypeptide 1 (CYP1B1), mRNA [NM_000104]	-1.41495	7.63047	6.97392e-10
A_23_P208880	UHRF1	ENST00000624301	29128	Homo sapiens ubiquitin-like with PHD and ring finger domains 1 (UHRF1), transcript variant 2, mRNA [NM_013282]	-1.41494	10.9829	1.90493e-07
A_33_P3342410	EEF2K	ENST00000263026	29904	Homo sapiens eukaryotic elongation factor 2 kinase (EEF2K), mRNA [NM_013302]	-1.41465	9.70443	1.41033e-08
A_24_P373152	CFL2	ENST00000341223	1073	Homo sapiens cofilin 2 (muscle) (CFL2), transcript variant 1, mRNA [NM_021914]	-1.41439	9.25595	8.04131e-09
A_23_P154585	SNX21	ENST00000472219	90203	Homo sapiens sorting nexin family member 21 (SNX21), transcript variant 4, mRNA [NM_001042633]	-1.41439	11.0867	2.47497e-07
A_23_P388812	CKAP2L	ENST00000435431	150468	cytoskeleton associated protein 2-like [Source:HGNC Symbol;Acc:HGNC:26877] [ENST00000435431]	-1.41372	9.62898	7.22186e-07
A_23_P161091	ZMYM1	ENST00000373329	79830	Homo sapiens zinc finger, MYM-type 1 (ZMYM1), transcript variant 5, mRNA [NM_024772]	-1.41311	8.05658	2.53638e-08
A_24_P165656	PRKD3	ENST00000234179	23683	Homo sapiens protein kinase D3 (PRKD3), mRNA [NM_005813]	-1.4128	9.60425	1.20934e-08
A_24_P931443	GPR68	ENST00000535815	8111	Homo sapiens G protein-coupled receptor 68 (GPR68), transcript variant 2, mRNA [NM_003485]	-1.41256	6.14388	4.19734e-09
A_23_P425587	MED11	ENST00000293777	400569	Homo sapiens mediator complex subunit 11 (MED11), mRNA [NM_001001683]	-1.41203	9.69754	3.09434e-07
A_23_P58321	CCNA2	ENST00000618014	890	Homo sapiens cyclin A2 (CCNA2), mRNA [NM_001237]	-1.41202	10.24	3.38615e-08
A_23_P207319	MAP3K14	ENST00000592267	9020	Homo sapiens mitogen-activated protein kinase kinase kinase 14 (MAP3K14), mRNA [NM_003954]	-1.41102	10.1454	1.07293e-06
A_23_P212715	CBLB	ENST00000476370	868	Homo sapiens Cbl proto-oncogene B, E3 ubiquitin protein ligase (CBLB), mRNA [NM_170662]	-1.41081	8.91876	2.06801e-06
A_33_P3234989	IFT81	ENST00000552912	28981	Homo sapiens intraflagellar transport 81 (IFT81), transcript variant 1, mRNA [NM_014055]	-1.41037	10.1041	1.81576e-07
A_24_P83586	MMACHC	ENST00000616135	25974	Homo sapiens methylmalonic aciduria (cobalamin deficiency) cblC type, with homocystinuria (MMACHC), mRNA [NM_015506]	-1.4089	8.30722	1.71817e-08
A_24_P942068	TANC2	ENST00000424789	26115	Homo sapiens tetratricopeptide repeat, ankyrin repeat and coiled-coil containing 2 (TANC2), mRNA [NM_025185]	-1.4082	10.8521	4.46714e-09
A_23_P134384	PHF14	ENST00000403050	9678	Homo sapiens PHD finger protein 14 (PHF14), transcript variant 2, mRNA [NM_014660]	-1.40736	7.84369	6.53024e-10
A_23_P417200	TERF2	ENST00000254942	7014	Homo sapiens telomeric repeat binding factor 2 (TERF2), mRNA [NM_005652]	-1.40735	8.08371	2.30739e-05
A_33_P3210521	C2orf43	ENST00000435420	60526	Homo sapiens chromosome 2 open reading frame 43 (C2orf43), transcript variant 1, mRNA [NM_021925]	-1.40707	7.75792	1.15942e-07
A_23_P99172	CCDC77	ENST00000422000	84318	Homo sapiens coiled-coil domain containing 77 (CCDC77), transcript variant 1, mRNA [NM_032358]	-1.4065	10.5181	7.04336e-09
A_33_P3415191	ATP8B1	ENST00000536015	5205	Homo sapiens ATPase, aminophospholipid transporter, class I, type 8B, member 1 (ATP8B1), mRNA [NM_005603]	-1.40605	8.52926	3.05423e-07
A_33_P3261700	ANKRD13C	ENST00000262346	81573	Homo sapiens ankyrin repeat domain 13C (ANKRD13C), mRNA [NM_030816]	-1.40603	7.41305	5.07668e-09
A_21_P0011948		ENST00000605570	NA	MIR4435-1 host gene (non-protein coding) [Source:HGNC Symbol;Acc:HGNC:35163] [ENST00000605570]	-1.40563	8.20305	1.19148e-06
A_23_P358995	IBTK	ENST00000610980	25998	Homo sapiens inhibitor of Bruton agammaglobulinemia tyrosine kinase (IBTK), transcript variant 1, mRNA [NM_015525]	-1.40506	11.1334	5.52417e-07
A_23_P50426	KANK2	ENST00000586659	25959	Homo sapiens KN motif and ankyrin repeat domains 2 (KANK2), transcript variant 1, mRNA [NM_015493]	-1.40454	12.9254	3.46499e-08
A_33_P3323323	ZNF497	ENST00000311044	162968	Homo sapiens zinc finger protein 497 (ZNF497), transcript variant 1, mRNA [NM_198458]	-1.40409	9.06206	6.02097e-08
A_23_P121716	ANXA3	ENST00000505805	306	Homo sapiens annexin A3 (ANXA3), mRNA [NM_005139]	-1.40377	8.53942	2.13075e-09
A_24_P38143	AHI1	ENST00000457866	54806	Homo sapiens Abelson helper integration site 1 (AHI1), transcript variant 2, mRNA [NM_017651]	-1.40331	7.67498	9.41758e-09
A_23_P116512	PRR5L	ENST00000389693	79899	Homo sapiens proline rich 5 like (PRR5L), transcript variant 2, mRNA [NM_024841]	-1.40265	7.46122	4.30619e-08
A_21_P0000728	RASSF8-AS1		100506451	Homo sapiens RASSF8 atnisense RNA 1 (RASSF8-AS1), transcript variant 1, long non-coding RNA [NR_038227]	-1.4026	7.41411	1.06042e-09
A_33_P3357753	NUTM2A-AS1		728190	Homo sapiens NUTM2A antisense RNA 1 (NUTM2A-AS1), long non-coding RNA [NR_024397]	-1.40232	7.78843	1.79282e-09
A_33_P3365037	ERCC1	ENST00000592083	2067	Homo sapiens excision repair cross-complementation group 1 (ERCC1), transcript variant 1, mRNA [NM_202001]	-1.40179	11.6153	8.29339e-10
A_24_P63030	SFXN5	ENST00000272433	94097	Homo sapiens sideroflexin 5 (SFXN5), mRNA [NM_144579]	-1.40152	11.9329	6.8592e-08
A_23_P209360	KLHL29	ENST00000486442	114818	Homo sapiens kelch-like family member 29 (KLHL29), mRNA [NM_052920]	-1.40106	8.98265	4.4614e-09
A_23_P312174	ALMS1	ENST00000613296	7840	Homo sapiens Alstrom syndrome 1 (ALMS1), mRNA [NM_015120]	-1.40102	9.33334	8.73501e-08
A_23_P2066	APIP	ENST00000527830	51074	Homo sapiens APAF1 interacting protein (APIP), mRNA [NM_015957]	-1.39983	8.54521	4.08311e-08
A_32_P182439	POLD3	ENST00000263681	10714	Homo sapiens polymerase (DNA-directed), delta 3, accessory subunit (POLD3), transcript variant 1, mRNA [NM_006591]	-1.39955	11.0981	1.01431e-06
A_24_P336705	RABGGTB	ENST00000471759	5876	Homo sapiens Rab geranylgeranyltransferase, beta subunit (RABGGTB), transcript variant 1, mRNA [NM_004582]	-1.3987	9.78089	3.68232e-08
A_23_P134827	ASH2L	ENST00000517496	9070	Homo sapiens ash2 (absent, small, or homeotic)-like (Drosophila) (ASH2L), transcript variant 1, mRNA [NM_004674]	-1.39859	11.3622	9.7482e-08
A_24_P89872	ZNF189	ENST00000374861	7743	Homo sapiens zinc finger protein 189 (ZNF189), transcript variant 2, mRNA [NM_197977]	-1.39836	9.40671	4.29e-08
A_32_P101860	TMEM106A		113277	Homo sapiens transmembrane protein 106A (TMEM106A), transcript variant 1, mRNA [NM_001291586]	-1.39824	7.29497	3.02512e-08
A_23_P76918	TIMM9	ENST00000555593	26520	Homo sapiens translocase of inner mitochondrial membrane 9 homolog (yeast) (TIMM9), mRNA [NM_012460]	-1.39819	12.1972	2.4829e-06
A_32_P177097	ZNF557	ENST00000414706	79230	Homo sapiens zinc finger protein 557 (ZNF557), transcript variant 1, mRNA [NM_024341]	-1.39808	9.07168	5.75112e-07
A_23_P30884	CLIC1	ENST00000614673	1192	Homo sapiens chloride intracellular channel 1 (CLIC1), transcript variant 2, mRNA [NM_001288]	-1.39791	14.0261	3.43897e-08
A_32_P215938	GPSM1	ENST00000291775	26086	Homo sapiens G-protein signaling modulator 1 (GPSM1), transcript variant 1, mRNA [NM_001145638]	-1.39789	12.9022	1.10653e-08
A_23_P354387	MYOF	ENST00000359263	26509	Homo sapiens myoferlin (MYOF), transcript variant 1, mRNA [NM_013451]	-1.39688	10.5296	1.5757e-08
A_23_P63178	TAF12	ENST00000263974	6883	Homo sapiens TAF12 RNA polymerase II, TATA box binding protein (TBP)-associated factor, 20kDa (TAF12), transcript variant 2, mRNA [NM_005644]	-1.39671	11.0354	1.11799e-06
A_23_P74252	LINC00339	ENST00000404210	29092	Homo sapiens long intergenic non-protein coding RNA 339 (LINC00339), transcript variant 3, long non-coding RNA [NR_109762]	-1.39661	8.24766	4.73868e-09
A_33_P3226050	GATSL3	ENST00000407689	652968	Homo sapiens GATS protein-like 3 (GATSL3), mRNA [NM_001037666]	-1.39605	9.87387	1.99479e-08
A_23_P331895	TTYH3	ENST00000407643	80727	Homo sapiens tweety family member 3 (TTYH3), mRNA [NM_025250]	-1.39587	11.776	7.75114e-09
A_23_P384499	RPTOR	ENST00000306801	57521	Homo sapiens regulatory associated protein of MTOR, complex 1 (RPTOR), transcript variant 1, mRNA [NM_020761]	-1.39519	11.0522	1.68405e-05
A_23_P356717	ANKS1B	ENST00000549493	56899	Homo sapiens ankyrin repeat and sterile alpha motif domain containing 1B (ANKS1B), transcript variant 2, mRNA [NM_181670]	-1.39471	7.34836	7.36525e-08
A_21_P0000640	LINC00460		728192	Homo sapiens long intergenic non-protein coding RNA 460 (LINC00460), long non-coding RNA [NR_034119]	-1.39449	7.15863	3.52074e-10
A_24_P105391	ERMAP	ENST00000372517	114625	Homo sapiens erythroblast membrane-associated protein (Scianna blood group) (ERMAP), transcript variant 1, mRNA [NM_001017922]	-1.39399	6.98751	1.78508e-08
A_23_P104705	SLC29A2	ENST00000546034	3177	Homo sapiens solute carrier family 29 (equilibrative nucleoside transporter), member 2 (SLC29A2), transcript variant 2, mRNA [NM_001532]	-1.39396	6.79788	6.29454e-08
A_24_P345377	GOLPH3L	ENST00000271732	55204	Homo sapiens golgi phosphoprotein 3-like (GOLPH3L), mRNA [NM_018178]	-1.39383	9.48646	3.56455e-08
A_23_P29204	MTFP1	ENST00000454552	51537	Homo sapiens mitochondrial fission process 1 (MTFP1), transcript variant 1, mRNA [NM_016498]	-1.39371	9.26107	6.43901e-07
A_32_P108156	MIR155HG	ENST00000456917	114614	Homo sapiens MIR155 host gene (non-protein coding) (MIR155HG), long non-coding RNA [NR_001458]	-1.39357	7.45237	1.42572e-08
A_33_P3215059	NSMCE1	ENST00000566087	197370	Homo sapiens non-SMC element 1 homolog (S. cerevisiae) (NSMCE1), mRNA [NM_145080]	-1.39337	9.85838	1.25058e-07
A_33_P3326423	POLL	ENST00000370162	27343	Homo sapiens polymerase (DNA directed), lambda (POLL), transcript variant 1, mRNA [NM_001174084]	-1.39269	9.38254	1.63608e-07
A_23_P160546	FAM63A	ENST00000361936	55793	Homo sapiens family with sequence similarity 63, member A (FAM63A), transcript variant 2, mRNA [NM_001040217]	-1.39157	10.562	1.79097e-09
A_23_P336644	TOR1AIP2	ENST00000609928	163590	Homo sapiens torsin A interacting protein 2 (TOR1AIP2), transcript variant 2, mRNA [NM_145034]	-1.39144	7.86337	8.05702e-09
A_32_P162374	C18orf54	ENST00000300091	162681	Homo sapiens chromosome 18 open reading frame 54 (C18orf54), transcript variant 3, mRNA [NM_173529]	-1.39079	8.09061	1.46461e-06
A_23_P120002	SP110	ENST00000540870	3431	Homo sapiens SP110 nuclear body protein (SP110), transcript variant b, mRNA [NM_004510]	-1.39026	9.19771	2.38604e-06
A_33_P3385957	TTLL1	ENST00000440761	25809	Homo sapiens tubulin tyrosine ligase-like family member 1 (TTLL1), transcript variant 1, mRNA [NM_012263]	-1.38964	7.92016	9.73755e-08
A_23_P203586	NUP98	ENST00000359171	4928	Homo sapiens nucleoporin 98kDa (NUP98), transcript variant 1, mRNA [NM_016320]	-1.3891	10.2226	2.06659e-06
A_24_P337000	TTC7A	ENST00000319190	57217	Homo sapiens tetratricopeptide repeat domain 7A (TTC7A), transcript variant 2, mRNA [NM_020458]	-1.38899	7.94899	1.26768e-08
A_24_P304154	AMPD3	ENST00000396553	272	Homo sapiens adenosine monophosphate deaminase 3 (AMPD3), transcript variant 3, mRNA [NM_001025390]	-1.38755	6.66996	6.11866e-09
A_24_P235266	GRB10	ENST00000403097	2887	Homo sapiens growth factor receptor-bound protein 10 (GRB10), transcript variant 4, mRNA [NM_001001555]	-1.38739	13.0028	2.02578e-06
A_23_P366682	TPGS1	ENST00000359315	91978	Homo sapiens tubulin polyglutamylase complex subunit 1 (TPGS1), mRNA [NM_033513]	-1.38685	8.21296	5.41603e-07
A_23_P30315	TRIM7	ENST00000334421	81786	Homo sapiens tripartite motif containing 7 (TRIM7), transcript variant 6, mRNA [NM_033342]	-1.3864	8.42297	6.53766e-09
A_23_P37005	MTRF1	ENST00000379477	9617	Homo sapiens mitochondrial translational release factor 1 (MTRF1), mRNA [NM_004294]	-1.38633	9.11509	3.58307e-06
A_23_P436526	SLC25A42	ENST00000318596	284439	Homo sapiens solute carrier family 25, member 42 (SLC25A42), mRNA [NM_178526]	-1.38632	7.48307	2.54226e-09
A_23_P313961	NME6	ENST00000418431	10201	Homo sapiens NME/NM23 nucleoside diphosphate kinase 6 (NME6), mRNA [NM_005793]	-1.38535	9.196	2.1373e-08
A_23_P28263	CTDSP1	ENST00000273062	58190	Homo sapiens CTD (carboxy-terminal domain, RNA polymerase II, polypeptide A) small phosphatase 1 (CTDSP1), transcript variant 1, mRNA [NM_021198]	-1.38461	13.4853	3.35253e-07
A_23_P124927	RGS14	ENST00000503044	10636	Homo sapiens regulator of G-protein signaling 14 (RGS14), mRNA [NM_006480]	-1.38432	8.24915	1.58221e-07
A_23_P62967	DISC1	ENST00000366637	27185	Homo sapiens disrupted in schizophrenia 1 (DISC1), transcript variant L, mRNA [NM_018662]	-1.38432	8.79668	1.45915e-07
A_23_P154740	KIZ	ENST00000441136	55857	Homo sapiens kizuna centrosomal protein (KIZ), transcript variant 1, mRNA [NM_018474]	-1.38425	9.30943	1.58832e-06
A_21_P0000893	IQCH-AS1		100506686	Homo sapiens IQCH antisense RNA 1 (IQCH-AS1), transcript variant 1, long non-coding RNA [NR_040051]	-1.38418	7.12073	1.01276e-10
A_24_P940166	PAPSS2	ENST00000456849	9060	Homo sapiens 3-phosphoadenosine 5-phosphosulfate synthase 2 (PAPSS2), transcript variant 2, mRNA [NM_001015880]	-1.38416	7.46267	1.11072e-07
A_23_P154566	TOX2	ENST00000435864	84969	Homo sapiens TOX high mobility group box family member 2 (TOX2), transcript variant 3, mRNA [NM_032883]	-1.3834	8.62483	8.64521e-09
A_33_P3336273	NAV3	ENST00000397909	89795	Homo sapiens neuron navigator 3 (NAV3), transcript variant 1, mRNA [NM_001024383]	-1.38258	6.51384	7.12798e-08
A_24_P32085	MOB3B	ENST00000262244	79817	Homo sapiens MOB kinase activator 3B (MOB3B), mRNA [NM_024761]	-1.3822	7.84775	5.39382e-05
A_23_P79488	STON1-GTF2A1L	ENST00000394754	286749	Homo sapiens STON1-GTF2A1L readthrough (STON1-GTF2A1L), transcript variant 1, mRNA [NM_172311]	-1.38218	6.74852	3.9428e-07
A_33_P3338928	DAB2	ENST00000320816	1601	Homo sapiens Dab, mitogen-responsive phosphoprotein, homolog 2 (Drosophila) (DAB2), transcript variant 1, mRNA [NM_001343]	-1.38179	7.40501	4.4337e-09
A_32_P108889	DCLK1	ENST00000360631	9201	Homo sapiens doublecortin-like kinase 1 (DCLK1), transcript variant 1, mRNA [NM_004734]	-1.38175	6.59374	1.66034e-09
A_23_P162525	UTP20	ENST00000261637	27340	Homo sapiens UTP20, small subunit (SSU) processome component, homolog (yeast) (UTP20), mRNA [NM_014503]	-1.38173	10.1822	9.8505e-07
A_23_P207280	APPBP2	ENST00000083182	10513	Homo sapiens amyloid beta precursor protein (cytoplasmic tail) binding protein 2 (APPBP2), transcript variant 1, mRNA [NM_006380]	-1.38151	11.2072	3.58972e-08
A_21_P0011015	LOC643733	ENST00000532441	643733		-1.38084	10.2144	8.21124e-07
A_23_P254271	TUBB6	ENST00000417736	84617	tubulin, beta 6 class V [Source:HGNC Symbol;Acc:HGNC:20776] [ENST00000417736]	-1.3808	10.8217	4.12167e-09
A_24_P274640	GTF2H2C_2	ENST00000508065	730394	Homo sapiens GTF2H2 family member C, copy 2 (GTF2H2C_2), mRNA [NM_001042490]	-1.37882	11.2243	5.86058e-08
A_33_P3364348	JPH1	ENST00000342232	56704	Homo sapiens junctophilin 1 (JPH1), mRNA [NM_020647]	-1.3783	7.21148	8.39815e-11
A_23_P21548	ARHGAP10	ENST00000506054	79658	Homo sapiens Rho GTPase activating protein 10 (ARHGAP10), mRNA [NM_024605]	-1.37812	7.83026	6.87084e-08
A_23_P345928	METTL25	ENST00000548432	84190	Homo sapiens methyltransferase like 25 (METTL25), mRNA [NM_032230]	-1.37767	7.3601	1.02213e-09
A_23_P100868	MYO19	ENST00000621344	80179	Homo sapiens myosin XIX (MYO19), transcript variant 3, mRNA [NM_001033580]	-1.37736	11.2715	1.09487e-05
A_23_P144165	DZIP3	ENST00000495008	9666	Homo sapiens DAZ interacting zinc finger protein 3 (DZIP3), mRNA [NM_014648]	-1.37727	9.70028	1.02732e-07
A_23_P255104	LHFPL2	ENST00000380345	10184	Homo sapiens lipoma HMGIC fusion partner-like 2 (LHFPL2), mRNA [NM_005779]	-1.37709	10.9462	1.0041e-06
A_23_P97394	BCAR3	ENST00000538653	8412	Homo sapiens breast cancer anti-estrogen resistance 3 (BCAR3), transcript variant 2, mRNA [NM_003567]	-1.37678	10.3795	8.73595e-06
A_23_P160720	BATF3	ENST00000478275	55509	Homo sapiens basic leucine zipper transcription factor, ATF-like 3 (BATF3), mRNA [NM_018664]	-1.37652	10.1806	2.03427e-09
A_24_P331704	KRT80	ENST00000466011	144501	Homo sapiens keratin 80, type II (KRT80), transcript variant 1, mRNA [NM_182507]	-1.37617	10.3892	5.15708e-07
A_23_P218784	DDX17	ENST00000432525	10521	Homo sapiens DEAD (Asp-Glu-Ala-Asp) box helicase 17 (DDX17), transcript variant 1, mRNA [NM_006386]	-1.37608	11.2807	3.92201e-09
A_24_P215765	ATP10A	ENST00000555815	57194	Homo sapiens ATPase, class V, type 10A (ATP10A), mRNA [NM_024490]	-1.37599	7.62676	6.71176e-10
A_33_P3474328	PPP1R11	ENST00000376772	6992	Homo sapiens protein phosphatase 1, regulatory (inhibitor) subunit 11 (PPP1R11), mRNA [NM_021959]	-1.3756	8.15255	4.69521e-08
A_23_P116207	IFT46	ENST00000531201	56912	Homo sapiens intraflagellar transport 46 (IFT46), transcript variant 1, mRNA [NM_020153]	-1.37541	9.74164	1.14694e-07
A_33_P3358462	GLI2	ENST00000341310	2736	Homo sapiens GLI family zinc finger 2 (GLI2), mRNA [NM_005270]	-1.37524	7.46188	6.8068e-06
A_33_P3285580	GLYCTK		132158	Homo sapiens glycerate kinase (GLYCTK), transcript variant 1, mRNA [NM_145262]	-1.37522	6.93035	1.08193e-09
A_23_P98261	SSSCA1	ENST00000527413	10534	Homo sapiens Sjogren syndrome/scleroderma autoantigen 1 (SSSCA1), transcript variant 1, mRNA [NM_006396]	-1.3737	12.0303	3.68317e-07
A_23_P206684	WWP2	ENST00000359154	11060	Homo sapiens WW domain containing E3 ubiquitin protein ligase 2 (WWP2), transcript variant 2, mRNA [NM_199424]	-1.37355	8.73384	1.95256e-06
A_23_P62607	IL22RA1	ENST00000270800	58985	Homo sapiens interleukin 22 receptor, alpha 1 (IL22RA1), mRNA [NM_021258]	-1.37349	6.93415	6.17821e-11
A_33_P3219398	ZNF521	ENST00000538137	25925	Homo sapiens zinc finger protein 521 (ZNF521), mRNA [NM_015461]	-1.37329	7.97064	1.83273e-06
A_33_P3251332	HEATR5A	ENST00000551414	25938	Homo sapiens HEAT repeat containing 5A (HEATR5A), mRNA [NM_015473]	-1.3731	8.46446	3.65419e-06
A_24_P316305	AQR	ENST00000156471	9716	aquarius intron-binding spliceosomal factor [Source:HGNC Symbol;Acc:HGNC:29513] [ENST00000156471]	-1.37228	8.94683	3.81694e-07
A_33_P3312366	TOP3B	ENST00000436282	8940	Homo sapiens topoisomerase (DNA) III beta (TOP3B), transcript variant 1, mRNA [NM_003935]	-1.37223	7.8766	6.16605e-08
A_21_P0000572	PITPNA-AS1		100306951	Homo sapiens PITPNA antisense RNA 1 (PITPNA-AS1), long non-coding RNA [NR_028514]	-1.37116	10.9647	1.73764e-08
A_23_P90601	STEAP3	ENST00000393110	55240	Homo sapiens STEAP family member 3, metalloreductase (STEAP3), transcript variant 1, mRNA [NM_182915]	-1.37051	10.07	5.26065e-07
A_23_P250564	PRKCE	ENST00000306156	5581	Homo sapiens protein kinase C, epsilon (PRKCE), mRNA [NM_005400]	-1.37028	7.39041	1.42818e-08
A_23_P8400	CDK5	ENST00000485972	1020	Homo sapiens cyclin-dependent kinase 5 (CDK5), transcript variant 1, mRNA [NM_004935]	-1.36998	11.7036	6.82805e-07
A_24_P349039	ARHGAP31	ENST00000264245	57514	Homo sapiens Rho GTPase activating protein 31 (ARHGAP31), mRNA [NM_020754]	-1.36952	7.41018	5.46078e-08
A_33_P3295655	APBA1	ENST00000265381	320	Homo sapiens amyloid beta (A4) precursor protein-binding, family A, member 1 (APBA1), mRNA [NM_001163]	-1.36951	7.49512	5.18259e-09
A_24_P826348	ZC3H6	ENST00000409871	376940	Homo sapiens zinc finger CCCH-type containing 6 (ZC3H6), mRNA [NM_198581]	-1.36907	8.00244	2.29722e-07
A_33_P3464555	CAMK1D	ENST00000619168	57118	calcium/calmodulin-dependent protein kinase ID [Source:HGNC Symbol;Acc:HGNC:19341] [ENST00000619168]	-1.369	9.82822	2.51056e-10
A_23_P307392	LOC102725171		102725171	PREDICTED: Homo sapiens uncharacterized LOC102725171 (LOC102725171), ncRNA [XR_432995]	-1.36848	10.0932	7.69322e-08
A_23_P3453	RPAP1	ENST00000562303	26015	Homo sapiens RNA polymerase II associated protein 1 (RPAP1), mRNA [NM_015540]	-1.36763	10.8402	5.42836e-09
A_23_P32404	ISG20	ENST00000558942	3669	Homo sapiens interferon stimulated exonuclease gene 20kDa (ISG20), transcript variant 1, mRNA [NM_002201]	-1.36714	10.7896	1.87715e-09
A_32_P81357	FAHD2A	ENST00000427863	51011	Homo sapiens fumarylacetoacetate hydrolase domain containing 2A (FAHD2A), mRNA [NM_016044]	-1.36526	11.9991	5.99545e-11
A_24_P296808	PNMAL1	ENST00000313683	55228	Homo sapiens paraneoplastic Ma antigen family-like 1 (PNMAL1), transcript variant 1, mRNA [NM_018215]	-1.36448	12.61	7.8058e-09
A_32_P185317	MNX1-AS1	ENST00000480284	645249	Homo sapiens MNX1 antisense RNA 1 (head to head) (MNX1-AS1), long non-coding RNA [NR_038835]	-1.36433	7.22898	2.07789e-08
A_33_P3266928	LMTK3	ENST00000600059	114783	Homo sapiens lemur tyrosine kinase 3 (LMTK3), mRNA [NM_001080434]	-1.36424	8.31619	2.71857e-09
A_24_P76740	CC2D1B	ENST00000491136	200014	Homo sapiens coiled-coil and C2 domain containing 1B (CC2D1B), mRNA [NM_032449]	-1.36394	9.49766	5.87057e-07
A_19_P00320597	LOC643733	ENST00000530264	643733	Homo sapiens caspase 4, apoptosis-related cysteine peptidase pseudogene (LOC643733), transcript variant 2, non-coding RNA [NR_034079]	-1.36384	8.91163	4.23966e-08
A_23_P385861	CDCA2	ENST00000521098	157313	Homo sapiens cell division cycle associated 2 (CDCA2), mRNA [NM_152562]	-1.36305	13.3006	4.36134e-06
A_23_P419213	KIAA1407	ENST00000295878	57577	Homo sapiens KIAA1407 (KIAA1407), mRNA [NM_020817]	-1.36298	7.16707	5.89463e-09
A_33_P3241433	ZNF347	ENST00000601469	84671	Homo sapiens zinc finger protein 347 (ZNF347), transcript variant 1, mRNA [NM_001172674]	-1.36263	8.90173	1.96184e-08
A_23_P432512	PPIL2	ENST00000446951	23759	Homo sapiens peptidylprolyl isomerase (cyclophilin)-like 2 (PPIL2), transcript variant 2, mRNA [NM_148175]	-1.36245	8.83934	4.41483e-09
A_23_P30603	DDO	ENST00000368924	8528	Homo sapiens D-aspartate oxidase (DDO), transcript variant 1, mRNA [NM_003649]	-1.36226	7.29972	2.93808e-10
A_23_P5757	TPRKB	ENST00000484969	51002	Homo sapiens TP53RK binding protein (TPRKB), mRNA [NM_016058]	-1.3619	10.9093	5.73545e-09
A_23_P105307	DGKA	ENST00000550957	1606	Homo sapiens diacylglycerol kinase, alpha 80kDa (DGKA), transcript variant 1, mRNA [NM_201444]	-1.36126	8.35903	2.99349e-08
A_23_P216489	GNE	ENST00000539815	10020	Homo sapiens glucosamine (UDP-N-acetyl)-2-epimerase/N-acetylmannosamine kinase (GNE), transcript variant 2, mRNA [NM_005476]	-1.36124	12.1413	2.80327e-09
A_24_P330971	EIF3K	ENST00000588422	27335	Homo sapiens eukaryotic translation initiation factor 3, subunit K (EIF3K), transcript variant 1, mRNA [NM_013234]	-1.36074	13.8255	3.74755e-07
A_24_P322847	POLR3H	ENST00000355209	171568	Homo sapiens polymerase (RNA) III (DNA directed) polypeptide H (22.9kD) (POLR3H), transcript variant 3, mRNA [NM_001018050]	-1.36062	12.3013	4.18205e-08
A_24_P321626	POLR3B	ENST00000228347	55703	Homo sapiens polymerase (RNA) III (DNA directed) polypeptide B (POLR3B), transcript variant 1, mRNA [NM_018082]	-1.36046	8.53034	9.23084e-06
A_33_P3272593	CTPS2	ENST00000443824	56474	Homo sapiens CTP synthase 2 (CTPS2), transcript variant 3, mRNA [NM_001144002]	-1.36027	10.0161	2.18773e-08
A_24_P70303	CACNG4	ENST00000262138	27092	Homo sapiens calcium channel, voltage-dependent, gamma subunit 4 (CACNG4), mRNA [NM_014405]	-1.36016	7.38524	3.15016e-08
A_24_P226008	MGLL	ENST00000476682	11343	Homo sapiens monoglyceride lipase (MGLL), transcript variant 1, mRNA [NM_007283]	-1.36014	12.2326	1.08546e-08
A_23_P40588	HSCB	ENST00000483861	150274	Homo sapiens HscB mitochondrial iron-sulfur cluster co-chaperone (HSCB), mRNA [NM_172002]	-1.3587	9.81154	2.13528e-09
A_23_P340722	XPOT	ENST00000449426	11260	Homo sapiens exportin, tRNA (XPOT), mRNA [NM_007235]	-1.35857	9.24959	4.7617e-07
A_23_P131227	TTC27	ENST00000317907	55622	Homo sapiens tetratricopeptide repeat domain 27 (TTC27), transcript variant 1, mRNA [NM_017735]	-1.35835	10.8383	1.79808e-05
A_23_P216894	MAPKAP1	ENST00000265960	79109	Homo sapiens mitogen-activated protein kinase associated protein 1 (MAPKAP1), transcript variant 1, mRNA [NM_001006617]	-1.35835	8.14802	8.0593e-08
A_23_P108404	AGAP1	ENST00000453371	116987	Homo sapiens ArfGAP with GTPase domain, ankyrin repeat and PH domain 1 (AGAP1), transcript variant 1, mRNA [NM_001037131]	-1.35796	8.77386	4.62904e-07
A_24_P375683		ENST00000486538	NA	ribosomal protein L7a pseudogene 11 [Source:HGNC Symbol;Acc:HGNC:35242] [ENST00000486538]	-1.35794	12.7666	3.07724e-06
A_23_P212400	NAT6	ENST00000443842	24142	Homo sapiens N-acetyltransferase 6 (GCN5-related) (NAT6), transcript variant 1, mRNA [NM_012191]	-1.35789	8.04175	7.85263e-09
A_23_P41025	GNL3	ENST00000496254	26354	Homo sapiens guanine nucleotide binding protein-like 3 (nucleolar) (GNL3), transcript variant 1, mRNA [NM_014366]	-1.35778	11.8888	1.04407e-08
A_33_P3215635	CHRNB2	ENST00000368476	1141	Homo sapiens cholinergic receptor, nicotinic, beta 2 (neuronal) (CHRNB2), mRNA [NM_000748]	-1.35691	7.41552	1.13283e-09
A_23_P204947	GJB2	ENST00000382844	2706	Homo sapiens gap junction protein, beta 2, 26kDa (GJB2), mRNA [NM_004004]	-1.35684	9.34825	1.3716e-07
A_19_P00316820	lnc-WRNIP1-2		NA	Homo sapiens cDNA FLJ33709 fis, clone BRAWH2007890. [AK091028]	-1.35653	6.8541	7.49147e-10
A_23_P207967	CTIF	ENST00000256413	9811	Homo sapiens CBP80/20-dependent translation initiation factor (CTIF), transcript variant 1, mRNA [NM_014772]	-1.35614	9.40694	4.79848e-07
A_32_P126375	NHS	ENST00000615422	4810	Homo sapiens Nance-Horan syndrome (congenital cataracts and dental anomalies) (NHS), transcript variant 1, mRNA [NM_198270]	-1.35594	6.5322	6.23677e-05
A_33_P3229370	ID4	ENST00000378700	3400	Homo sapiens inhibitor of DNA binding 4, dominant negative helix-loop-helix protein (ID4), mRNA [NM_001546]	-1.35563	8.75646	2.59787e-07
A_24_P722216	DHTKD1	ENST00000263035	55526	Homo sapiens dehydrogenase E1 and transketolase domain containing 1 (DHTKD1), mRNA [NM_018706]	-1.35525	9.44844	6.86633e-10
A_23_P75204	NSMCE4A	ENST00000468209	54780	Homo sapiens non-SMC element 4 homolog A (S. cerevisiae) (NSMCE4A), transcript variant 1, mRNA [NM_017615]	-1.35516	10.6841	1.09987e-05
A_33_P3329444	MAMSTR	ENST00000594582	284358	Homo sapiens MEF2 activating motif and SAP domain containing transcriptional regulator (MAMSTR), transcript variant 2, mRNA [NM_182574]	-1.35497	8.45484	3.10428e-08
A_23_P147025	RAB33A	ENST00000257017	9363	Homo sapiens RAB33A, member RAS oncogene family (RAB33A), mRNA [NM_004794]	-1.35428	8.27547	7.43714e-10
A_23_P79155	GPR39	ENST00000470071	2863	Homo sapiens G protein-coupled receptor 39 (GPR39), mRNA [NM_001508]	-1.35389	8.547	3.86384e-07
A_23_P156907	SOBP	ENST00000317357	55084	Homo sapiens sine oculis binding protein homolog (Drosophila) (SOBP), mRNA [NM_018013]	-1.35358	10.8295	4.68695e-08
A_21_P0011016	LOC643733	ENST00000532441	643733		-1.35331	9.58834	4.65006e-07
A_23_P3994	TMEM256	ENST00000575427	254863	Homo sapiens transmembrane protein 256 (TMEM256), mRNA [NM_152766]	-1.3522	12.8523	1.57233e-09
A_33_P3228128	ERCC1	ENST00000340192	2067	Homo sapiens excision repair cross-complementation group 1 (ERCC1), transcript variant 1, mRNA [NM_202001]	-1.35212	12.3746	7.20159e-08
A_33_P3292794	SMUG1	ENST00000401977	23583	Homo sapiens single-strand-selective monofunctional uracil-DNA glycosylase 1 (SMUG1), transcript variant 1, mRNA [NM_014311]	-1.35169	7.9556	5.72476e-08
A_33_P3247190	CC2D1B	ENST00000491136	200014	Homo sapiens coiled-coil and C2 domain containing 1B (CC2D1B), mRNA [NM_032449]	-1.35037	8.85313	6.22465e-07
A_23_P336513	GEMIN5	ENST00000285873	25929	Homo sapiens gem (nuclear organelle) associated protein 5 (GEMIN5), transcript variant 1, mRNA [NM_015465]	-1.35011	9.72463	3.65545e-05
A_24_P349196	CCDC30	ENST00000340612	728621	Homo sapiens coiled-coil domain containing 30 (CCDC30), mRNA [NM_001080850]	-1.35004	6.7911	1.04526e-09
A_23_P129128	TARSL2	ENST00000559492	123283	Homo sapiens threonyl-tRNA synthetase-like 2 (TARSL2), mRNA [NM_152334]	-1.34992	6.75562	5.43425e-07
A_24_P100830	AMN1	ENST00000281471	196394	Homo sapiens antagonist of mitotic exit network 1 homolog (S. cerevisiae) (AMN1), transcript variant 3, mRNA [NM_001278412]	-1.34988	6.78914	2.50908e-10
A_24_P133488	CDCA4	ENST00000392590	55038	Homo sapiens cell division cycle associated 4 (CDCA4), transcript variant 1, mRNA [NM_017955]	-1.34984	8.12545	1.37159e-06
A_33_P3271430	MAP3K3		4215	Homo sapiens mitogen-activated protein kinase kinase kinase 3 (MAP3K3), transcript variant 1, mRNA [NM_203351]	-1.34969	11.3043	2.62772e-08
A_24_P303454	TIAM2	ENST00000456877	26230	Homo sapiens T-cell lymphoma invasion and metastasis 2 (TIAM2), transcript variant 1, mRNA [NM_012454]	-1.34953	11.3098	1.04824e-07
A_23_P74115	RAD54L	ENST00000371975	8438	Homo sapiens RAD54-like (S. cerevisiae) (RAD54L), transcript variant 1, mRNA [NM_003579]	-1.34925	11.1307	1.32797e-06
A_24_P65910	UQCC1	ENST00000374385	55245	Homo sapiens ubiquinol-cytochrome c reductase complex assembly factor 1 (UQCC1), transcript variant 1, mRNA [NM_018244]	-1.34822	10.8988	8.47924e-08
A_23_P346813	PAK3	ENST00000518291	5063	Homo sapiens p21 protein (Cdc42/Rac)-activated kinase 3 (PAK3), transcript variant 2, mRNA [NM_002578]	-1.34763	7.20842	1.44112e-10
A_21_P0001775	BOLA3-AS1		100507171	Homo sapiens BOLA3 antisense RNA 1 (head to head) (BOLA3-AS1), transcript variant 3, long non-coding RNA [NR_045637]	-1.3474	8.63254	1.0283e-07
A_23_P55948	PRR12	ENST00000615927	57479	Homo sapiens proline rich 12 (PRR12), mRNA [NM_020719]	-1.34711	10.3829	6.97912e-07
A_33_P3416882	ARL9	ENST00000360096	132946	Homo sapiens ADP-ribosylation factor-like 9 (ARL9), mRNA [NM_206919]	-1.34652	8.12232	1.35795e-07
A_32_P153725	KIAA1033	ENST00000620430	23325	Homo sapiens KIAA1033 (KIAA1033), transcript variant 2, mRNA [NM_015275]	-1.34651	11.0641	1.6846e-06
A_33_P3288359	PSMB10	ENST00000570985	5699	Homo sapiens proteasome (prosome, macropain) subunit, beta type, 10 (PSMB10), mRNA [NM_002801]	-1.34647	14.0096	3.90532e-09
A_24_P44462	TPM1	ENST00000288398	7168	Homo sapiens tropomyosin 1 (alpha) (TPM1), transcript variant Tpm1.5, mRNA [NM_000366]	-1.34617	10.651	3.18624e-08
A_23_P47004	DHX32	ENST00000284690	55760	Homo sapiens DEAH (Asp-Glu-Ala-His) box polypeptide 32 (DHX32), mRNA [NM_018180]	-1.34599	8.24581	5.06962e-07
A_23_P302654	CEP72	ENST00000264935	55722	Homo sapiens centrosomal protein 72kDa (CEP72), mRNA [NM_018140]	-1.34588	9.80814	7.79197e-08
A_23_P88865	CMTM3	ENST00000566756	123920	Homo sapiens CKLF-like MARVEL transmembrane domain containing 3 (CMTM3), transcript variant 1, mRNA [NM_144601]	-1.34526	14.6245	7.44698e-09
A_23_P112241	DNAJB5	ENST00000541010	25822	Homo sapiens DnaJ (Hsp40) homolog, subfamily B, member 5 (DNAJB5), transcript variant 3, mRNA [NM_012266]	-1.34453	10.9945	5.44975e-09
A_23_P132845	CLCN2	ENST00000430397	1181	Homo sapiens chloride channel, voltage-sensitive 2 (CLCN2), transcript variant 1, mRNA [NM_004366]	-1.34417	7.9619	5.89356e-08
A_23_P7761	C5orf22	ENST00000510659	55322	Homo sapiens chromosome 5 open reading frame 22 (C5orf22), mRNA [NM_018356]	-1.34392	7.60773	3.23996e-07
A_23_P159027	ZNF521	ENST00000361524	25925	Homo sapiens zinc finger protein 521 (ZNF521), mRNA [NM_015461]	-1.34381	9.40568	5.75495e-06
A_23_P65174	PHF11	ENST00000495157	51131	Homo sapiens PHD finger protein 11 (PHF11), transcript variant 1, mRNA [NM_001040443]	-1.34374	9.1156	5.99825e-09
A_19_P00319201	CCDC149	ENST00000504487	91050	Homo sapiens coiled-coil domain containing 149 (CCDC149), transcript variant 1, mRNA [NM_173463]	-1.34349	8.1452	8.29507e-07
A_23_P15582	XYLT2	ENST00000017003	64132	Homo sapiens xylosyltransferase II (XYLT2), transcript variant 1, mRNA [NM_022167]	-1.34343	12.8034	1.63316e-08
A_23_P139575	PRR13	ENST00000429243	54458	Homo sapiens proline rich 13 (PRR13), transcript variant 3, mRNA [NM_001005354]	-1.34229	14.9186	1.03152e-06
A_23_P73511	ARAF	ENST00000469505	369	Homo sapiens A-Raf proto-oncogene, serine/threonine kinase (ARAF), transcript variant 1, mRNA [NM_001654]	-1.34157	8.8906	9.11954e-11
A_23_P393401	PDXDC2P		283970	Homo sapiens pyridoxal-dependent decarboxylase domain containing 2, pseudogene (PDXDC2P), non-coding RNA [NR_003610]	-1.34147	9.0659	3.38876e-08
A_23_P408376	HSPA12A	ENST00000369209	259217	Homo sapiens heat shock 70kDa protein 12A (HSPA12A), mRNA [NM_025015]	-1.34011	9.76001	1.81198e-07
A_33_P3379454	UHRF1	ENST00000616255	29128	Homo sapiens ubiquitin-like with PHD and ring finger domains 1 (UHRF1), transcript variant 3, mRNA [NM_001290050]	-1.33983	9.20123	1.11072e-07
A_24_P98251	VPS13B	ENST00000358544	157680	Homo sapiens vacuolar protein sorting 13 homolog B (yeast) (VPS13B), transcript variant 5, mRNA [NM_017890]	-1.33963	9.86136	9.75466e-08
A_23_P164148	MLX	ENST00000588320	6945	Homo sapiens MLX, MAX dimerization protein (MLX), transcript variant 3, mRNA [NM_170607]	-1.33949	9.92275	1.87354e-07
A_33_P3296592	C11orf30	ENST00000334736	56946	Homo sapiens chromosome 11 open reading frame 30 (C11orf30), transcript variant 1, mRNA [NM_001300942]	-1.33935	8.56856	6.26423e-06
A_23_P120845	XBP1	ENST00000611155	7494	Homo sapiens X-box binding protein 1 (XBP1), transcript variant 1, mRNA [NM_005080]	-1.33908	13.0512	7.04989e-09
A_33_P3339860	PLEKHA2	ENST00000617275	59339	Homo sapiens pleckstrin homology domain containing, family A (phosphoinositide binding specific) member 2 (PLEKHA2), mRNA [NM_021623]	-1.33885	13.1099	8.72979e-09
A_24_P297098	PHF20	ENST00000374012	51230	Homo sapiens PHD finger protein 20 (PHF20), mRNA [NM_016436]	-1.33787	10.5699	1.33411e-07
A_24_P117323	KLHL22	ENST00000328879	84861	Homo sapiens kelch-like family member 22 (KLHL22), transcript variant 1, mRNA [NM_032775]	-1.33777	8.27024	4.47256e-07
A_21_P0000714	SNHG16	ENST00000493536	100507246	Homo sapiens small nucleolar RNA host gene 16 (non-protein coding) (SNHG16), transcript variant 1, long non-coding RNA [NR_038108]	-1.33723	13.4424	8.37193e-09
A_24_P316939	LRRFIP1	ENST00000474195	9208	Homo sapiens leucine rich repeat (in FLII) interacting protein 1 (LRRFIP1), transcript variant 1, mRNA [NM_001137550]	-1.33689	10.5081	1.52458e-06
A_33_P3322654	RNPEPL1	ENST00000481757	57140	Homo sapiens arginyl aminopeptidase (aminopeptidase B)-like 1 (RNPEPL1), mRNA [NM_018226]	-1.33646	14.112	1.14697e-08
A_23_P374695	TEK	ENST00000615002	7010	Homo sapiens TEK tyrosine kinase, endothelial (TEK), transcript variant 1, mRNA [NM_000459]	-1.33593	6.52153	1.44778e-10
A_23_P215479	CLIP2	ENST00000361545	7461	Homo sapiens CAP-GLY domain containing linker protein 2 (CLIP2), transcript variant 1, mRNA [NM_003388]	-1.33562	11.1084	9.53137e-08
A_24_P929388	TMEM169	ENST00000406027	92691	Homo sapiens transmembrane protein 169 (TMEM169), transcript variant 3, mRNA [NM_138390]	-1.33554	7.23332	2.69415e-09
A_23_P256694	MCM3AP-AS1		114044	Homo sapiens MCM3AP antisense RNA 1 (MCM3AP-AS1), transcript variant 2, antisense RNA [NR_002776]	-1.33516	7.81466	3.10635e-07
A_21_P0004885	lnc-RUNX2-2		NA	LNCipedia lincRNA (lnc-RUNX2-2), lincRNA [lnc-RUNX2-2:1]	-1.33493	6.97445	2.47954e-09
A_33_P3278435	COA4	ENST00000545127	51287	Homo sapiens cytochrome c oxidase assembly factor 4 homolog (S. cerevisiae) (COA4), mRNA [NM_016565]	-1.33442	12.3334	3.472e-08
A_23_P348281	TCEANC2	ENST00000234827	127428	Homo sapiens transcription elongation factor A (SII) N-terminal and central domain containing 2 (TCEANC2), mRNA [NM_153035]	-1.33425	8.05614	8.78367e-08
A_21_P0014093	LOC101927482		101927482	Homo sapiens uncharacterized LOC101927482 (LOC101927482), transcript variant 1, long non-coding RNA [NR_110225]	-1.33397	6.44547	5.53984e-09
A_24_P943106	U2SURP	ENST00000473835	23350	Homo sapiens U2 snRNP-associated SURP domain containing (U2SURP), mRNA [NM_001080415]	-1.33395	8.07144	5.67641e-07
A_24_P201404	C11orf54	ENST00000331239	28970	Homo sapiens chromosome 11 open reading frame 54 (C11orf54), transcript variant 4, mRNA [NM_014039]	-1.33387	9.868	4.06546e-10
A_23_P52127	ACBD6	ENST00000367595	84320	Homo sapiens acyl-CoA binding domain containing 6 (ACBD6), mRNA [NM_032360]	-1.33382	12.4665	3.11258e-09
A_23_P215070	CEP41	ENST00000223208	95681	Homo sapiens centrosomal protein 41kDa (CEP41), transcript variant 1, mRNA [NM_018718]	-1.33361	10.2287	1.45542e-07
A_32_P387648	FLG	ENST00000368799	2312	Homo sapiens filaggrin (FLG), mRNA [NM_002016]	-1.33322	9.52739	5.87766e-07
A_33_P3393135	HIST1H2AI		8329	Homo sapiens histone cluster 1, H2ai, mRNA (cDNA clone MGC:138459 IMAGE:8327722), complete cds. [BC112254]	-1.33315	6.88718	1.26271e-08
A_23_P394395	JPH2	ENST00000372980	57158	Homo sapiens junctophilin 2 (JPH2), transcript variant 1, mRNA [NM_020433]	-1.33312	8.69925	4.71282e-06
A_23_P62807	SCCPDH	ENST00000366510	51097	Homo sapiens saccharopine dehydrogenase (putative) (SCCPDH), mRNA [NM_016002]	-1.33269	12.5535	3.29838e-09
A_32_P137266	EFCAB7	ENST00000461039	84455	EF-hand calcium binding domain 7 [Source:HGNC Symbol;Acc:HGNC:29379] [ENST00000461039]	-1.33251	9.02836	8.5372e-06
A_33_P3390441	KPNB1	ENST00000290158	3837	Homo sapiens karyopherin (importin) beta 1 (KPNB1), transcript variant 1, mRNA [NM_002265]	-1.3323	13.765	1.08546e-08
A_32_P106376	VGLL2	ENST00000326274	245806	Homo sapiens vestigial-like family member 2 (VGLL2), transcript variant 1, mRNA [NM_182645]	-1.33174	7.18057	1.90121e-07
A_23_P151746	ISCA2	ENST00000556816	122961	Homo sapiens iron-sulfur cluster assembly 2 (ISCA2), transcript variant 1, mRNA [NM_194279]	-1.33156	11.8276	6.80218e-08
A_33_P3232527	EDEM3	ENST00000367512	80267	Homo sapiens ER degradation enhancer, mannosidase alpha-like 3 (EDEM3), mRNA [NM_025191]	-1.33145	7.54547	1.28546e-06
A_33_P3415843			NA	BT006801 carnitine acetyltransferase {Homo sapiens} (exp=-1; wgp=0; cg=0), partial (18%) [THC2667880]	-1.33089	8.68588	3.68095e-07
A_23_P424080	YIPF4	ENST00000238831	84272	Homo sapiens Yip1 domain family, member 4 (YIPF4), mRNA [NM_032312]	-1.33082	7.59853	7.70801e-08
A_24_P397107	CDC25A	ENST00000302506	993	Homo sapiens cell division cycle 25A (CDC25A), transcript variant 1, mRNA [NM_001789]	-1.33038	10.5569	2.47483e-07
A_33_P3257330	DCBLD1	ENST00000296955	285761	Homo sapiens discoidin, CUB and LCCL domain containing 1 (DCBLD1), mRNA [NM_173674]	-1.32977	8.02827	1.5236e-06
A_24_P93741	RFT1	ENST00000296292	91869	Homo sapiens RFT1 homolog (S. cerevisiae) (RFT1), mRNA [NM_052859]	-1.32964	8.22288	4.51882e-07
A_23_P114095	MBTPS2	ENST00000379484	51360	Homo sapiens membrane-bound transcription factor peptidase, site 2 (MBTPS2), mRNA [NM_015884]	-1.3293	7.57376	5.58681e-09
A_23_P76774	GSC	ENST00000238558	145258	Homo sapiens goosecoid homeobox (GSC), mRNA [NM_173849]	-1.32911	10.502	1.45389e-06
A_33_P3396872	CPED1		79974	Homo sapiens cadherin-like and PC-esterase domain containing 1 (CPED1), transcript variant 2, mRNA [NM_001105533]	-1.32856	6.89821	1.32048e-07
A_23_P166526	RIBC2	ENST00000614167	26150	Homo sapiens RIB43A domain with coiled-coils 2 (RIBC2), mRNA [NM_015653]	-1.3272	6.95029	0.000178441
A_23_P19369	LRRC16A	ENST00000476458	55604	Homo sapiens leucine rich repeat containing 16A (LRRC16A), transcript variant 1, mRNA [NM_017640]	-1.32702	7.0792	1.68084e-07
A_24_P258051	MASTL	ENST00000342386	84930	Homo sapiens microtubule associated serine/threonine kinase-like (MASTL), transcript variant 2, mRNA [NM_032844]	-1.32682	8.2016	1.19114e-07
A_33_P3530314	C5orf42	ENST00000509849	65250	Homo sapiens chromosome 5 open reading frame 42 (C5orf42), mRNA [NM_023073]	-1.32661	9.42323	8.64964e-08
A_33_P3415500	TRIO	ENST00000620511	7204	trio Rho guanine nucleotide exchange factor [Source:HGNC Symbol;Acc:HGNC:12303] [ENST00000620511]	-1.32611	12.444	1.49847e-07
A_33_P3373358	GJC1	ENST00000426548	10052	Homo sapiens gap junction protein, gamma 1, 45kDa (GJC1), transcript variant 1, mRNA [NM_005497]	-1.32547	12.9941	1.02276e-09
A_32_P86739	CASC10	ENST00000377113	399726	Homo sapiens cancer susceptibility candidate 10 (CASC10), mRNA [NM_001010911]	-1.32533	9.10764	2.74206e-08
A_33_P3215575	ARHGEF10L	ENST00000375415	55160	Homo sapiens Rho guanine nucleotide exchange factor (GEF) 10-like (ARHGEF10L), transcript variant 1, mRNA [NM_018125]	-1.32523	8.92303	1.54162e-05
A_24_P314571	SPC24	ENST00000592540	147841	SPC24, NDC80 kinetochore complex component [Source:HGNC Symbol;Acc:HGNC:26913] [ENST00000592540]	-1.32486	10.2527	1.41305e-06
A_23_P122174	XRCC4	ENST00000542685	7518	Homo sapiens X-ray repair complementing defective repair in Chinese hamster cells 4 (XRCC4), transcript variant 3, mRNA [NM_022550]	-1.32467	8.23681	3.30022e-09
A_33_P3253707	LRR1	ENST00000318317	122769	Homo sapiens leucine rich repeat protein 1 (LRR1), transcript variant 1, mRNA [NM_152329]	-1.32464	10.831	4.4183e-09
A_23_P143374	NINL	ENST00000464285	22981	Homo sapiens ninein-like (NINL), mRNA [NM_025176]	-1.32456	8.2404	2.95626e-09
A_23_P502747	RASAL2	ENST00000462775	9462	Homo sapiens RAS protein activator like 2 (RASAL2), transcript variant 2, mRNA [NM_170692]	-1.32428	7.18226	1.74886e-08
A_23_P28688	CPSF3	ENST00000238112	51692	Homo sapiens cleavage and polyadenylation specific factor 3, 73kDa (CPSF3), mRNA [NM_016207]	-1.32423	10.2728	9.60572e-09
A_23_P399078	TIMP3	ENST00000266085	7078	Homo sapiens TIMP metallopeptidase inhibitor 3 (TIMP3), mRNA [NM_000362]	-1.3241	10.3352	4.32686e-07
A_24_P251841	SETD7	ENST00000274031	80854	Homo sapiens SET domain containing (lysine methyltransferase) 7 (SETD7), mRNA [NM_030648]	-1.32371	7.90585	6.07467e-10
A_23_P42042	LYRM2	ENST00000523075	57226	Homo sapiens LYR motif containing 2 (LYRM2), transcript variant 1, mRNA [NM_020466]	-1.32351	10.6032	3.21339e-10
A_32_P52785	DAAM2	ENST00000398904	23500	Homo sapiens dishevelled associated activator of morphogenesis 2 (DAAM2), transcript variant 2, mRNA [NM_015345]	-1.32319	7.24181	5.4333e-11
A_24_P287826	RFWD3	ENST00000361070	55159	Homo sapiens ring finger and WD repeat domain 3 (RFWD3), mRNA [NM_018124]	-1.32282	10.0066	1.79246e-08
A_33_P3378514	PDE5A	ENST00000394439	8654	Homo sapiens phosphodiesterase 5A, cGMP-specific (PDE5A), transcript variant 1, mRNA [NM_001083]	-1.32272	6.81425	6.03645e-09
A_32_P355396	TECPR2	ENST00000359520	9895	Homo sapiens tectonin beta-propeller repeat containing 2 (TECPR2), transcript variant 1, mRNA [NM_014844]	-1.32266	8.36745	3.91596e-07
A_32_P174365	SATB2	ENST00000260926	23314	Homo sapiens SATB homeobox 2 (SATB2), transcript variant 2, mRNA [NM_015265]	-1.3222	8.6064	1.33411e-07
A_33_P3348719	FGF9	ENST00000382353	2254	Homo sapiens fibroblast growth factor 9 (FGF9), mRNA [NM_002010]	-1.32205	6.91063	1.46016e-08
A_24_P14260	CARD8	ENST00000391898	22900	Homo sapiens caspase recruitment domain family, member 8 (CARD8), transcript variant 2, mRNA [NM_014959]	-1.32194	9.34454	2.5985e-09
A_23_P304991	HLCS	ENST00000399120	3141	Homo sapiens holocarboxylase synthetase (biotin-(proprionyl-CoA-carboxylase (ATP-hydrolysing)) ligase) (HLCS), transcript variant 1, mRNA [NM_000411]	-1.32142	10.2305	8.62359e-07
A_24_P208045	EDEM3	ENST00000439962	80267	Homo sapiens ER degradation enhancer, mannosidase alpha-like 3 (EDEM3), mRNA [NM_025191]	-1.32134	10.8085	1.22064e-07
A_33_P3387861	CENPN		55839	Homo sapiens centromere protein N (CENPN), transcript variant 2, mRNA [NM_001100624]	-1.32072	11.3653	3.00707e-08
A_33_P3348887	PBX3	ENST00000373482	5090	Homo sapiens pre-B-cell leukemia homeobox 3 (PBX3), transcript variant 1, mRNA [NM_006195]	-1.32018	9.48663	0.000783734
A_21_P0008765	LOC101929560	ENST00000559267	101929560	PREDICTED: Homo sapiens uncharacterized LOC101929560 (LOC101929560), transcript variant X3, ncRNA [XR_424652]	-1.32008	8.83744	6.93811e-08
A_23_P251660	ABCF1	ENST00000376545	23	Homo sapiens ATP-binding cassette, sub-family F (GCN20), member 1 (ABCF1), transcript variant 1, mRNA [NM_001025091]	-1.31992	11.6732	4.56747e-07
A_23_P65455	HAUS4	ENST00000554406	54930	Homo sapiens HAUS augmin-like complex, subunit 4 (HAUS4), transcript variant 2, mRNA [NM_017815]	-1.31983	8.6544	0.00046084
A_23_P133279	FAM173B		134145	Homo sapiens family with sequence similarity 173, member B (FAM173B), transcript variant 1, mRNA [NM_199133]	-1.31928	9.08245	4.74533e-08
A_23_P17663	MX1	ENST00000455164	4599	Homo sapiens MX dynamin-like GTPase 1 (MX1), transcript variant 2, mRNA [NM_002462]	-1.31894	9.56483	9.92348e-06
A_24_P356509	RAD51D	ENST00000345365	5892	Homo sapiens RAD51 paralog D (RAD51D), transcript variant 6, mRNA [NM_001142571]	-1.31814	7.53649	4.8925e-07
A_23_P360797	NTF3	ENST00000331010	4908	Homo sapiens neurotrophin 3 (NTF3), transcript variant 2, mRNA [NM_002527]	-1.31799	7.43916	2.46061e-08
A_33_P3385266	ABCC6	ENST00000542005	368	Homo sapiens ATP-binding cassette, sub-family C (CFTR/MRP), member 6 (ABCC6), transcript variant 2, mRNA [NM_001079528]	-1.31719	7.21697	2.18899e-09
A_21_P0011189	HNRNPA3	ENST00000483137	220988	Homo sapiens heterogeneous nuclear ribonucleoprotein A3 (HNRNPA3), mRNA [NM_194247]	-1.31651	13.9006	5.76513e-09
A_23_P92629	CWC27	ENST00000545000	10283	Homo sapiens CWC27 spliceosome-associated protein homolog (S. cerevisiae) (CWC27), transcript variant 1, mRNA [NM_005869]	-1.31619	10.0561	3.09208e-06
A_33_P3372727	SEMA5A	ENST00000382496	9037	Homo sapiens sema domain, seven thrombospondin repeats (type 1 and type 1-like), transmembrane domain (TM) and short cytoplasmic domain, (semaphorin) 5A (SEMA5A), mRNA [NM_003966]	-1.31564	10.406	1.85033e-09
A_23_P503182	ABR	ENST00000544583	29	Homo sapiens active BCR-related (ABR), transcript variant 1, mRNA [NM_021962]	-1.31545	12.2241	1.68913e-06
A_32_P4018	ROR1	ENST00000371079	4919	Homo sapiens receptor tyrosine kinase-like orphan receptor 1 (ROR1), transcript variant 1, mRNA [NM_005012]	-1.31453	7.00691	9.42881e-07
A_23_P31453	STEAP1	ENST00000297205	26872	Homo sapiens six transmembrane epithelial antigen of the prostate 1 (STEAP1), mRNA [NM_012449]	-1.31423	9.38977	4.5789e-10
A_23_P160154	GALE	ENST00000418277	2582	Homo sapiens UDP-galactose-4-epimerase (GALE), transcript variant 1, mRNA [NM_000403]	-1.31412	8.72562	2.82031e-07
A_23_P214603	FLOT1	ENST00000376389	10211	Homo sapiens flotillin 1 (FLOT1), mRNA [NM_005803]	-1.31409	13.0542	4.73923e-07
A_23_P13753	NFE2	ENST00000540264	4778	Homo sapiens nuclear factor, erythroid 2 (NFE2), transcript variant 1, mRNA [NM_006163]	-1.31392	7.68061	9.03238e-10
A_23_P152356	ZNF200	ENST00000396870	7752	Homo sapiens zinc finger protein 200 (ZNF200), transcript variant 1, mRNA [NM_003454]	-1.3139	9.31368	4.11966e-07
A_32_P68050	NEK1	ENST00000512193	4750	Homo sapiens NIMA-related kinase 1 (NEK1), transcript variant 2, mRNA [NM_012224]	-1.31344	8.66064	3.49363e-06
A_23_P124190	TRIM34	ENST00000491385	53840	Homo sapiens tripartite motif containing 34 (TRIM34), transcript variant 3, mRNA [NM_130390]	-1.31334	7.45488	8.59077e-07
A_32_P193646	RBMX	ENST00000320676	27316	Homo sapiens RNA binding motif protein, X-linked (RBMX), transcript variant 1, mRNA [NM_002139]	-1.31311	10.7575	6.89527e-08
A_33_P3232508	SMARCB1	ENST00000618915	6598	Homo sapiens SWI/SNF related, matrix associated, actin dependent regulator of chromatin, subfamily b, member 1 (SMARCB1), transcript variant 1, mRNA [NM_003073]	-1.31284	12.0292	2.21284e-07
A_23_P139786	OASL	ENST00000257570	8638	Homo sapiens 2-5-oligoadenylate synthetase-like (OASL), transcript variant 1, mRNA [NM_003733]	-1.31254	6.58587	2.76356e-08
A_23_P19852	IQCE	ENST00000623361	23288	Homo sapiens IQ motif containing E (IQCE), transcript variant 1, mRNA [NM_152558]	-1.31173	10.71	4.46157e-08
A_23_P77401	CPPED1	ENST00000433677	55313	Homo sapiens calcineurin-like phosphoesterase domain containing 1 (CPPED1), transcript variant 1, mRNA [NM_018340]	-1.31147	7.08184	2.03007e-07
A_24_P162293	ERC1	ENST00000440394	23085	Homo sapiens ELKS/RAB6-interacting/CAST family member 1 (ERC1), transcript variant epsilon, mRNA [NM_178040]	-1.31116	8.35229	1.69895e-10
A_23_P135061	CORO2A	ENST00000343933	7464	Homo sapiens coronin, actin binding protein, 2A (CORO2A), transcript variant 1, mRNA [NM_003389]	-1.31093	8.3053	0.000154
A_23_P156284	DBN1	ENST00000472831	1627	Homo sapiens drebrin 1 (DBN1), transcript variant 2, mRNA [NM_080881]	-1.31087	13.6272	8.40954e-10
A_33_P3416366	CHAF1A	ENST00000587368	10036	Homo sapiens chromatin assembly factor 1, subunit A (p150) (CHAF1A), mRNA [NM_005483]	-1.31081	8.46241	2.92142e-06
A_24_P82032	RHOJ	ENST00000316754	57381	Homo sapiens ras homolog family member J (RHOJ), mRNA [NM_020663]	-1.31031	11.2945	7.90882e-06
A_23_P132915	FAM114A1	ENST00000508737	92689	Homo sapiens family with sequence similarity 114, member A1 (FAM114A1), transcript variant 1, mRNA [NM_138389]	-1.31001	7.82123	7.75339e-09
A_23_P120048	BAZ2B	ENST00000392783	29994	Homo sapiens bromodomain adjacent to zinc finger domain, 2B (BAZ2B), transcript variant 1, mRNA [NM_013450]	-1.30963	7.84499	5.79683e-10
A_23_P67618	ZNF792	ENST00000404801	126375	Homo sapiens zinc finger protein 792 (ZNF792), mRNA [NM_175872]	-1.30892	7.05561	1.01727e-10
A_23_P112311	TRIM32	ENST00000450136	22954	Homo sapiens tripartite motif containing 32 (TRIM32), transcript variant 1, mRNA [NM_012210]	-1.30716	8.2908	1.87017e-09
A_32_P232559	PRKCQ-AS1	ENST00000449648	439949	Homo sapiens PRKCQ antisense RNA 1 (PRKCQ-AS1), transcript variant 1, long non-coding RNA [NR_036502]	-1.30687	9.49191	2.1373e-08
A_23_P40315	DZANK1	ENST00000608192	55184	Homo sapiens double zinc ribbon and ankyrin repeat domains 1 (DZANK1), mRNA [NM_001099407]	-1.30597	7.94604	1.94639e-08
A_33_P3418170	DDX58	ENST00000379883	23586	Homo sapiens DEAD (Asp-Glu-Ala-Asp) box polypeptide 58 (DDX58), mRNA [NM_014314]	-1.30578	7.48564	2.42031e-07
A_32_P168464	CASK	ENST00000421587	8573	Homo sapiens calcium/calmodulin-dependent serine protein kinase (MAGUK family) (CASK), transcript variant 1, mRNA [NM_003688]	-1.30566	10.9376	9.5608e-06
A_23_P252052	FILIP1L	ENST00000495625	11259	Homo sapiens filamin A interacting protein 1-like (FILIP1L), transcript variant 1, mRNA [NM_182909]	-1.30546	8.75769	1.85892e-07
A_23_P122775	RTN4IP1	ENST00000539449	84816	Homo sapiens reticulon 4 interacting protein 1 (RTN4IP1), mRNA [NM_032730]	-1.30435	9.66917	4.05327e-06
A_32_P21255	SLC30A4	ENST00000261867	7782	Homo sapiens solute carrier family 30 (zinc transporter), member 4 (SLC30A4), mRNA [NM_013309]	-1.30433	7.11022	4.9358e-07
A_23_P54144	BMP4	ENST00000558984	652	Homo sapiens bone morphogenetic protein 4 (BMP4), transcript variant 1, mRNA [NM_001202]	-1.3043	7.76833	7.4256e-07
A_23_P141248	SRR	ENST00000344595	63826	Homo sapiens serine racemase (SRR), mRNA [NM_021947]	-1.30408	8.3427	8.01445e-07
A_33_P3313889	TOR1A	ENST00000351698	1861	Homo sapiens torsin family 1, member A (torsin A) (TOR1A), mRNA [NM_000113]	-1.30407	10.4427	3.70002e-09
A_24_P181672	B3GNTL1	ENST00000571394	146712	Homo sapiens UDP-GlcNAc:betaGal beta-1,3-N-acetylglucosaminyltransferase-like 1 (B3GNTL1), mRNA [NM_001009905]	-1.30347	8.20394	1.30655e-05
A_24_P386639	BET1L	ENST00000382762	51272	Homo sapiens Bet1 golgi vesicular membrane trafficking protein-like (BET1L), transcript variant 2, mRNA [NM_016526]	-1.30332	9.07932	5.97568e-09
A_23_P126757	INTS3	ENST00000481797	65123	Homo sapiens integrator complex subunit 3 (INTS3), mRNA [NM_023015]	-1.30246	8.40025	2.53587e-06
A_21_P0011120	PARP4	ENST00000446672	143	Homo sapiens poly (ADP-ribose) polymerase family, member 4 (PARP4), mRNA [NM_006437]	-1.30241	13.4277	4.34709e-10
A_23_P47304	CASP5	ENST00000456200	838	Homo sapiens caspase 5, apoptosis-related cysteine peptidase (CASP5), transcript variant a, mRNA [NM_004347]	-1.30126	10.277	0.000260684
A_23_P70785	AIM1	ENST00000369066	202	Homo sapiens absent in melanoma 1 (AIM1), mRNA [NM_001624]	-1.30101	8.6059	6.7854e-07
A_23_P66719	DHRS13	ENST00000394901	147015	Homo sapiens dehydrogenase/reductase (SDR family) member 13 (DHRS13), mRNA [NM_144683]	-1.30076	10.2616	5.18322e-09
A_23_P358009	DNAJC16	ENST00000616884	23341	Homo sapiens DnaJ (Hsp40) homolog, subfamily C, member 16 (DNAJC16), transcript variant 1, mRNA [NM_015291]	-1.30067	8.09027	4.87342e-07
A_23_P34496	TMEM39B	ENST00000336294	55116	Homo sapiens transmembrane protein 39B (TMEM39B), mRNA [NM_018056]	-1.30044	10.8116	5.76566e-08
A_23_P103532	GPR161	ENST00000493800	23432	Homo sapiens G protein-coupled receptor 161 (GPR161), transcript variant 1, mRNA [NM_001267609]	-1.2999	9.08799	1.02006e-06
A_21_P0014426	LOC100506472		100506472	Homo sapiens uncharacterized LOC100506472 (LOC100506472), long non-coding RNA [NR_040535]	-1.29899	6.7959	2.1906e-10
A_23_P58862	FAM135A	ENST00000515323	57579	Homo sapiens family with sequence similarity 135, member A (FAM135A), transcript variant 2, mRNA [NM_020819]	-1.29887	7.3978	6.80324e-08
A_23_P23719	VPS45	ENST00000618148	11311	Homo sapiens vacuolar protein sorting 45 homolog (S. cerevisiae) (VPS45), transcript variant 1, mRNA [NM_007259]	-1.29882	10.2066	9.66744e-10
A_33_P3240200	DPCD	ENST00000475443	25911	Homo sapiens deleted in primary ciliary dyskinesia homolog (mouse) (DPCD), mRNA [NM_015448]	-1.29876	12.1349	5.51382e-09
A_23_P92552	GATB	ENST00000513504	5188	Homo sapiens glutamyl-tRNA(Gln) amidotransferase, subunit B (GATB), mRNA [NM_004564]	-1.29855	9.14443	1.17927e-06
A_19_P00315668	HIPK2	ENST00000406875	28996	Homo sapiens homeodomain interacting protein kinase 2 (HIPK2), transcript variant 1, mRNA [NM_022740]	-1.29841	8.29599	8.4515e-07
A_23_P166306	CBS	ENST00000617706	875	Homo sapiens cystathionine-beta-synthase (CBS), transcript variant 1, mRNA [NM_000071]	-1.29787	13.7879	1.04181e-08
A_33_P3342126	PRDM8	ENST00000415738	56978	Homo sapiens PR domain containing 8 (PRDM8), transcript variant 1, mRNA [NM_020226]	-1.29781	9.07694	6.78431e-09
A_33_P3369696	CCDC94	ENST00000262962	55702	Homo sapiens coiled-coil domain containing 94 (CCDC94), mRNA [NM_018074]	-1.29709	12.8096	3.18624e-08
A_23_P44295	CLASP2	ENST00000480013	23122	Homo sapiens cytoplasmic linker associated protein 2 (CLASP2), transcript variant 1, mRNA [NM_015097]	-1.29681	10.852	3.25569e-06
A_33_P3222183	DPYSL5	ENST00000401478	56896	Homo sapiens dihydropyrimidinase-like 5 (DPYSL5), transcript variant 1, mRNA [NM_020134]	-1.29679	8.53926	5.39621e-09
A_23_P39131	GLTSCR2	ENST00000599582	29997	Homo sapiens glioma tumor suppressor candidate region gene 2 (GLTSCR2), mRNA [NM_015710]	-1.29634	10.6718	4.59322e-06
A_21_P0008724		ENST00000560198	NA		-1.29618	6.78631	1.28554e-10
A_33_P3356701	ZDHHC12	ENST00000467312	84885	Homo sapiens zinc finger, DHHC-type containing 12 (ZDHHC12), mRNA [NM_032799]	-1.29576	11.6223	5.23048e-06
A_24_P56363	CAB39L	ENST00000610540	81617	Homo sapiens calcium binding protein 39-like (CAB39L), transcript variant 5, mRNA [NM_030925]	-1.29565	8.37854	2.32682e-06
A_32_P167471	CLMN	ENST00000298912	79789	Homo sapiens calmin (calponin-like, transmembrane) (CLMN), mRNA [NM_024734]	-1.29548	8.41058	8.19683e-09
A_23_P24922	LIPT2	ENST00000310109	387787	Homo sapiens lipoyl(octanoyl) transferase 2 (putative) (LIPT2), mRNA [NM_001144869]	-1.29527	8.5108	2.13828e-09
A_33_P3237110	GPR137C	ENST00000555369	283554	Homo sapiens G protein-coupled receptor 137C (GPR137C), mRNA [NM_001099652]	-1.29509	7.05165	8.10178e-10
A_33_P3392177	CLIC5	ENST00000484572	53405	Homo sapiens chloride intracellular channel 5 (CLIC5), transcript variant 3, mRNA [NM_001256023]	-1.29449	12.4209	1.24525e-08
A_23_P311640	AGFG2	ENST00000474713	3268	Homo sapiens ArfGAP with FG repeats 2 (AGFG2), mRNA [NM_006076]	-1.29447	8.83224	2.33299e-06
A_24_P29733	CDK14	ENST00000265741	5218	Homo sapiens cyclin-dependent kinase 14 (CDK14), transcript variant 2, mRNA [NM_012395]	-1.29425	9.79364	4.43666e-06
A_33_P3401156	ETV1	ENST00000399357	2115	Homo sapiens ets variant 1 (ETV1), transcript variant 1, mRNA [NM_004956]	-1.29401	8.58766	4.20264e-06
A_23_P13822	STYK1	ENST00000075503	55359	Homo sapiens serine/threonine/tyrosine kinase 1 (STYK1), mRNA [NM_018423]	-1.29391	6.82845	1.07808e-06
A_24_P385585	TMEM18	ENST00000355654	129787	Homo sapiens transmembrane protein 18 (TMEM18), mRNA [NM_152834]	-1.29373	7.22648	1.23546e-05
A_32_P170925	TXNRD3	ENST00000523403	114112	Homo sapiens thioredoxin reductase 3 (TXNRD3), transcript variant 1, mRNA [NM_052883]	-1.29275	8.20918	1.46269e-07
A_32_P184488	PHLDB3	ENST00000292140	653583	Homo sapiens pleckstrin homology-like domain, family B, member 3 (PHLDB3), mRNA [NM_198850]	-1.29269	10.0972	4.4138e-07
A_23_P87769	PARPBP	ENST00000327680	55010	Homo sapiens PARP1 binding protein (PARPBP), mRNA [NM_017915]	-1.29261	10.2733	1.10189e-08
A_33_P3265374	HOMER3	ENST00000539827	9454	Homo sapiens homer homolog 3 (Drosophila) (HOMER3), transcript variant 1, mRNA [NM_001145722]	-1.29235	15.4057	2.85209e-09
A_23_P142560	ZEB2	ENST00000558170	9839	Homo sapiens zinc finger E-box binding homeobox 2 (ZEB2), transcript variant 1, mRNA [NM_014795]	-1.29232	7.94438	1.29664e-07
A_33_P3799936	ARHGEF10L	ENST00000167825	55160	Homo sapiens Rho guanine nucleotide exchange factor (GEF) 10-like (ARHGEF10L), transcript variant 1, mRNA [NM_018125]	-1.29206	11.5633	3.7255e-07
A_33_P3565787	PSMG3-AS1	ENST00000437964	114796	Homo sapiens PSMG3 antisense RNA 1 (head to head) (PSMG3-AS1), transcript variant 1, long non-coding RNA [NR_027329]	-1.29167	7.60128	3.71734e-08
A_23_P18196	RFC4	ENST00000296273	5984	Homo sapiens replication factor C (activator 1) 4, 37kDa (RFC4), transcript variant 1, mRNA [NM_002916]	-1.29154	12.5019	5.84232e-08
A_23_P54376	STOML1	ENST00000561480	9399	Homo sapiens stomatin (EPB72)-like 1 (STOML1), transcript variant 1, mRNA [NM_004809]	-1.29129	11.7165	2.84535e-06
A_23_P68121	PSD4	ENST00000460725	23550	Homo sapiens pleckstrin and Sec7 domain containing 4 (PSD4), mRNA [NM_012455]	-1.29115	7.57548	2.03386e-08
A_32_P72181	LINC00669	ENST00000591469	647946	Homo sapiens long intergenic non-protein coding RNA 669 (LINC00669), long non-coding RNA [NR_024391]	-1.29115	6.70876	8.47545e-10
A_33_P3343073	SMARCB1	ENST00000618915	6598	Homo sapiens SWI/SNF related, matrix associated, actin dependent regulator of chromatin, subfamily b, member 1 (SMARCB1), transcript variant 1, mRNA [NM_003073]	-1.29114	9.95524	1.06488e-06
A_33_P3253596	KIF4A	ENST00000374403	24137	Homo sapiens kinesin family member 4A (KIF4A), mRNA [NM_012310]	-1.29096	8.63822	2.93305e-06
A_33_P3378126	FBXO32	ENST00000287396	114907	Homo sapiens F-box protein 32 (FBXO32), transcript variant 1, mRNA [NM_058229]	-1.29096	11.3843	6.9342e-08
A_24_P175612	SFXN2	ENST00000459894	118980	Homo sapiens sideroflexin 2 (SFXN2), mRNA [NM_178858]	-1.29062	7.57532	6.27012e-09
A_24_P105933	VIPR1	ENST00000498102	7433	Homo sapiens vasoactive intestinal peptide receptor 1 (VIPR1), transcript variant 1, mRNA [NM_004624]	-1.2906	7.52983	3.57535e-09
A_24_P391368	ATXN10	ENST00000493643	25814	Homo sapiens ataxin 10 (ATXN10), transcript variant 1, mRNA [NM_013236]	-1.29046	11.8805	4.74606e-09
A_24_P379693	DNPEP	ENST00000273075	23549	Homo sapiens aspartyl aminopeptidase (DNPEP), mRNA [NM_012100]	-1.29016	8.39952	8.60586e-09
A_23_P83599	PRKAR1B	ENST00000360274	5575	Homo sapiens protein kinase, cAMP-dependent, regulatory, type I, beta (PRKAR1B), transcript variant 2, mRNA [NM_002735]	-1.29005	7.66469	7.07917e-07
A_33_P3341329	ZCRB1	ENST00000266529	85437	Homo sapiens zinc finger CCHC-type and RNA binding motif 1 (ZCRB1), mRNA [NM_033114]	-1.28977	11.3947	1.72971e-09
A_23_P254842	HDHD1	ENST00000381077	8226	Homo sapiens haloacid dehalogenase-like hydrolase domain containing 1 (HDHD1), transcript variant 2, mRNA [NM_012080]	-1.28926	8.65955	3.30458e-07
A_33_P3362696	RIC8B	ENST00000392837	55188	Homo sapiens RIC8 guanine nucleotide exchange factor B (RIC8B), mRNA [NM_018157]	-1.28906	9.03622	3.24188e-08
A_23_P200396	TMEM234	ENST00000484490	56063	Homo sapiens transmembrane protein 234 (TMEM234), mRNA [NM_019118]	-1.28847	8.78029	1.01765e-05
A_23_P123727	ZCCHC6	ENST00000375963	79670	Homo sapiens zinc finger, CCHC domain containing 6 (ZCCHC6), transcript variant 1, mRNA [NM_024617]	-1.28823	6.9741	1.589e-09
A_24_P940149	C2CD2	ENST00000380486	25966	Homo sapiens C2 calcium-dependent domain containing 2 (C2CD2), transcript variant 1, mRNA [NM_015500]	-1.28792	7.95453	6.15154e-09
A_24_P231494	DNPEP	ENST00000373966	23549	Homo sapiens aspartyl aminopeptidase (DNPEP), mRNA [NM_012100]	-1.28749	9.25481	8.5267e-09
A_32_P150856	LOC407835	ENST00000467614	407835	Homo sapiens mitogen-activated protein kinase kinase 2 pseudogene (LOC407835), non-coding RNA [NR_002144]	-1.28732	11.9414	1.41855e-06
A_23_P30162	MFSD8	ENST00000509826	256471	Homo sapiens major facilitator superfamily domain containing 8 (MFSD8), mRNA [NM_152778]	-1.28659	6.94513	8.753e-11
A_33_P3475737	ZBTB8A	ENST00000480336	653121	Homo sapiens zinc finger and BTB domain containing 8A (ZBTB8A), transcript variant 1, mRNA [NM_001040441]	-1.28656	9.38243	1.11431e-08
A_23_P359854	BEND3	ENST00000369042	57673	Homo sapiens BEN domain containing 3 (BEND3), mRNA [NM_001080450]	-1.28645	9.35781	4.13852e-08
A_23_P207911	TRPV2	ENST00000338560	51393	Homo sapiens transient receptor potential cation channel, subfamily V, member 2 (TRPV2), mRNA [NM_016113]	-1.28635	7.90378	1.44287e-07
A_33_P3278573	MAGIX	ENST00000616812	79917	Homo sapiens MAGI family member, X-linked (MAGIX), transcript variant 1, mRNA [NM_024859]	-1.28603	8.01728	5.39889e-09
A_23_P213620	PPP2R2B	ENST00000504198	5521	Homo sapiens protein phosphatase 2, regulatory subunit B, beta (PPP2R2B), transcript variant 10, mRNA [NM_001271948]	-1.28584	8.2292	8.40393e-10
A_23_P156156	ZCCHC9	ENST00000507402	84240	Homo sapiens zinc finger, CCHC domain containing 9 (ZCCHC9), transcript variant 1, mRNA [NM_032280]	-1.2858	10.1	5.88035e-09
A_33_P3409672	DEPDC5	ENST00000448753	9681	Homo sapiens DEP domain containing 5 (DEPDC5), transcript variant 4, mRNA [NM_001242896]	-1.28546	7.61545	5.0347e-07
A_23_P141315	NLE1	ENST00000442241	54475	Homo sapiens notchless homolog 1 (Drosophila) (NLE1), transcript variant 2, mRNA [NM_001014445]	-1.28529	10.5377	1.20905e-06
A_23_P395555	ZNF226	ENST00000590089	7769	Homo sapiens zinc finger protein 226 (ZNF226), transcript variant 1, mRNA [NM_001032372]	-1.28505	10.647	8.3875e-07
A_24_P310756	FBXO28	ENST00000366862	23219	Homo sapiens F-box protein 28 (FBXO28), transcript variant 1, mRNA [NM_015176]	-1.28475	8.93438	1.82075e-07
A_23_P19020	SNCAIP	ENST00000509023	9627	Homo sapiens synuclein, alpha interacting protein (SNCAIP), transcript variant 1, mRNA [NM_005460]	-1.28464	7.72922	3.4682e-08
A_23_P108823	OSBPL6	ENST00000315022	114880	Homo sapiens oxysterol binding protein-like 6 (OSBPL6), transcript variant 1, mRNA [NM_032523]	-1.2844	11.8936	1.1822e-08
A_23_P206371	NOL3	ENST00000568503	8996	Homo sapiens nucleolar protein 3 (apoptosis repressor with CARD domain) (NOL3), transcript variant 2, mRNA [NM_003946]	-1.2842	12.406	1.93125e-10
A_23_P166779	LINC00312	ENST00000442796	29931	Homo sapiens long intergenic non-protein coding RNA 312 (LINC00312), long non-coding RNA [NR_024065]	-1.28395	6.93581	1.17598e-08
A_23_P310911	BLMH	ENST00000578795	642	Homo sapiens bleomycin hydrolase (BLMH), mRNA [NM_000386]	-1.28378	10.7185	2.14271e-07
A_24_P466374	EYA3	ENST00000436342	2140	Homo sapiens EYA transcriptional coactivator and phosphatase 3 (EYA3), transcript variant 1, mRNA [NM_001990]	-1.28351	9.14761	1.41239e-05
A_33_P3733417	DRD2	ENST00000362072	1813	Homo sapiens dopamine receptor D2 (DRD2), transcript variant 1, mRNA [NM_000795]	-1.2834	13.2123	2.65935e-08
A_23_P15829	TOP3A	ENST00000584582	7156	Homo sapiens topoisomerase (DNA) III alpha (TOP3A), mRNA [NM_004618]	-1.28334	9.52809	9.47749e-08
A_21_P0014096			NA	BX102845 Soares_multiple_sclerosis_2NbHMSP Homo sapiens cDNA clone IMAGp998B03643, mRNA sequence [BX102845]	-1.28307	7.75871	2.01142e-08
A_21_P0005608	LOC101927525		101927525	PREDICTED: Homo sapiens uncharacterized LOC101927525 (LOC101927525), transcript variant X1, ncRNA [XR_242314]	-1.2829	7.26014	1.55523e-08
A_23_P418083	LCA5	ENST00000392959	167691	Homo sapiens Leber congenital amaurosis 5 (LCA5), transcript variant 1, mRNA [NM_181714]	-1.282	7.44626	3.93558e-08
A_24_P388528	ST6GAL1	ENST00000470633	6480	Homo sapiens ST6 beta-galactosamide alpha-2,6-sialyltranferase 1 (ST6GAL1), transcript variant 1, mRNA [NM_173216]	-1.28191	7.97886	0.000245076
A_33_P3362193	RAD23A	ENST00000586534	5886	Homo sapiens RAD23 homolog A (S. cerevisiae) (RAD23A), transcript variant 1, mRNA [NM_005053]	-1.28051	14.7081	1.61711e-10
A_23_P394166	CNOT7	ENST00000361272	29883	Homo sapiens CCR4-NOT transcription complex, subunit 7 (CNOT7), transcript variant 1, mRNA [NM_013354]	-1.28048	10.5766	1.10052e-08
A_23_P118571	SOST	ENST00000301691	50964	Homo sapiens sclerostin (SOST), mRNA [NM_025237]	-1.28027	7.44798	5.62172e-08
A_23_P159390	TOPBP1	ENST00000260810	11073	Homo sapiens topoisomerase (DNA) II binding protein 1 (TOPBP1), mRNA [NM_007027]	-1.27941	9.65771	3.36808e-07
A_24_P406754	LOXL4	ENST00000260702	84171	Homo sapiens lysyl oxidase-like 4 (LOXL4), mRNA [NM_032211]	-1.27928	8.83986	6.85538e-07
A_23_P14302	LINC00341	ENST00000557275	79686	Homo sapiens long intergenic non-protein coding RNA 341 (LINC00341), long non-coding RNA [NR_026779]	-1.27869	9.17231	1.43723e-06
A_23_P332374	ZNF175	ENST00000262259	7728	Homo sapiens zinc finger protein 175 (ZNF175), mRNA [NM_007147]	-1.27835	8.14413	2.13531e-08
A_23_P354074	LYST	ENST00000389794	1130	Homo sapiens lysosomal trafficking regulator (LYST), transcript variant 1, mRNA [NM_000081]	-1.27832	8.23413	7.38556e-09
A_24_P245838	MGAT3	ENST00000341184	4248	Homo sapiens mannosyl (beta-1,4-)-glycoprotein beta-1,4-N-acetylglucosaminyltransferase (MGAT3), transcript variant 1, mRNA [NM_002409]	-1.27818	7.8099	9.00219e-11
A_33_P3272698	DUSP23	ENST00000368107	54935	Homo sapiens dual specificity phosphatase 23 (DUSP23), mRNA [NM_017823]	-1.27802	10.943	1.42977e-09
A_23_P329870	RHBDF2	ENST00000313080	79651	Homo sapiens rhomboid 5 homolog 2 (Drosophila) (RHBDF2), transcript variant 1, mRNA [NM_024599]	-1.27769	9.72362	9.48617e-08
A_23_P23006	NRD1	ENST00000464385	4898	Homo sapiens nardilysin (N-arginine dibasic convertase) (NRD1), transcript variant 1, mRNA [NM_002525]	-1.27739	12.3378	6.02649e-08
A_23_P33791	SSBP2	ENST00000504136	23635	Homo sapiens single-stranded DNA binding protein 2 (SSBP2), transcript variant 2, mRNA [NM_012446]	-1.2769	10.1307	1.01481e-07
A_33_P3329467	STYXL1	ENST00000359697	51657	Homo sapiens serine/threonine/tyrosine interacting-like 1 (STYXL1), mRNA [NM_016086]	-1.27668	12.9608	5.60967e-06
A_33_P3323722	ARL4C	ENST00000390645	10123	Homo sapiens ADP-ribosylation factor-like 4C (ARL4C), transcript variant 1, mRNA [NM_001282431]	-1.27645	12.9683	5.39908e-08
A_23_P428260	STEAP2	ENST00000394622	261729	Homo sapiens STEAP family member 2, metalloreductase (STEAP2), transcript variant 1, mRNA [NM_152999]	-1.27576	8.59378	1.66192e-07
A_33_P3287502	MSH2	ENST00000617333	4436	Homo sapiens mutS homolog 2 (MSH2), transcript variant 1, mRNA [NM_000251]	-1.27495	10.3623	1.42448e-07
A_33_P3263170	SNRPG	ENST00000429728	6637	Homo sapiens small nuclear ribonucleoprotein polypeptide G (SNRPG), mRNA [NM_003096]	-1.27487	15.0473	1.05955e-08
A_23_P259594	AKAP7	ENST00000342266	9465	Homo sapiens A kinase (PRKA) anchor protein 7 (AKAP7), transcript variant gamma, mRNA [NM_016377]	-1.27465	10.0185	4.23576e-07
A_23_P18649	FAT4	ENST00000394329	79633	Homo sapiens FAT atypical cadherin 4 (FAT4), transcript variant 1, mRNA [NM_001291303]	-1.27455	6.45428	9.15657e-07
A_23_P94009	LSM8	ENST00000249299	51691	Homo sapiens LSM8 homolog, U6 small nuclear RNA associated (S. cerevisiae) (LSM8), mRNA [NM_016200]	-1.27441	12.0317	2.82918e-08
A_32_P221822	RRP15	ENST00000366932	51018	Homo sapiens ribosomal RNA processing 15 homolog (S. cerevisiae) (RRP15), mRNA [NM_016052]	-1.27318	7.75632	8.03798e-08
A_21_P0007962	LINC00460	ENST00000439790	728192	Homo sapiens long intergenic non-protein coding RNA 460 (LINC00460), long non-coding RNA [NR_034119]	-1.27272	6.78974	4.2045e-09
A_23_P360744	RAG1	ENST00000299440	5896	Homo sapiens recombination activating gene 1 (RAG1), mRNA [NM_000448]	-1.27251	6.99949	2.98046e-09
A_23_P319792	XRN1	ENST00000264951	54464	Homo sapiens 5-3 exoribonuclease 1 (XRN1), transcript variant 1, mRNA [NM_019001]	-1.2721	7.93257	7.74199e-07
A_23_P88848	DUS2	ENST00000561965	54920	Homo sapiens dihydrouridine synthase 2 (DUS2), transcript variant 1, mRNA [NM_017803]	-1.27188	7.9081	2.59282e-08
A_23_P51487	GBP3	ENST00000489444	2635	Homo sapiens guanylate binding protein 3 (GBP3), mRNA [NM_018284]	-1.27155	9.1342	1.27164e-09
A_23_P118306	DNAJA3	ENST00000612103	9093	Homo sapiens DnaJ (Hsp40) homolog, subfamily A, member 3 (DNAJA3), transcript variant 1, mRNA [NM_005147]	-1.27143	12.2756	3.09322e-09
A_23_P324994	KLHL7	ENST00000521082	55975	Homo sapiens kelch-like family member 7 (KLHL7), transcript variant 2, mRNA [NM_018846]	-1.27102	8.8467	7.00566e-09
A_23_P313476	FAM120B	ENST00000619268	84498	Homo sapiens family with sequence similarity 120B (FAM120B), transcript variant 3, mRNA [NM_032448]	-1.27094	8.22788	1.38977e-07
A_24_P810290	PPAPDC1A	ENST00000369073	196051	Homo sapiens phosphatidic acid phosphatase type 2 domain containing 1A (PPAPDC1A), mRNA [NM_001030059]	-1.27065	7.93176	1.70895e-09
A_23_P102471	MSH2	ENST00000543555	4436	Homo sapiens mutS homolog 2 (MSH2), transcript variant 1, mRNA [NM_000251]	-1.27053	10.6645	3.11859e-07
A_23_P65830	HDDC3	ENST00000494993	374659	Homo sapiens HD domain containing 3 (HDDC3), transcript variant 2, mRNA [NM_198527]	-1.2705	10.454	4.70588e-06
A_33_P3342081	PRDM1	ENST00000369096	639	Homo sapiens PR domain containing 1, with ZNF domain (PRDM1), transcript variant 1, mRNA [NM_001198]	-1.27028	8.78882	1.0387e-07
A_33_P3278058	PIH1D2	ENST00000280350	120379	Homo sapiens PIH1 domain containing 2 (PIH1D2), transcript variant 1, mRNA [NM_138789]	-1.27024	7.60622	1.73178e-07
A_33_P3282489	GCNT1	ENST00000442371	2650	Homo sapiens glucosaminyl (N-acetyl) transferase 1, core 2 (GCNT1), transcript variant 1, mRNA [NM_001097634]	-1.27005	7.07756	3.11821e-06
A_32_P514790	UNK	ENST00000589666	85451	Homo sapiens unkempt family zinc finger (UNK), transcript variant 1, mRNA [NM_001080419]	-1.26997	10.4099	1.63724e-07
A_23_P113793	ZBED2	ENST00000317012	79413	Homo sapiens zinc finger, BED-type containing 2 (ZBED2), mRNA [NM_024508]	-1.26971	6.90624	2.24074e-09
A_33_P3213707	PDCD1LG2	ENST00000397747	80380	Homo sapiens programmed cell death 1 ligand 2 (PDCD1LG2), mRNA [NM_025239]	-1.26963	6.46762	2.90013e-10
A_23_P160406	KCTD3	ENST00000495537	51133	Homo sapiens potassium channel tetramerization domain containing 3 (KCTD3), mRNA [NM_016121]	-1.26891	11.3293	1.11842e-07
A_21_P0010536	GBP3	ENST00000394662	2635	Homo sapiens guanylate binding protein 3 (GBP3), mRNA [NM_018284]	-1.26888	8.66411	1.38258e-07
A_33_P3282202			NA	Homo sapiens cDNA FLJ42047 fis, clone SPLEN2041645. [AK124041]	-1.26804	6.83949	8.07911e-08
A_23_P88753	TSR3	ENST00000007390	115939	Homo sapiens TSR3, 20S rRNA accumulation, homolog (S. cerevisiae) (TSR3), mRNA [NM_001001410]	-1.26748	10.8643	2.61078e-08
A_23_P310086	BEND6	ENST00000370746	221336	Homo sapiens BEN domain containing 6 (BEND6), mRNA [NM_152731]	-1.26708	6.77301	9.061e-08
A_33_P3610123	POLR1A	ENST00000409681	25885	Homo sapiens polymerase (RNA) I polypeptide A, 194kDa (POLR1A), mRNA [NM_015425]	-1.26696	9.95189	3.32545e-07
A_23_P129569	PALB2	ENST00000261584	79728	Homo sapiens partner and localizer of BRCA2 (PALB2), mRNA [NM_024675]	-1.26662	7.97005	1.49991e-05
A_21_P0014001	NNT-AS1		100652772	Homo sapiens NNT antisense RNA 1 (NNT-AS1), long non-coding RNA [NR_073113]	-1.2664	9.03775	1.09309e-05
A_23_P18413	TIMMDC1	ENST00000498399	51300	Homo sapiens translocase of inner mitochondrial membrane domain containing 1 (TIMMDC1), mRNA [NM_016589]	-1.26631	13.4425	2.57416e-05
A_32_P123629	TTC39C		125488	Homo sapiens tetratricopeptide repeat domain 39C (TTC39C), transcript variant 4, mRNA [NM_001292030]	-1.26596	10.4369	8.90975e-08
A_33_P3494875	lnc-AC016745.1-2		NA	Homo sapiens cDNA FLJ36584 fis, clone TRACH2013450. [AK093903]	-1.26571	8.41934	7.08347e-05
A_23_P345220	SH3PXD2A	ENST00000315994	9644	Homo sapiens SH3 and PX domains 2A (SH3PXD2A), mRNA [NM_014631]	-1.26565	6.65608	3.52331e-08
A_32_P202013	FAM196A	ENST00000522781	642938	Homo sapiens family with sequence similarity 196, member A (FAM196A), mRNA [NM_001039762]	-1.26563	7.80686	2.00123e-07
A_24_P106112	PKD2	ENST00000237596	5311	Homo sapiens polycystic kidney disease 2 (autosomal dominant) (PKD2), mRNA [NM_000297]	-1.26544	10.4358	9.07783e-08
A_24_P147407	STRADA	ENST00000336174	92335	Homo sapiens STE20-related kinase adaptor alpha (STRADA), transcript variant 3, mRNA [NM_153335]	-1.26446	9.78511	2.36497e-07
A_23_P90533	POP4	ENST00000587232	10775	Homo sapiens processing of precursor 4, ribonuclease P/MRP subunit (S. cerevisiae) (POP4), transcript variant 1, mRNA [NM_006627]	-1.26446	11.9086	3.49739e-08
A_23_P163099	POLE2	ENST00000556584	5427	Homo sapiens polymerase (DNA directed), epsilon 2, accessory subunit (POLE2), transcript variant 1, mRNA [NM_002692]	-1.26368	8.82432	1.28738e-05
A_23_P413815	VKORC1L1	ENST00000360768	154807	Homo sapiens vitamin K epoxide reductase complex, subunit 1-like 1 (VKORC1L1), transcript variant 1, mRNA [NM_173517]	-1.26341	11.0999	2.02442e-06
A_24_P60972	TSTD2	ENST00000341170	158427	Homo sapiens thiosulfate sulfurtransferase (rhodanese)-like domain containing 2 (TSTD2), mRNA [NM_139246]	-1.26315	8.51897	6.05294e-08
A_23_P63243	C1orf43	ENST00000483282	25912	Homo sapiens chromosome 1 open reading frame 43 (C1orf43), transcript variant 2, mRNA [NM_138740]	-1.26307	12.7422	3.38439e-10
A_32_P216548	LDLRAP1	ENST00000488127	26119	Homo sapiens low density lipoprotein receptor adaptor protein 1 (LDLRAP1), mRNA [NM_015627]	-1.26271	7.12047	1.33291e-08
A_33_P3340404	SCLT1	ENST00000506233	132320	Homo sapiens sodium channel and clathrin linker 1 (SCLT1), transcript variant 1, mRNA [NM_144643]	-1.26262	8.44355	3.86849e-07
A_33_P3216337	FTSJ1	ENST00000019019	24140	Homo sapiens FtsJ RNA methyltransferase homolog 1 (E. coli) (FTSJ1), transcript variant 3, mRNA [NM_177439]	-1.26255	12.7348	2.18349e-07
A_33_P3318841	C5orf63	ENST00000606937	401207	Homo sapiens chromosome 5 open reading frame 63 (C5orf63), transcript variant 1, mRNA [NM_001164479]	-1.26235	7.11783	0.000556569
A_33_P3391429	ZNF672	ENST00000306562	79894	Homo sapiens zinc finger protein 672 (ZNF672), mRNA [NM_024836]	-1.26233	9.27514	3.34508e-05
A_23_P136964	RPGR	ENST00000474584	6103	Homo sapiens retinitis pigmentosa GTPase regulator (RPGR), transcript variant A, mRNA [NM_000328]	-1.26196	8.0217	7.4256e-07
A_21_P0009087	lnc-C16orf95.1-1		NA	LNCipedia lincRNA (lnc-C16orf95.1-1), lincRNA [lnc-C16orf95.1-1:1]	-1.26175	6.76011	3.86968e-06
A_33_P3357949	ETV1	ENST00000405218	2115	Homo sapiens ets variant 1 (ETV1), transcript variant 1, mRNA [NM_004956]	-1.26085	10.4871	1.26536e-05
A_24_P235429	ABCA1	ENST00000374736	19	Homo sapiens ATP-binding cassette, sub-family A (ABC1), member 1 (ABCA1), mRNA [NM_005502]	-1.26076	8.69296	2.85162e-09
A_23_P381449	SP2	ENST00000376741	6668	Homo sapiens Sp2 transcription factor (SP2), mRNA [NM_003110]	-1.26072	8.89234	1.22064e-07
A_32_P149298	KIAA1841	ENST00000453873	84542	Homo sapiens KIAA1841 (KIAA1841), transcript variant 1, mRNA [NM_001129993]	-1.26036	6.72689	1.35536e-09
A_23_P41765	IRF1	ENST00000405885	3659	Homo sapiens interferon regulatory factor 1 (IRF1), mRNA [NM_002198]	-1.25999	9.20726	2.00459e-10
A_23_P80008	MYLK2	ENST00000375994	85366	Homo sapiens myosin light chain kinase 2 (MYLK2), mRNA [NM_033118]	-1.25993	8.97624	6.19792e-07
A_21_P0013858	TMLHE	ENST00000449645	55217	trimethyllysine hydroxylase, epsilon [Source:HGNC Symbol;Acc:HGNC:18308] [ENST00000449645]	-1.25939	7.01871	3.20709e-07
A_23_P206396	CKLF	ENST00000527845	51192	Homo sapiens chemokine-like factor (CKLF), transcript variant 5, mRNA [NM_001040138]	-1.25929	12.514	4.14022e-07
A_23_P88099	MCF2L	ENST00000488765	23263	Homo sapiens MCF.2 cell line derived transforming sequence-like (MCF2L), transcript variant 2, mRNA [NM_024979]	-1.259	10.1351	1.48998e-07
A_33_P3389153	STK10	ENST00000176763	6793	Homo sapiens serine/threonine kinase 10 (STK10), mRNA [NM_005990]	-1.2587	9.46565	5.04699e-06
A_23_P53530	MTERF2	ENST00000552029	80298	Homo sapiens mitochondrial transcription termination factor 2 (MTERF2), transcript variant 1, mRNA [NM_001033050]	-1.25864	8.24413	6.83528e-08
A_33_P3221313	CENPI	ENST00000423383	2491	Homo sapiens centromere protein I (CENPI), mRNA [NM_006733]	-1.25859	7.15883	8.15963e-10
A_24_P8371	SPNS2	ENST00000329078	124976	Homo sapiens spinster homolog 2 (Drosophila) (SPNS2), mRNA [NM_001124758]	-1.25849	8.48141	3.50106e-07
A_24_P302574	OSGEPL1	ENST00000264151	64172	Homo sapiens O-sialoglycoprotein endopeptidase-like 1 (OSGEPL1), mRNA [NM_022353]	-1.25787	9.20598	1.10189e-08
A_33_P3346635	FAM20C		56975	Homo sapiens cDNA FLJ43291 fis, clone MESAN2015515. [AK125281]	-1.25777	7.02133	1.42448e-07
A_23_P433369	HEATR5A	ENST00000543095	25938	Homo sapiens HEAT repeat containing 5A (HEATR5A), mRNA [NM_015473]	-1.25748	8.35518	1.27587e-07
A_23_P147397	DYNC2H1	ENST00000398093	79659	Homo sapiens dynein, cytoplasmic 2, heavy chain 1 (DYNC2H1), transcript variant 2, mRNA [NM_001080463]	-1.25732	8.67894	3.93584e-06
A_24_P366082	MICAL3	ENST00000441493	57553	Homo sapiens microtubule associated monooxygenase, calponin and LIM domain containing 3 (MICAL3), transcript variant 1, mRNA [NM_015241]	-1.25713	10.0233	1.92e-07
A_23_P155765	HMGB2	ENST00000511316	3148	Homo sapiens high mobility group box 2 (HMGB2), transcript variant 1, mRNA [NM_002129]	-1.25696	13.663	1.99884e-07
A_23_P114144	CCDC22	ENST00000376227	28952	Homo sapiens coiled-coil domain containing 22 (CCDC22), mRNA [NM_014008]	-1.25634	9.67243	2.00819e-07
A_24_P192301	SEMA3A	ENST00000265362	10371	Homo sapiens sema domain, immunoglobulin domain (Ig), short basic domain, secreted, (semaphorin) 3A (SEMA3A), mRNA [NM_006080]	-1.25628	9.52753	1.73378e-06
A_23_P165414	KLHL23	ENST00000272797	151230	Homo sapiens kelch-like family member 23 (KLHL23), mRNA [NM_144711]	-1.25596	8.6597	5.35645e-08
A_23_P399001	CXXC5	ENST00000515038	51523	Homo sapiens CXXC finger protein 5 (CXXC5), mRNA [NM_016463]	-1.25564	13.8127	1.80448e-06
A_33_P3415092	CLCN5	ENST00000376088	1184	Homo sapiens chloride channel, voltage-sensitive 5 (CLCN5), transcript variant 1, mRNA [NM_001127899]	-1.25554	7.58302	8.66878e-10
A_23_P32135	C9orf9	ENST00000350499	11092	Homo sapiens chromosome 9 open reading frame 9 (C9orf9), mRNA [NM_018956]	-1.25457	8.90061	1.81181e-07
A_23_P106433	RCCD1	ENST00000557266	91433	Homo sapiens RCC1 domain containing 1 (RCCD1), transcript variant 1, mRNA [NM_033544]	-1.25345	9.25124	1.23741e-07
A_24_P324640	ZNF544	ENST00000600775	27300	Homo sapiens zinc finger protein 544 (ZNF544), mRNA [NM_014480]	-1.25341	9.79929	4.80614e-09
A_23_P36888	PCED1B	ENST00000546455	91523	Homo sapiens PC-esterase domain containing 1B (PCED1B), transcript variant 1, mRNA [NM_138371]	-1.25335	7.4656	3.71679e-08
A_23_P213166	ZGRF1	ENST00000506675	55345	Homo sapiens zinc finger, GRF-type containing 1 (ZGRF1), mRNA [NM_018392]	-1.25305	8.16287	3.61378e-07
A_33_P3382513	RPUSD1	ENST00000561734	113000	Homo sapiens RNA pseudouridylate synthase domain containing 1 (RPUSD1), mRNA [NM_058192]	-1.25285	12.204	3.0092e-08
A_23_P117727	MTFMT	ENST00000560717	123263	Homo sapiens mitochondrial methionyl-tRNA formyltransferase (MTFMT), mRNA [NM_139242]	-1.25271	8.41199	1.75805e-07
A_24_P187799	CPED1	ENST00000428526	79974	Homo sapiens cadherin-like and PC-esterase domain containing 1 (CPED1), transcript variant 1, mRNA [NM_024913]	-1.25268	6.53034	9.53442e-10
A_23_P257583	DENND2A	ENST00000496613	27147	Homo sapiens DENN/MADD domain containing 2A (DENND2A), mRNA [NM_015689]	-1.25239	11.9487	6.18101e-05
A_21_P0014529			NA	Homo sapiens cDNA FLJ40004 fis, clone STOMA2004194. [AK097323]	-1.25234	6.70418	1.79097e-09
A_23_P94174	MRPL15	ENST00000260102	29088	Homo sapiens mitochondrial ribosomal protein L15 (MRPL15), mRNA [NM_014175]	-1.25172	13.3011	8.87325e-08
A_32_P58937	MBTD1	ENST00000415868	54799	Homo sapiens mbt domain containing 1 (MBTD1), mRNA [NM_017643]	-1.25164	7.51062	4.9478e-09
A_23_P214474	TOMM6	ENST00000487182	100188893	Homo sapiens translocase of outer mitochondrial membrane 6 homolog (yeast) (TOMM6), mRNA [NM_001134493]	-1.25161	13.1356	4.80692e-08
A_24_P36097	RPAIN	ENST00000327154	84268	Homo sapiens RPA interacting protein (RPAIN), transcript variant 5, mRNA [NM_001160266]	-1.25139	10.6289	5.06568e-08
A_33_P3397655	SYNPO	ENST00000522122	11346	Homo sapiens synaptopodin (SYNPO), transcript variant 3, mRNA [NM_001166208]	-1.25122	7.97679	8.49443e-07
A_33_P3336780	ABCB8	ENST00000358849	11194	Homo sapiens ATP-binding cassette, sub-family B (MDR/TAP), member 8 (ABCB8), transcript variant 1, mRNA [NM_001282291]	-1.25106	9.29231	4.93095e-08
A_23_P320739	MEF2C	ENST00000510942	4208	Homo sapiens myocyte enhancer factor 2C (MEF2C), transcript variant 1, mRNA [NM_002397]	-1.25096	9.25284	1.58631e-06
A_23_P102420	CCT4	ENST00000544079	10575	Homo sapiens chaperonin containing TCP1, subunit 4 (delta) (CCT4), transcript variant 1, mRNA [NM_006430]	-1.25061	15.2734	6.80128e-08
A_23_P83579	ARNT2	ENST00000533983	9915	Homo sapiens aryl-hydrocarbon receptor nuclear translocator 2 (ARNT2), mRNA [NM_014862]	-1.25014	11.8193	9.66634e-08
A_23_P259135	NCOA6	ENST00000471897	23054	Homo sapiens nuclear receptor coactivator 6 (NCOA6), transcript variant 1, mRNA [NM_014071]	-1.25007	11.6728	1.29192e-07
A_33_P3363560	TMEM51	ENST00000376014	55092	Homo sapiens transmembrane protein 51 (TMEM51), transcript variant 1, mRNA [NM_001136216]	-1.24995	11.2257	7.52288e-09
A_23_P93032	ZBED3	ENST00000255198	84327	Homo sapiens zinc finger, BED-type containing 3 (ZBED3), mRNA [NM_032367]	-1.2499	12.5071	4.9921e-10
A_33_P3309636	C11orf58	ENST00000228136	10944	Homo sapiens chromosome 11 open reading frame 58 (C11orf58), mRNA [NM_014267]	-1.24982	12.6523	1.07677e-08
A_21_P0010530		ENST00000424308	NA	long intergenic non-protein coding RNA 1358 [Source:HGNC Symbol;Acc:HGNC:50589] [ENST00000424308]	-1.24941	7.13039	6.33507e-09
A_23_P43898	EPHX4	ENST00000370383	253152	Homo sapiens epoxide hydrolase 4 (EPHX4), mRNA [NM_173567]	-1.24936	8.80394	2.30625e-06
A_33_P3223759	MED13	ENST00000397786	9969	Homo sapiens mediator complex subunit 13 (MED13), mRNA [NM_005121]	-1.24922	10.9738	3.2266e-06
A_24_P244100	DNAJB12	ENST00000444643	54788	Homo sapiens DnaJ (Hsp40) homolog, subfamily B, member 12 (DNAJB12), transcript variant 1, mRNA [NM_001002762]	-1.24865	8.74524	1.14412e-07
A_33_P3535649	FLYWCH1	ENST00000416288	84256	Homo sapiens FLYWCH-type zinc finger 1 (FLYWCH1), transcript variant 1, mRNA [NM_032296]	-1.24813	6.74563	2.34289e-10
A_32_P234935	TARDBP	ENST00000620632	23435	Homo sapiens TAR DNA binding protein (TARDBP), mRNA [NM_007375]	-1.2475	13.8239	8.78842e-08
A_33_P3822503	CTF1	ENST00000395019	1489	Homo sapiens cardiotrophin 1 (CTF1), transcript variant 1, mRNA [NM_001330]	-1.24744	8.01694	1.80443e-07
A_33_P3369158	KIF3C	ENST00000405914	3797	Homo sapiens kinesin family member 3C (KIF3C), mRNA [NM_002254]	-1.2471	6.79038	6.35692e-09
A_33_P3636080	MLH3	ENST00000556740	27030	Homo sapiens mutL homolog 3 (MLH3), transcript variant 1, mRNA [NM_001040108]	-1.24703	7.7604	2.47925e-07
A_23_P382045	TULP4	ENST00000367097	56995	Homo sapiens tubby like protein 4 (TULP4), transcript variant 1, mRNA [NM_020245]	-1.24692	9.52529	4.28459e-08
A_24_P555510	PCM1	ENST00000327578	5108	Homo sapiens pericentriolar material 1 (PCM1), mRNA [NM_006197]	-1.24679	8.68065	5.10602e-07
A_24_P28722	RSAD2	ENST00000382040	91543	Homo sapiens radical S-adenosyl methionine domain containing 2 (RSAD2), mRNA [NM_080657]	-1.24667	6.99016	5.20655e-09
A_32_P827528	S1PR2	ENST00000589757	9294	Homo sapiens sphingosine-1-phosphate receptor 2 (S1PR2), mRNA [NM_004230]	-1.24656	10.6919	5.54323e-07
A_32_P175301	DENND3	ENST00000262585	22898	Homo sapiens DENN/MADD domain containing 3 (DENND3), mRNA [NM_014957]	-1.24651	10.038	3.24188e-08
A_33_P3272461	METTL5	ENST00000260953	29081	Homo sapiens methyltransferase like 5 (METTL5), transcript variant 1, mRNA [NM_014168]	-1.24631	11.924	1.58955e-07
A_23_P357365	STAG1	ENST00000483235	10274	Homo sapiens stromal antigen 1 (STAG1), mRNA [NM_005862]	-1.24528	7.17785	2.778e-08
A_24_P69379	CASD1	ENST00000471944	64921	Homo sapiens CAS1 domain containing 1 (CASD1), mRNA [NM_022900]	-1.24512	8.75169	1.81187e-08
A_23_P79231	CREB1	ENST00000432329	1385	Homo sapiens cAMP responsive element binding protein 1 (CREB1), transcript variant B, mRNA [NM_134442]	-1.24506	8.99709	6.48302e-06
A_33_P3248439	MVB12B	ENST00000361171	89853	Homo sapiens multivesicular body subunit 12B (MVB12B), transcript variant 1, mRNA [NM_033446]	-1.2448	11.1046	4.61671e-06
A_24_P402588	BCL11A	ENST00000489516	53335	Homo sapiens B-cell CLL/lymphoma 11A (zinc finger protein) (BCL11A), transcript variant 2, mRNA [NM_018014]	-1.24465	8.19024	3.22856e-07
A_23_P21436	PHF19	ENST00000373896	26147	Homo sapiens PHD finger protein 19 (PHF19), transcript variant 1, mRNA [NM_015651]	-1.24435	11.9303	2.90281e-07
A_24_P378987	DHRSX	ENST00000334651	207063	Homo sapiens dehydrogenase/reductase (SDR family) X-linked (DHRSX), mRNA [NM_145177]	-1.24408	10.7288	1.26486e-09
A_33_P3224371	PQBP1	ENST00000443648	10084	Homo sapiens polyglutamine binding protein 1 (PQBP1), transcript variant 8, mRNA [NM_001167989]	-1.24407	10.6318	5.82492e-07
A_33_P3878772	JAK2	ENST00000381652	3717	Homo sapiens Janus kinase 2 (JAK2), mRNA [NM_004972]	-1.24404	7.41685	5.23544e-08
A_23_P208835	MAP2K2	ENST00000595715	5605	Homo sapiens mitogen-activated protein kinase kinase 2 (MAP2K2), mRNA [NM_030662]	-1.24387	11.149	2.69494e-06
A_23_P413803	POC5	ENST00000446329	134359	Homo sapiens POC5 centriolar protein (POC5), transcript variant 2, mRNA [NM_152408]	-1.24382	8.0719	2.1713e-06
A_23_P96853	FAF1	ENST00000371778	11124	Homo sapiens Fas (TNFRSF6) associated factor 1 (FAF1), mRNA [NM_007051]	-1.24376	11.5965	2.54736e-07
A_23_P121825	TRAPPC13	ENST00000231526	80006	Homo sapiens trafficking protein particle complex 13 (TRAPPC13), transcript variant 2, mRNA [NM_024941]	-1.24367	8.19015	5.3314e-09
A_33_P3360216	HIST1H2AI	ENST00000358739	8329	Homo sapiens histone cluster 1, H2ai (HIST1H2AI), mRNA [NM_003509]	-1.24341	9.69759	0.000485914
A_23_P142714	SLC25A12	ENST00000472070	8604	Homo sapiens solute carrier family 25 (aspartate/glutamate carrier), member 12 (SLC25A12), transcript variant 1, mRNA [NM_003705]	-1.24305	10.3561	1.6858e-06
A_23_P49768	MRPL27	ENST00000225969	51264	Homo sapiens mitochondrial ribosomal protein L27 (MRPL27), mRNA [NM_016504]	-1.24288	12.5664	2.79807e-08
A_23_P151459	MYCBP2	ENST00000612956	23077	Homo sapiens MYC binding protein 2, E3 ubiquitin protein ligase (MYCBP2), mRNA [NM_015057]	-1.24265	11.3083	5.37798e-08
A_23_P46928	PFKP	ENST00000381075	5214	Homo sapiens phosphofructokinase, platelet (PFKP), transcript variant 1, mRNA [NM_002627]	-1.24214	13.5148	1.47124e-08
A_23_P122197	CCNB1	ENST00000256442	891	Homo sapiens cyclin B1 (CCNB1), mRNA [NM_031966]	-1.24189	13.2731	1.05362e-07
A_23_P137715	POGK	ENST00000367875	57645	Homo sapiens pogo transposable element with KRAB domain (POGK), mRNA [NM_017542]	-1.24079	10.5717	6.97629e-08
A_23_P89455	SLC35B1	ENST00000502268	10237	Homo sapiens solute carrier family 35, member B1 (SLC35B1), transcript variant 1, mRNA [NM_005827]	-1.24064	11.519	8.55805e-08
A_23_P89824	TMEM241	ENST00000473688	85019	Homo sapiens transmembrane protein 241 (TMEM241), mRNA [NM_032933]	-1.24054	7.80899	6.94369e-10
A_33_P3341424	MYO10		4651	Homo sapiens myosin X (MYO10), mRNA [NM_012334]	-1.24049	9.2436	5.76195e-07
A_33_P3335966	TPM1	ENST00000559831	7168	Homo sapiens tropomyosin 1 (alpha) (TPM1), transcript variant Tpm1.1, mRNA [NM_001018005]	-1.24027	11.0226	1.2321e-07
A_23_P135990	SLCO2A1	ENST00000310926	6578	Homo sapiens solute carrier organic anion transporter family, member 2A1 (SLCO2A1), mRNA [NM_005630]	-1.23995	6.99185	9.11812e-09
A_23_P259344	CECR6	ENST00000331437	27439	Homo sapiens cat eye syndrome chromosome region, candidate 6 (CECR6), transcript variant 1, mRNA [NM_031890]	-1.23986	9.29585	1.17806e-09
A_32_P50066	MAP9	ENST00000311277	79884	Homo sapiens microtubule-associated protein 9 (MAP9), mRNA [NM_001039580]	-1.23972	10.2733	1.47932e-07
A_24_P589266	SH3RF3	ENST00000309415	344558	Homo sapiens SH3 domain containing ring finger 3 (SH3RF3), mRNA [NM_001099289]	-1.23955	6.77509	5.13427e-09
A_32_P202703	LOC389831	ENST00000624847	389831	Homo sapiens uncharacterized LOC389831 (LOC389831), mRNA [NM_001242480]	-1.23944	9.85887	1.30334e-06
A_23_P339309	LIN52	ENST00000553404	91750	Homo sapiens lin-52 DREAM MuvB core complex component (LIN52), mRNA [NM_001024674]	-1.2392	8.12585	6.36772e-06
A_33_P3491294	AMDHD2	ENST00000563145	51005	Homo sapiens amidohydrolase domain containing 2 (AMDHD2), transcript variant 1, mRNA [NM_015944]	-1.23892	9.79564	1.94442e-07
A_23_P151159	TCHP	ENST00000312777	84260	Homo sapiens trichoplein, keratin filament binding (TCHP), transcript variant 1, mRNA [NM_032300]	-1.23883	9.0892	1.73923e-07
A_23_P215778	DUS4L	ENST00000485825	11062	Homo sapiens dihydrouridine synthase 4-like (S. cerevisiae) (DUS4L), transcript variant 1, mRNA [NM_181581]	-1.23869	8.30733	9.57533e-05
A_19_P00321143	LOC100294145		100294145	Homo sapiens uncharacterized LOC100294145 (LOC100294145), transcript variant 2, long non-coding RNA [NR_037178]	-1.23843	9.22669	3.57245e-06
A_24_P257971	SLC27A4	ENST00000300456	10999	Homo sapiens solute carrier family 27 (fatty acid transporter), member 4 (SLC27A4), mRNA [NM_005094]	-1.23821	8.31674	9.6947e-07
A_33_P3260654		ENST00000610439	NA	T cell receptor beta constant 1 [Source:HGNC Symbol;Acc:HGNC:12156] [ENST00000610439]	-1.23817	7.4928	9.87111e-08
A_21_P0011049	XLOC_l2_003050		NA	BROAD Institute lincRNA (XLOC_l2_003050), lincRNA [TCONS_l2_00005758]	-1.23814	7.29624	0.000143094
A_24_P299996	SHQ1	ENST00000325599	55164	Homo sapiens SHQ1, H/ACA ribonucleoprotein assembly factor (SHQ1), mRNA [NM_018130]	-1.23802	7.06666	2.68953e-07
A_23_P34176	WWC3	ENST00000380861	55841	Homo sapiens WWC family member 3 (WWC3), mRNA [NM_015691]	-1.23775	10.8549	1.4726e-06
A_33_P3342633	DHRS12	ENST00000280056	79758	Homo sapiens dehydrogenase/reductase (SDR family) member 12 (DHRS12), transcript variant 1, mRNA [NM_001031719]	-1.23771	7.27897	1.49948e-07
A_23_P169178	TESK1	ENST00000620767	7016	Homo sapiens testis-specific kinase 1 (TESK1), mRNA [NM_006285]	-1.23748	13.4538	4.96756e-08
A_24_P313096	TUBGCP3	ENST00000261965	10426	Homo sapiens tubulin, gamma complex associated protein 3 (TUBGCP3), transcript variant 1, mRNA [NM_006322]	-1.23727	9.36784	1.7895e-07
A_21_P0010888	NUTM2B-AS1		101060691	Homo sapiens NUTM2B antisense RNA 1 (NUTM2B-AS1), transcript variant 3, long non-coding RNA [NR_120613]	-1.23722	7.90847	1.30605e-07
A_23_P85604	WDR26	ENST00000486652	80232	Homo sapiens WD repeat domain 26 (WDR26), transcript variant 1, mRNA [NM_025160]	-1.23718	10.9503	1.30266e-06
A_23_P16992	PKP4	ENST00000426248	8502	Homo sapiens plakophilin 4 (PKP4), transcript variant 1, mRNA [NM_003628]	-1.23714	7.67369	3.66289e-06
A_32_P208120	CAMK1D	ENST00000615792	57118	calcium/calmodulin-dependent protein kinase ID [Source:HGNC Symbol;Acc:HGNC:19341] [ENST00000615792]	-1.23691	9.32893	2.17238e-09
A_23_P69617	UNC5C	ENST00000453304	8633	Homo sapiens unc-5 homolog C (C. elegans) (UNC5C), mRNA [NM_003728]	-1.23681	7.38308	8.42842e-07
A_33_P3213362	CASC2		255082	Homo sapiens cancer susceptibility candidate 2 (non-protein coding) (CASC2), transcript variant 1, long non-coding RNA [NR_026939]	-1.2366	6.92022	2.91568e-09
A_23_P373568	FUZ	ENST00000377092	80199	Homo sapiens fuzzy planar cell polarity protein (FUZ), transcript variant 1, mRNA [NM_025129]	-1.23617	9.69957	4.81552e-10
A_23_P65983	CCDC102A	ENST00000569068	92922	Homo sapiens coiled-coil domain containing 102A (CCDC102A), mRNA [NM_033212]	-1.23612	9.81057	5.3734e-07
A_23_P42096	MAP3K4	ENST00000490904	4216	Homo sapiens mitogen-activated protein kinase kinase kinase 4 (MAP3K4), transcript variant 1, mRNA [NM_005922]	-1.23575	8.94887	8.70402e-08
A_24_P68079	TRANK1	ENST00000429976	9881	Homo sapiens tetratricopeptide repeat and ankyrin repeat containing 1 (TRANK1), mRNA [NM_014831]	-1.23561	6.94996	2.36324e-08
A_23_P154962	RIMBP3	ENST00000433039	85376	Homo sapiens RIMS binding protein 3 (RIMBP3), mRNA [NM_015672]	-1.2356	10.3454	3.38847e-10
A_23_P12336	PRMT6	ENST00000370078	55170	Homo sapiens protein arginine methyltransferase 6 (PRMT6), mRNA [NM_018137]	-1.23535	10.3193	7.15443e-11
A_23_P152919	NUP88	ENST00000574087	4927	Homo sapiens nucleoporin 88kDa (NUP88), mRNA [NM_002532]	-1.23533	10.9695	5.12943e-06
A_33_P3256560	ZER1	ENST00000291900	10444	Homo sapiens zyg-11 related, cell cycle regulator (ZER1), mRNA [NM_006336]	-1.23516	11.1692	3.48118e-06
A_23_P413761	SRSF3	ENST00000620389	6428	Homo sapiens serine/arginine-rich splicing factor 3 (SRSF3), transcript variant 1, mRNA [NM_003017]	-1.23503	14.2163	3.90375e-09
A_33_P3288684			NA		-1.23495	6.51332	2.2838e-08
A_23_P77228	CRTC3	ENST00000420329	64784	Homo sapiens CREB regulated transcription coactivator 3 (CRTC3), transcript variant 1, mRNA [NM_022769]	-1.23491	8.54464	2.24467e-06
A_24_P35478	PARD3	ENST00000374789	56288	Homo sapiens par-3 family cell polarity regulator (PARD3), transcript variant 1, mRNA [NM_019619]	-1.23487	8.49252	1.9183e-07
A_33_P3404739	C6orf141		135398	PREDICTED: Homo sapiens chromosome 6 open reading frame 141 (C6orf141), transcript variant X2, mRNA [XM_005248851]	-1.23483	7.82226	4.40934e-08
A_23_P64343	TIMM10	ENST00000525158	26519	Homo sapiens translocase of inner mitochondrial membrane 10 homolog (yeast) (TIMM10), mRNA [NM_012456]	-1.2348	12.7186	1.44324e-08
A_23_P326474	L3MBTL4	ENST00000400105	91133	Homo sapiens l(3)mbt-like 4 (Drosophila) (L3MBTL4), mRNA [NM_173464]	-1.23477	6.26777	2.07426e-08
A_23_P43079	INTS8	ENST00000521155	55656	Homo sapiens integrator complex subunit 8 (INTS8), transcript variant 1, mRNA [NM_017864]	-1.23472	8.88169	1.66599e-08
A_23_P118834	TOP2A	ENST00000423485	7153	Homo sapiens topoisomerase (DNA) II alpha 170kDa (TOP2A), mRNA [NM_001067]	-1.23423	11.3099	1.63313e-08
A_33_P3217819	CCNE2	ENST00000611101	9134	Homo sapiens cyclin E2 (CCNE2), mRNA [NM_057749]	-1.23417	7.55413	1.29546e-06
A_33_P3212615	TFPI	ENST00000233156	7035	Homo sapiens tissue factor pathway inhibitor (lipoprotein-associated coagulation inhibitor) (TFPI), transcript variant 1, mRNA [NM_006287]	-1.23384	8.49102	2.62335e-09
A_23_P351295	HS3ST5	ENST00000312719	222537	Homo sapiens heparan sulfate (glucosamine) 3-O-sulfotransferase 5 (HS3ST5), mRNA [NM_153612]	-1.23372	6.54003	1.18123e-05
A_33_P3256113	GUSBP1	ENST00000607545	728411	Homo sapiens glucuronidase, beta pseudogene 1 (GUSBP1), transcript variant 1, non-coding RNA [NR_027026]	-1.23372	7.49851	9.04164e-08
A_23_P150009	ZDHHC16	ENST00000487315	84287	Homo sapiens zinc finger, DHHC-type containing 16 (ZDHHC16), transcript variant 5, mRNA [NM_198046]	-1.23275	9.94188	2.67633e-06
A_21_P0009798	lnc-ZNF8-1		NA	ALU8_HUMAN (P39195) Alu subfamily SX sequence contamination warning entry, partial (8%) [THC2532393]	-1.23265	10.5522	5.69765e-08
A_33_P3238166	PXDN	ENST00000252804	7837	Homo sapiens peroxidasin (PXDN), mRNA [NM_012293]	-1.23204	13.4694	5.56179e-09
A_23_P145463	SLC35B3	ENST00000379660	51000	Homo sapiens solute carrier family 35 (adenosine 3-phospho 5-phosphosulfate transporter), member B3 (SLC35B3), transcript variant 1, mRNA [NM_015948]	-1.23198	7.7698	8.39837e-08
A_23_P147605	C11orf49	ENST00000278460	79096	Homo sapiens chromosome 11 open reading frame 49 (C11orf49), transcript variant 1, mRNA [NM_001003676]	-1.23159	11.439	3.35907e-08
A_33_P3412035	UBA6	ENST00000322244	55236	Homo sapiens ubiquitin-like modifier activating enzyme 6 (UBA6), mRNA [NM_018227]	-1.23154	7.19298	5.16986e-10
A_33_P3347161	TBL1X	ENST00000380961	6907	Homo sapiens transducin (beta)-like 1X-linked (TBL1X), transcript variant 1, mRNA [NM_005647]	-1.23147	8.31384	1.24763e-07
A_23_P71644	FANCG	ENST00000476212	2189	Homo sapiens Fanconi anemia, complementation group G (FANCG), mRNA [NM_004629]	-1.23145	12.1149	1.06171e-08
A_23_P127579	PTS	ENST00000527635	5805	Homo sapiens 6-pyruvoyltetrahydropterin synthase (PTS), mRNA [NM_000317]	-1.23139	12.8966	1.5757e-08
A_24_P658427	NFIB	ENST00000380959	4781	Homo sapiens nuclear factor I/B (NFIB), transcript variant 3, mRNA [NM_005596]	-1.23015	10.7757	2.36706e-07
A_23_P210482	ADA	ENST00000464097	100	Homo sapiens adenosine deaminase (ADA), mRNA [NM_000022]	-1.22992	13.6797	2.80026e-06
A_21_P0012964	LINC01411	ENST00000504512	101928176	Homo sapiens long intergenic non-protein coding RNA 1411 (LINC01411), long non-coding RNA [NR_125806]	-1.22975	7.17992	1.05955e-08
A_23_P69877	ZFP62	ENST00000512132	643836	Homo sapiens ZFP62 zinc finger protein (ZFP62), transcript variant 1, mRNA [NM_152283]	-1.22973	11.1751	2.71449e-07
A_23_P31376	LRRN3	ENST00000308478	54674	Homo sapiens leucine rich repeat neuronal 3 (LRRN3), transcript variant 3, mRNA [NM_018334]	-1.22871	13.3417	6.95702e-10
A_23_P97265	GPATCH4	ENST00000368232	54865	Homo sapiens G patch domain containing 4 (GPATCH4), transcript variant 2, mRNA [NM_182679]	-1.22722	11.7341	2.10885e-08
A_33_P3416946	ACTR10	ENST00000254286	55860	Homo sapiens actin-related protein 10 homolog (S. cerevisiae) (ACTR10), mRNA [NM_018477]	-1.2271	6.93518	2.94089e-09
A_24_P71700	ZBTB47		92999	Homo sapiens zinc finger and BTB domain containing 47 (ZBTB47), mRNA [NM_145166]	-1.22701	11.1311	1.35444e-07
A_33_P3219591	RNF213	ENST00000319921	57674	Homo sapiens ring finger protein 213 (RNF213), transcript variant 2, mRNA [NM_020954]	-1.2266	8.79112	1.01545e-07
A_24_P318967	PDXK	ENST00000398078	8566	Homo sapiens pyridoxal (pyridoxine, vitamin B6) kinase (PDXK), mRNA [NM_003681]	-1.22651	10.8748	1.2394e-06
A_24_P64039	AP3M2	ENST00000518421	10947	Homo sapiens adaptor-related protein complex 3, mu 2 subunit (AP3M2), transcript variant 2, mRNA [NM_006803]	-1.22616	10.3008	6.89259e-09
A_33_P3344086	HIST1H2AJ	ENST00000333151	8331	Homo sapiens histone cluster 1, H2aj (HIST1H2AJ), mRNA [NM_021066]	-1.22537	13.3203	1.25171e-06
A_24_P56317	MBNL2	ENST00000376673	10150	Homo sapiens muscleblind-like splicing regulator 2 (MBNL2), transcript variant 1, mRNA [NM_144778]	-1.22527	10.7752	5.89275e-06
A_23_P19987	IGF2BP3	ENST00000619562	10643	Homo sapiens insulin-like growth factor 2 mRNA binding protein 3 (IGF2BP3), mRNA [NM_006547]	-1.22515	13.436	1.49803e-06
A_24_P67681		ENST00000589177	NA	high mobility group box 3 pseudogene 27 [Source:HGNC Symbol;Acc:HGNC:39319] [ENST00000589177]	-1.22508	11.935	8.14369e-07
A_23_P168909	ZFPM2	ENST00000407775	23414	Homo sapiens zinc finger protein, FOG family member 2 (ZFPM2), mRNA [NM_012082]	-1.22493	6.09981	1.36032e-08
A_23_P155969	PLK4	ENST00000510192	10733	Homo sapiens polo-like kinase 4 (PLK4), transcript variant 1, mRNA [NM_014264]	-1.22448	8.25528	1.58792e-08
A_23_P253221	ARHGEF4	ENST00000525839	50649	Homo sapiens Rho guanine nucleotide exchange factor (GEF) 4 (ARHGEF4), transcript variant 2, mRNA [NM_032995]	-1.22443	10.0318	3.72604e-08
A_23_P166087	RASSF2	ENST00000379376	9770	Homo sapiens Ras association (RalGDS/AF-6) domain family member 2 (RASSF2), transcript variant 1, mRNA [NM_014737]	-1.22431	13.6182	2.60157e-07
A_23_P167818	FAM184A	ENST00000617072	79632	Homo sapiens family with sequence similarity 184, member A (FAM184A), transcript variant 1, mRNA [NM_024581]	-1.22431	8.64428	2.44645e-05
A_23_P103628	HEATR1	ENST00000366581	55127	Homo sapiens HEAT repeat containing 1 (HEATR1), mRNA [NM_018072]	-1.22415	10.8313	2.72616e-06
A_23_P143484	PIGP	ENST00000399098	51227	Homo sapiens phosphatidylinositol glycan anchor biosynthesis, class P (PIGP), transcript variant 1, mRNA [NM_153681]	-1.22406	9.95694	1.83494e-08
A_23_P71148	BLVRA	ENST00000265523	644	Homo sapiens biliverdin reductase A (BLVRA), transcript variant 1, mRNA [NM_000712]	-1.22386	14.5203	3.78196e-08
A_21_P0003122	lnc-PRICKLE2-3		NA	LNCipedia lincRNA (lnc-PRICKLE2-3), lincRNA [lnc-PRICKLE2-3:1]	-1.22357	6.97406	2.61078e-08
A_23_P10858	ANKLE2	ENST00000539605	23141	Homo sapiens ankyrin repeat and LEM domain containing 2 (ANKLE2), mRNA [NM_015114]	-1.22351	8.3116	2.88959e-08
A_23_P51660	MUTYH	ENST00000533178	4595	Homo sapiens mutY homolog (MUTYH), transcript variant alpha1, mRNA [NM_012222]	-1.22275	11.0527	5.04528e-06
A_33_P3380246		ENST00000510211	NA	RST9658 Athersys RAGE Library Homo sapiens cDNA, mRNA sequence [BG190585]	-1.22261	6.44813	4.50698e-09
A_23_P202334	FGFR2	ENST00000358487	2263	Homo sapiens fibroblast growth factor receptor 2 (FGFR2), transcript variant 2, mRNA [NM_022970]	-1.22213	7.89402	2.64812e-06
A_21_P0013848	FOXN3	ENST00000345097	1112	Homo sapiens forkhead box N3 (FOXN3), transcript variant 2, mRNA [NM_005197]	-1.22131	8.72891	1.97749e-05
A_23_P81859	HIST1H2AH		85235	Homo sapiens histone cluster 1, H2ah (HIST1H2AH), mRNA [NM_080596]	-1.22067	13.7782	2.73572e-06
A_23_P502035	GALT	ENST00000554550	2592	Homo sapiens galactose-1-phosphate uridylyltransferase (GALT), transcript variant 1, mRNA [NM_000155]	-1.22046	8.72188	6.94369e-10
A_23_P110661	SKIV2L2	ENST00000506750	23517	Homo sapiens superkiller viralicidic activity 2-like 2 (S. cerevisiae) (SKIV2L2), mRNA [NM_015360]	-1.22042	11.9545	6.31005e-07
A_23_P412186	ZNF252P	ENST00000427606	286101	Homo sapiens zinc finger protein 252, pseudogene (ZNF252P), non-coding RNA [NR_023392]	-1.22039	7.18878	5.52132e-09
A_24_P37264	RNF144A	ENST00000320892	9781	Homo sapiens ring finger protein 144A (RNF144A), mRNA [NM_014746]	-1.2203	7.07909	1.68653e-08
A_24_P177604	PPP1R3F	ENST00000055335	89801	Homo sapiens protein phosphatase 1, regulatory subunit 3F (PPP1R3F), transcript variant 1, mRNA [NM_033215]	-1.21999	9.34547	7.99609e-06
A_33_P3319920	KDM4B	ENST00000611640	23030	Homo sapiens lysine (K)-specific demethylase 4B (KDM4B), mRNA [NM_015015]	-1.21988	12.081	8.73673e-07
A_23_P333228	2004-03-01	ENST00000273067	57574	Homo sapiens membrane-associated ring finger (C3HC4) 4, E3 ubiquitin protein ligase (MARCH4), mRNA [NM_020814]	-1.21966	6.56306	0.00021509
A_32_P135091	RBM41	ENST00000372479	55285	Homo sapiens RNA binding motif protein 41 (RBM41), transcript variant 1, mRNA [NM_018301]	-1.21943	8.47659	3.61117e-07
A_23_P13701	TMBIM4	ENST00000556010	51643	Homo sapiens transmembrane BAX inhibitor motif containing 4 (TMBIM4), transcript variant 2, mRNA [NM_016056]	-1.21937	10.3678	3.55204e-06
A_23_P88602	MEIS2	ENST00000559085	4212	Homo sapiens Meis homeobox 2 (MEIS2), transcript variant a, mRNA [NM_170677]	-1.21915	8.62784	2.02013e-07
A_24_P268786	MYNN	ENST00000602751	55892	Homo sapiens myoneurin (MYNN), transcript variant 1, mRNA [NM_018657]	-1.21909	8.56929	2.12292e-07
A_19_P00322654	FENDRR	ENST00000599749	400550	Homo sapiens FOXF1 adjacent non-coding developmental regulatory RNA (FENDRR), transcript variant 2, long non-coding RNA [NR_036444]	-1.21859	6.5951	5.77943e-10
A_32_P196142	LOC100130938	ENST00000586949	100130938	PREDICTED: Homo sapiens uncharacterized LOC100130938 (LOC100130938), transcript variant X1, ncRNA [XR_110148]	-1.21836	7.9764	7.96812e-09
A_23_P161183	ZDHHC6	ENST00000471035	64429	Homo sapiens zinc finger, DHHC-type containing 6 (ZDHHC6), transcript variant 1, mRNA [NM_022494]	-1.2183	7.6317	1.89023e-06
A_21_P0003269		ENST00000610001	NA		-1.21782	7.82597	5.59296e-07
A_24_P176255	GABPB1	ENST00000220429	2553	Homo sapiens GA binding protein transcription factor, beta subunit 1 (GABPB1), transcript variant beta-1, mRNA [NM_005254]	-1.21723	7.98572	1.48112e-06
A_24_P373844	KCTD15	ENST00000284006	79047	Homo sapiens potassium channel tetramerization domain containing 15 (KCTD15), transcript variant 1, mRNA [NM_024076]	-1.21681	8.00735	9.16088e-09
A_24_P121171	HINFP	ENST00000527755	25988	Homo sapiens histone H4 transcription factor (HINFP), transcript variant 1, mRNA [NM_015517]	-1.21657	9.31344	4.32355e-08
A_33_P3216714	DNAJC6	ENST00000371069	9829	Homo sapiens DnaJ (Hsp40) homolog, subfamily C, member 6 (DNAJC6), transcript variant 1, mRNA [NM_001256864]	-1.21645	8.3281	7.68025e-07
A_23_P316974	SYNJ2	ENST00000355585	8871	Homo sapiens synaptojanin 2 (SYNJ2), transcript variant 1, mRNA [NM_003898]	-1.21636	10.6011	1.88655e-07
A_21_P0000150	C18orf21	ENST00000592875	83608	Homo sapiens chromosome 18 open reading frame 21 (C18orf21), transcript variant 3, mRNA [NM_001201475]	-1.21623	10.5955	1.41556e-06
A_23_P65157	COX17	ENST00000468918	10063	Homo sapiens COX17 cytochrome c oxidase copper chaperone (COX17), mRNA [NM_005694]	-1.21622	13.9858	3.3011e-08
A_23_P148584	DOCK11	ENST00000276202	139818	Homo sapiens dedicator of cytokinesis 11 (DOCK11), mRNA [NM_144658]	-1.21586	7.54201	1.60441e-08
A_23_P420256	C2orf43	ENST00000237822	60526	Homo sapiens chromosome 2 open reading frame 43 (C2orf43), transcript variant 1, mRNA [NM_021925]	-1.21524	8.76758	4.62756e-08
A_23_P337790	SHPRH	ENST00000438092	257218	Homo sapiens SNF2 histone linker PHD RING helicase, E3 ubiquitin protein ligase (SHPRH), transcript variant 1, mRNA [NM_001042683]	-1.21443	7.37837	5.48813e-07
A_21_P0004479	HEIH		100859930	Homo sapiens hepatocellular carcinoma up-regulated EZH2-associated long non-coding RNA (HEIH), long non-coding RNA [NR_045680]	-1.21436	10.9695	7.95449e-08
A_23_P325924	GAREML	ENST00000401533	150946	Homo sapiens GRB2 associated, regulator of MAPK1-like (GAREML), transcript variant 2, mRNA [NM_001191033]	-1.21424	8.96514	1.42417e-08
A_33_P3217238	ATAD2	ENST00000287394	29028	Homo sapiens ATPase family, AAA domain containing 2 (ATAD2), mRNA [NM_014109]	-1.21365	12.0946	1.75147e-08
A_23_P309619	KIAA1671	ENST00000358431	85379	Homo sapiens KIAA1671 (KIAA1671), mRNA [NM_001145206]	-1.21362	8.30637	5.3983e-07
A_33_P3209491	TNS1	ENST00000171887	7145	Homo sapiens tensin 1 (TNS1), mRNA [NM_022648]	-1.2135	8.39767	2.447e-06
A_23_P66158	KNOP1	ENST00000219837	400506	Homo sapiens lysine-rich nucleolar protein 1 (KNOP1), mRNA [NM_001012991]	-1.21326	11.7033	9.65262e-08
A_24_P56467	GMPR2	ENST00000559287	51292	Homo sapiens guanosine monophosphate reductase 2 (GMPR2), transcript variant 2, mRNA [NM_001002000]	-1.21251	12.2794	7.5783e-08
A_23_P144827	FBXL7	ENST00000504595	23194	Homo sapiens F-box and leucine-rich repeat protein 7 (FBXL7), transcript variant 1, mRNA [NM_012304]	-1.21222	9.84241	3.31761e-07
A_24_P194886	EHBP1	ENST00000405482	23301	Homo sapiens EH domain binding protein 1 (EHBP1), transcript variant 1, mRNA [NM_015252]	-1.21221	9.77254	3.19226e-05
A_23_P66682	HOXB6	ENST00000225648	3216	Homo sapiens homeobox B6 (HOXB6), mRNA [NM_018952]	-1.21085	12.6179	1.25145e-10
A_24_P167614	INTS6	ENST00000504674	26512	Homo sapiens integrator complex subunit 6 (INTS6), transcript variant 1, mRNA [NM_012141]	-1.21047	8.69014	1.15815e-06
A_23_P416142	DLG1	ENST00000392382	1739	Homo sapiens discs, large homolog 1 (Drosophila) (DLG1), transcript variant 2, mRNA [NM_004087]	-1.21013	8.79138	1.3645e-06
A_23_P348264	LETM2	ENST00000526075	137994	Homo sapiens leucine zipper-EF-hand containing transmembrane protein 2 (LETM2), transcript variant 2, mRNA [NM_144652]	-1.21003	6.76235	1.08844e-08
A_23_P142634	METTL5	ENST00000537825	29081	Homo sapiens methyltransferase like 5 (METTL5), transcript variant 1, mRNA [NM_014168]	-1.20989	12.4893	1.24173e-06
A_33_P3375145	LURAP1L		286343	Homo sapiens leucine rich adaptor protein 1-like (LURAP1L), mRNA [NM_203403]	-1.20982	6.47878	3.6512e-09
A_33_P3214625	INPP4B	ENST00000262992	8821	Homo sapiens inositol polyphosphate-4-phosphatase, type II, 105kDa (INPP4B), transcript variant 1, mRNA [NM_003866]	-1.20979	7.71102	9.10409e-08
A_23_P88435	FOXN3	ENST00000345097	1112	Homo sapiens forkhead box N3 (FOXN3), transcript variant 2, mRNA [NM_005197]	-1.20964	7.44826	7.33224e-07
A_23_P338952	S100PBP	ENST00000373475	64766	Homo sapiens S100P binding protein (S100PBP), transcript variant 1, mRNA [NM_022753]	-1.20917	10.6206	1.17578e-08
A_23_P381203	KIAA0556	ENST00000261588	23247	Homo sapiens KIAA0556 (KIAA0556), mRNA [NM_015202]	-1.20916	7.27496	1.77982e-08
A_24_P116909	MALT1	ENST00000348428	10892	Homo sapiens MALT1 paracaspase (MALT1), transcript variant 1, mRNA [NM_006785]	-1.20912	7.21114	1.78275e-06
A_24_P77364	BOLA3	ENST00000469676	388962	Homo sapiens bolA family member 3 (BOLA3), transcript variant 1, mRNA [NM_212552]	-1.20873	14.2179	3.48114e-08
A_24_P941148	HAUS6	ENST00000380502	54801	Homo sapiens HAUS augmin-like complex, subunit 6 (HAUS6), transcript variant 1, mRNA [NM_017645]	-1.20831	9.20773	3.62687e-07
A_23_P117546	SOS2	ENST00000216373	6655	Homo sapiens son of sevenless homolog 2 (Drosophila) (SOS2), mRNA [NM_006939]	-1.2078	9.23365	8.81486e-08
A_23_P203819	GOLGA3	ENST00000450791	2802	Homo sapiens golgin A3 (GOLGA3), transcript variant 1, mRNA [NM_005895]	-1.2076	10.8336	3.27223e-09
A_33_P3405068	NAV1	ENST00000367296	89796	Homo sapiens neuron navigator 1 (NAV1), transcript variant 1, mRNA [NM_020443]	-1.2076	8.33777	3.58995e-07
A_32_P389118	HEATR5B	ENST00000233099	54497	Homo sapiens HEAT repeat containing 5B (HEATR5B), mRNA [NM_019024]	-1.2076	6.92492	2.7674e-09
A_33_P3292840	C11orf49		79096	Homo sapiens chromosome 11 open reading frame 49 (C11orf49), transcript variant 4, mRNA [NM_001003678]	-1.20747	8.39828	9.2065e-08
A_33_P3302632	HIST1H2BE		8344	Homo sapiens histone cluster 1, H2be (HIST1H2BE), mRNA [NM_003523]	-1.20675	8.88126	6.33507e-09
A_33_P3302861	RPGRIP1L	ENST00000621565	23322	Homo sapiens RPGRIP1-like (RPGRIP1L), transcript variant 1, mRNA [NM_015272]	-1.20623	6.96112	1.02162e-06
A_33_P3325935	PQBP1	ENST00000376566	10084	Homo sapiens polyglutamine binding protein 1 (PQBP1), transcript variant 8, mRNA [NM_001167989]	-1.20623	12.7337	5.63624e-10
A_19_P00321851	HIPK2	ENST00000406875	28996	Homo sapiens homeodomain interacting protein kinase 2 (HIPK2), transcript variant 1, mRNA [NM_022740]	-1.20622	7.69894	1.48915e-08
A_24_P935986	BCAT1	ENST00000261192	586	Homo sapiens branched chain amino-acid transaminase 1, cytosolic (BCAT1), transcript variant 1, mRNA [NM_005504]	-1.20604	11.3718	6.29912e-08
A_23_P94053	TRRAP	ENST00000359863	8295	Homo sapiens transformation/transcription domain-associated protein (TRRAP), transcript variant 2, mRNA [NM_003496]	-1.20583	9.97547	2.50568e-06
A_24_P160104	TUBA8	ENST00000474897	51807	Homo sapiens tubulin, alpha 8 (TUBA8), transcript variant 1, mRNA [NM_018943]	-1.20579	9.00101	4.07474e-07
A_24_P275073	ADAMTS14	ENST00000373208	140766	Homo sapiens ADAM metallopeptidase with thrombospondin type 1 motif, 14 (ADAMTS14), transcript variant 1, mRNA [NM_139155]	-1.20465	7.21606	4.93095e-08
A_33_P3272209	MFSD6	ENST00000392328	54842	Homo sapiens major facilitator superfamily domain containing 6 (MFSD6), mRNA [NM_017694]	-1.20448	9.33862	8.56891e-06
A_24_P417935	AGAP2-AS1		100130776	Homo sapiens AGAP2 antisense RNA 1 (AGAP2-AS1), long non-coding RNA [NR_027032]	-1.20446	8.76869	6.42828e-09
A_23_P204417	ITFG2	ENST00000534935	55846	Homo sapiens integrin alpha FG-GAP repeat containing 2 (ITFG2), mRNA [NM_018463]	-1.20444	10.217	2.9799e-08
A_32_P166693	HEG1	ENST00000311127	57493	Homo sapiens heart development protein with EGF-like domains 1 (HEG1), mRNA [NM_020733]	-1.20396	10.7764	6.28652e-07
A_23_P259741	SATB1	ENST00000417717	6304	Homo sapiens SATB homeobox 1 (SATB1), transcript variant 1, mRNA [NM_002971]	-1.20371	8.19388	1.79419e-07
A_24_P364807	LPCAT2	ENST00000615823	54947	Homo sapiens lysophosphatidylcholine acyltransferase 2 (LPCAT2), mRNA [NM_017839]	-1.20366	9.25152	9.04811e-05
A_23_P150857	SUOX	ENST00000394115	6821	Homo sapiens sulfite oxidase (SUOX), transcript variant 1, mRNA [NM_000456]	-1.20357	7.67511	4.06912e-07
A_33_P3256677	CCDC101	ENST00000565945	112869	Homo sapiens coiled-coil domain containing 101 (CCDC101), mRNA [NM_138414]	-1.20347	9.74111	2.07266e-06
A_19_P00808899	LINC00998	ENST00000397764	401397	Homo sapiens long intergenic non-protein coding RNA 998 (LINC00998), transcript variant 1, long non-coding RNA [NR_024412]	-1.20297	10.423	3.38074e-07
A_33_P3303259	PARP4	ENST00000446672	143	Homo sapiens poly (ADP-ribose) polymerase family, member 4 (PARP4), mRNA [NM_006437]	-1.20262	9.37333	1.41858e-07
A_23_P24129	DKK1	ENST00000373970	22943	Homo sapiens dickkopf WNT signaling pathway inhibitor 1 (DKK1), mRNA [NM_012242]	-1.20256	10.3328	3.10084e-05
A_23_P110624	CTNND2	ENST00000458100	1501	Homo sapiens catenin (cadherin-associated protein), delta 2 (CTNND2), transcript variant 1, mRNA [NM_001332]	-1.20186	11.7178	6.73872e-09
A_24_P189458	NSMCE4A	ENST00000464321	54780	Homo sapiens non-SMC element 4 homolog A (S. cerevisiae) (NSMCE4A), transcript variant 1, mRNA [NM_017615]	-1.20174	8.7659	2.68673e-07
A_24_P371758	MRPL36	ENST00000382647	64979	Homo sapiens mitochondrial ribosomal protein L36 (MRPL36), mRNA [NM_032479]	-1.20152	12.087	9.42409e-08
A_23_P202392	SUV39H2	ENST00000378325	79723	Homo sapiens suppressor of variegation 3-9 homolog 2 (Drosophila) (SUV39H2), transcript variant 3, mRNA [NM_024670]	-1.20115	9.7703	2.19717e-05
A_24_P942481	GPR180	ENST00000376958	160897	Homo sapiens G protein-coupled receptor 180 (GPR180), mRNA [NM_180989]	-1.20101	7.78585	7.11327e-08
A_24_P57528	SLC39A11	ENST00000542342	201266	Homo sapiens solute carrier family 39, member 11 (SLC39A11), transcript variant 2, mRNA [NM_139177]	-1.20075	9.22075	4.94581e-09
A_23_P324490	KIAA0355	ENST00000299505	9710	Homo sapiens KIAA0355 (KIAA0355), mRNA [NM_014686]	-1.20062	10.3442	2.62151e-07
A_23_P123905	EXOSC3	ENST00000396521	51010	Homo sapiens exosome component 3 (EXOSC3), transcript variant 1, mRNA [NM_016042]	-1.20021	10.3213	7.93995e-08
A_33_P3338011	ZNF480	ENST00000335090	147657	Homo sapiens zinc finger protein 480 (ZNF480), transcript variant 1, mRNA [NM_144684]	-1.1998	9.41022	3.03712e-08
A_33_P3347707	NOVA2	ENST00000263257	4858	Homo sapiens neuro-oncological ventral antigen 2 (NOVA2), mRNA [NM_002516]	-1.19967	8.86942	0.000876653
A_33_P3391419	SOBP		55084	Homo sapiens sine oculis binding protein homolog (Drosophila) (SOBP), mRNA [NM_018013]	-1.19949	6.81359	1.09403e-08
A_33_P3286293	CTNNBIP1	ENST00000377256	56998	Homo sapiens catenin, beta interacting protein 1 (CTNNBIP1), transcript variant 1, mRNA [NM_020248]	-1.19925	9.04251	3.27831e-09
A_23_P373119	HMGB3P1	ENST00000393368	128872	Homo sapiens high mobility group box 3 pseudogene 1 (HMGB3P1), non-coding RNA [NR_002165]	-1.19884	11.1869	4.63736e-05
A_23_P127652	ZNF202	ENST00000336139	7753	Homo sapiens zinc finger protein 202 (ZNF202), transcript variant 1, mRNA [NM_003455]	-1.19862	7.61649	6.28052e-09
A_23_P382043	NT5DC1	ENST00000319550	221294	Homo sapiens 5-nucleotidase domain containing 1 (NT5DC1), mRNA [NM_152729]	-1.19836	9.54455	0.000163816
A_23_P26629	PYCARD	ENST00000350605	29108	Homo sapiens PYD and CARD domain containing (PYCARD), transcript variant 1, mRNA [NM_013258]	-1.19832	8.25967	1.71817e-08
A_24_P419039	PCDH19	ENST00000373034	57526	Homo sapiens protocadherin 19 (PCDH19), transcript variant 2, mRNA [NM_020766]	-1.19824	10.4315	4.19622e-07
A_32_P167122	RCOR3	ENST00000367005	55758	Homo sapiens REST corepressor 3 (RCOR3), transcript variant 4, mRNA [NM_018254]	-1.19786	8.70428	3.03313e-07
A_33_P3327165	CCDC18	ENST00000447456	343099	Homo sapiens coiled-coil domain containing 18 (CCDC18), mRNA [NM_206886]	-1.19771	9.3521	2.00436e-09
A_33_P3351851	HIST1H4L	ENST00000618305	8368	Homo sapiens histone cluster 1, H4l (HIST1H4L), mRNA [NM_003546]	-1.19766	8.39228	2.67729e-06
A_24_P96403	RUNX1	ENST00000344691	861	Homo sapiens runt-related transcription factor 1 (RUNX1), transcript variant 2, mRNA [NM_001001890]	-1.19706	10.9644	4.97761e-05
A_23_P216108	ANK1	ENST00000265709	286	Homo sapiens ankyrin 1, erythrocytic (ANK1), transcript variant 3, mRNA [NM_000037]	-1.19643	7.65196	1.51447e-08
A_24_P592012	ZBTB46	ENST00000395104	140685	Homo sapiens zinc finger and BTB domain containing 46 (ZBTB46), mRNA [NM_025224]	-1.19605	6.55959	3.63865e-08
A_23_P114466	TBL1Y	ENST00000624573	90665	Homo sapiens transducin (beta)-like 1, Y-linked (TBL1Y), transcript variant 1, mRNA [NM_033284]	-1.19573	9.32385	8.51599e-08
A_24_P261734	SLC38A1	ENST00000398637	81539	Homo sapiens solute carrier family 38, member 1 (SLC38A1), transcript variant 1, mRNA [NM_030674]	-1.19541	11.0487	6.28499e-07
A_23_P346912	SPATA17	ENST00000471021	128153	Homo sapiens spermatogenesis associated 17 (SPATA17), mRNA [NM_138796]	-1.19533	6.62203	7.43695e-10
A_23_P40049	CAD	ENST00000264705	790	Homo sapiens carbamoyl-phosphate synthetase 2, aspartate transcarbamylase, and dihydroorotase (CAD), mRNA [NM_004341]	-1.19524	11.1969	1.83667e-07
A_32_P139894	ABL2	ENST00000502732	27	Homo sapiens ABL proto-oncogene 2, non-receptor tyrosine kinase (ABL2), transcript variant b, mRNA [NM_007314]	-1.19513	9.52713	4.22794e-07
A_23_P410998	RAB5B	ENST00000553116	5869	Homo sapiens RAB5B, member RAS oncogene family (RAB5B), transcript variant 1, mRNA [NM_002868]	-1.19481	8.50327	1.03972e-06
A_32_P108826	ZBTB41	ENST00000367405	360023	Homo sapiens zinc finger and BTB domain containing 41 (ZBTB41), mRNA [NM_194314]	-1.19475	7.44758	1.56802e-08
A_21_P0014747	LOC101927895		101927895	PREDICTED: Homo sapiens uncharacterized LOC101927895 (LOC101927895), transcript variant X1, ncRNA [XR_241220]	-1.19473	7.49718	9.3344e-06
A_23_P402000	ZNF527	ENST00000356178	84503	Homo sapiens zinc finger protein 527 (ZNF527), mRNA [NM_032453]	-1.19467	7.97809	1.61411e-06
A_23_P845	TOMM40L	ENST00000367988	84134	Homo sapiens translocase of outer mitochondrial membrane 40 homolog (yeast)-like (TOMM40L), transcript variant 1, mRNA [NM_032174]	-1.19464	10.9679	1.26464e-08
A_23_P10374	R3HDM2	ENST00000441731	22864	Homo sapiens R3H domain containing 2 (R3HDM2), mRNA [NM_014925]	-1.19401	10.9307	1.05936e-09
A_24_P246351	FAM71E1	ENST00000599206	112703	Homo sapiens family with sequence similarity 71, member E1 (FAM71E1), mRNA [NM_138411]	-1.19382	9.47915	9.81219e-09
A_33_P3294654	RSG1	ENST00000375599	79363	Homo sapiens REM2 and RAB-like small GTPase 1 (RSG1), mRNA [NM_030907]	-1.19379	8.19686	3.93386e-08
A_24_P20120	CCDC88A	ENST00000412148	55704	Homo sapiens coiled-coil domain containing 88A (CCDC88A), transcript variant 2, mRNA [NM_018084]	-1.19336	9.07359	1.13963e-05
A_23_P90233	ZSCAN5A	ENST00000587340	79149	Homo sapiens zinc finger and SCAN domain containing 5A (ZSCAN5A), mRNA [NM_024303]	-1.19317	8.02356	4.74138e-06
A_24_P601972	C2orf74	ENST00000398622	339804	Homo sapiens chromosome 2 open reading frame 74 (C2orf74), transcript variant 1, mRNA [NM_001143959]	-1.19302	8.34716	9.92769e-07
A_33_P3345389	C20orf194	ENST00000252032	25943	Homo sapiens chromosome 20 open reading frame 194 (C20orf194), mRNA [NM_001009984]	-1.19289	8.89915	1.35137e-08
A_23_P36795	SYT1	ENST00000393240	6857	Homo sapiens synaptotagmin I (SYT1), transcript variant 1, mRNA [NM_005639]	-1.19289	7.041	0.00028875
A_23_P164946	FKRP	ENST00000391909	79147	Homo sapiens fukutin related protein (FKRP), transcript variant 2, mRNA [NM_001039885]	-1.19212	9.6808	7.75254e-07
A_33_P3357580	MRTO4	ENST00000330263	51154	Homo sapiens mRNA turnover 4 homolog (S. cerevisiae) (MRTO4), mRNA [NM_016183]	-1.19161	10.7395	1.46921e-06
A_33_P3372979	LINC00294		283267	Homo sapiens long intergenic non-protein coding RNA 294 (LINC00294), long non-coding RNA [NR_015451]	-1.19161	9.68317	8.19778e-09
A_23_P127279	FAM35A	ENST00000298784	54537	Homo sapiens family with sequence similarity 35, member A (FAM35A), mRNA [NM_019054]	-1.19146	9.11501	7.80502e-06
A_23_P423389	CREB3	ENST00000486056	10488	Homo sapiens cAMP responsive element binding protein 3 (CREB3), mRNA [NM_006368]	-1.19135	9.92698	6.0048e-08
A_33_P3333982	PDE4DIP	ENST00000612094	9659	Homo sapiens phosphodiesterase 4D interacting protein (PDE4DIP), transcript variant 3, mRNA [NM_022359]	-1.19095	8.76794	2.44926e-07
A_33_P3422747	DIS3L2	ENST00000409307	129563	Homo sapiens DIS3 like 3-5 exoribonuclease 2 (DIS3L2), transcript variant 1, mRNA [NM_152383]	-1.19081	7.40217	1.92393e-07
A_33_P3336700	SHROOM3	ENST00000296043	57619	Homo sapiens shroom family member 3 (SHROOM3), mRNA [NM_020859]	-1.1906	8.7544	6.33507e-09
A_32_P71447	NCAPD3	ENST00000534548	23310	Homo sapiens non-SMC condensin II complex, subunit D3 (NCAPD3), mRNA [NM_015261]	-1.19031	10.9289	7.68025e-07
A_23_P77714	CLUAP1	ENST00000572600	23059	Homo sapiens clusterin associated protein 1 (CLUAP1), transcript variant 2, mRNA [NM_024793]	-1.19005	10.9747	5.26125e-07
A_23_P320290	ZNF827	ENST00000515386	152485	Homo sapiens zinc finger protein 827 (ZNF827), mRNA [NM_178835]	-1.18969	7.26996	7.03393e-09
A_19_P00811561	TUG1		55000	Homo sapiens taurine up-regulated 1 (non-protein coding) (TUG1), transcript variant 1, long non-coding RNA [NR_110492]	-1.18944	9.06024	4.63035e-07
A_33_P3431595	C8orf31	ENST00000524181	286122	Homo sapiens chromosome 8 open reading frame 31 (C8orf31), transcript variant 1, mRNA [NM_173687]	-1.18934	9.08809	1.08463e-08
A_23_P209962	SMC6	ENST00000402989	79677	Homo sapiens structural maintenance of chromosomes 6 (SMC6), transcript variant 2, mRNA [NM_024624]	-1.189	9.75793	5.85156e-08
A_23_P162449	SRGAP1	ENST00000355086	57522	Homo sapiens SLIT-ROBO Rho GTPase activating protein 1 (SRGAP1), mRNA [NM_020762]	-1.18872	9.93533	9.93697e-05
A_33_P3277988	IFNAR1	ENST00000270139	3454	Homo sapiens interferon (alpha, beta and omega) receptor 1 (IFNAR1), mRNA [NM_000629]	-1.18839	9.37771	3.52975e-08
A_24_P150486	SPTLC2	ENST00000216484	9517	Homo sapiens serine palmitoyltransferase, long chain base subunit 2 (SPTLC2), mRNA [NM_004863]	-1.18814	7.57631	7.6893e-06
A_24_P74064	ZBTB14	ENST00000615385	7541	Homo sapiens zinc finger and BTB domain containing 14 (ZBTB14), transcript variant 2, mRNA [NM_003409]	-1.18803	7.58535	1.18614e-08
A_23_P368886	CHSY3	ENST00000305031	337876	Homo sapiens chondroitin sulfate synthase 3 (CHSY3), mRNA [NM_175856]	-1.18796	7.01729	1.01269e-06
A_23_P157117	CREB5	ENST00000409603	9586	Homo sapiens cAMP responsive element binding protein 5 (CREB5), transcript variant 1, mRNA [NM_182898]	-1.18791	9.84655	5.58901e-09
A_23_P205746	EML1	ENST00000334192	2009	Homo sapiens echinoderm microtubule associated protein like 1 (EML1), transcript variant 1, mRNA [NM_001008707]	-1.18775	11.6549	1.85033e-09
A_32_P196854	FAM76A	ENST00000373954	199870	Homo sapiens family with sequence similarity 76, member A (FAM76A), transcript variant 1, mRNA [NM_001143912]	-1.18775	8.17514	1.41493e-06
A_21_P0009963	lnc-NCOA3-9		NA	LNCipedia lincRNA (lnc-NCOA3-9), lincRNA [lnc-NCOA3-9:5]	-1.18774	6.14633	1.12534e-09
A_23_P209200	CCNE1	ENST00000574121	898	Homo sapiens cyclin E1 (CCNE1), mRNA [NM_001238]	-1.18761	11.6914	6.91898e-08
A_23_P148475	KIF4A	ENST00000374403	24137	Homo sapiens kinesin family member 4A (KIF4A), mRNA [NM_012310]	-1.18756	10.9264	4.89155e-07
A_24_P75072	SMUG1	ENST00000503306	23583	Homo sapiens single-strand-selective monofunctional uracil-DNA glycosylase 1 (SMUG1), transcript variant 1, mRNA [NM_014311]	-1.18728	10.3912	9.28305e-09
A_23_P36183	GTF2H1	ENST00000453096	2965	Homo sapiens general transcription factor IIH, polypeptide 1, 62kDa (GTF2H1), transcript variant 1, mRNA [NM_005316]	-1.18715	9.88176	3.59213e-05
A_33_P3376116	SPC24	ENST00000423327	147841	Homo sapiens SPC24, NDC80 kinetochore complex component (SPC24), mRNA [NM_182513]	-1.18678	7.76776	8.18075e-08
A_33_P3245321	CENPP	ENST00000375576	401541	Homo sapiens centromere protein P (CENPP), transcript variant 1, mRNA [NM_001012267]	-1.18622	9.7786	9.78417e-07
A_21_P0008871	FLJ42627		645644	Homo sapiens uncharacterized LOC645644 (FLJ42627), long non-coding RNA [NR_024492]	-1.1861	7.4277	1.51795e-07
A_24_P364838	SLC9A3R2	ENST00000432365	9351	Homo sapiens solute carrier family 9, subfamily A (NHE3, cation proton antiporter 3), member 3 regulator 2 (SLC9A3R2), transcript variant 2, mRNA [NM_004785]	-1.18584	12.0493	6.16215e-06
A_33_P3382959	CASP8AP2	ENST00000551025	9994	Homo sapiens caspase 8 associated protein 2 (CASP8AP2), transcript variant 1, mRNA [NM_012115]	-1.1855	8.1759	1.41403e-08
A_23_P104876	SPA17	ENST00000524614	53340	Homo sapiens sperm autoantigenic protein 17 (SPA17), mRNA [NM_017425]	-1.18548	10.9056	1.21519e-09
A_23_P206901	NDE1	ENST00000571896	54820	Homo sapiens nudE neurodevelopment protein 1 (NDE1), transcript variant 2, mRNA [NM_017668]	-1.18529	13.2097	1.43215e-06
A_23_P139396	C11orf73	ENST00000532270	51501	Homo sapiens chromosome 11 open reading frame 73 (C11orf73), transcript variant 1, mRNA [NM_016401]	-1.18443	13.1722	2.62568e-09
A_23_P96285	REEP1	ENST00000535845	65055	Homo sapiens receptor accessory protein 1 (REEP1), transcript variant 2, mRNA [NM_022912]	-1.18414	7.3031	5.16344e-09
A_33_P3407424	CDC42EP1	ENST00000249014	11135	Homo sapiens CDC42 effector protein (Rho GTPase binding) 1 (CDC42EP1), mRNA [NM_152243]	-1.18295	13.183	5.13558e-07
A_23_P502142	FYN	ENST00000368678	2534	Homo sapiens FYN proto-oncogene, Src family tyrosine kinase (FYN), transcript variant 1, mRNA [NM_002037]	-1.18295	12.8973	6.4337e-08
A_23_P253921	ZKSCAN7	ENST00000273320	55888	Homo sapiens zinc finger with KRAB and SCAN domains 7 (ZKSCAN7), transcript variant 1, mRNA [NM_018651]	-1.18289	8.19962	1.57078e-07
A_23_P13065	ZDHHC13	ENST00000446113	54503	Homo sapiens zinc finger, DHHC-type containing 13 (ZDHHC13), transcript variant 1, mRNA [NM_019028]	-1.18139	8.94295	3.08134e-07
A_23_P409462	DCBLD1	ENST00000424717	285761	Homo sapiens discoidin, CUB and LCCL domain containing 1 (DCBLD1), mRNA [NM_173674]	-1.18099	8.44589	1.65035e-06
A_21_P0014345			NA		-1.18083	7.53877	6.93274e-07
A_24_P31929	PRRG1	ENST00000449135	5638	Homo sapiens proline rich Gla (G-carboxyglutamic acid) 1 (PRRG1), transcript variant 1, mRNA [NM_000950]	-1.18074	7.46945	8.4325e-08
A_23_P87635	RITA1	ENST00000549621	84934	Homo sapiens RBPJ interacting and tubulin associated 1 (RITA1), transcript variant 1, mRNA [NM_032848]	-1.18066	10.884	1.07099e-06
A_23_P212397	LARS2	ENST00000265537	23395	Homo sapiens leucyl-tRNA synthetase 2, mitochondrial (LARS2), mRNA [NM_015340]	-1.18066	10.617	7.7129e-05
A_33_P3318661	E2F7	ENST00000416496	144455	Homo sapiens E2F transcription factor 7 (E2F7), mRNA [NM_203394]	-1.18036	7.00093	1.29537e-08
A_33_P3209741	KATNAL2	ENST00000245121	83473	Homo sapiens katanin p60 subunit A-like 2 (KATNAL2), mRNA [NM_031303]	-1.18028	9.55718	7.52994e-08
A_33_P3243707	KLHL20	ENST00000209884	27252	Homo sapiens kelch-like family member 20 (KLHL20), mRNA [NM_014458]	-1.17984	8.16383	6.35555e-07
A_23_P53736	FBXO21	ENST00000427718	23014	Homo sapiens F-box protein 21 (FBXO21), transcript variant 1, mRNA [NM_033624]	-1.17931	11.6401	4.72722e-06
A_23_P139228	ARFIP2	ENST00000445086	23647	Homo sapiens ADP-ribosylation factor interacting protein 2 (ARFIP2), transcript variant 2, mRNA [NM_012402]	-1.17918	10.0751	3.70487e-08
A_33_P3233150	ZSWIM4	ENST00000254323	65249	Homo sapiens zinc finger, SWIM-type containing 4 (ZSWIM4), mRNA [NM_023072]	-1.17876	8.63269	7.50914e-08
A_19_P00805272	KIAA1671	ENST00000358431	85379	Homo sapiens KIAA1671 (KIAA1671), mRNA [NM_001145206]	-1.17875	10.5996	7.96332e-05
A_33_P3384835	LOC101927100		101927100	Homo sapiens uncharacterized LOC101927100 (LOC101927100), transcript variant 1, long non-coding RNA [NR_109874]	-1.17823	8.10163	7.42051e-08
A_19_P00317732		ENST00000561746	NA	Homo sapiens cDNA FLJ33400 fis, clone BRACE2009828. [AK090719]	-1.1782	7.80906	4.45207e-08
A_33_P3397418	ZC3HAV1	ENST00000242351	56829	Homo sapiens zinc finger CCCH-type, antiviral 1 (ZC3HAV1), transcript variant 1, mRNA [NM_020119]	-1.17789	12.0914	2.77216e-07
A_19_P00322397	FENDRR	ENST00000599749	400550	Homo sapiens FOXF1 adjacent non-coding developmental regulatory RNA (FENDRR), transcript variant 2, long non-coding RNA [NR_036444]	-1.17731	6.61414	7.35901e-10
A_23_P6624	UMPS	ENST00000479719	7372	Homo sapiens uridine monophosphate synthetase (UMPS), transcript variant 1, mRNA [NM_000373]	-1.17725	12.121	3.16103e-05
A_24_P307175	SMYD4	ENST00000305513	114826	Homo sapiens SET and MYND domain containing 4 (SMYD4), mRNA [NM_052928]	-1.17695	9.43789	5.72087e-06
A_23_P46351	TDRKH	ENST00000526413	11022	Homo sapiens tudor and KH domain containing (TDRKH), transcript variant 3, mRNA [NM_006862]	-1.17681	7.17237	9.44623e-10
A_32_P89310	PLEKHM3	ENST00000343987	389072	Homo sapiens pleckstrin homology domain containing, family M, member 3 (PLEKHM3), mRNA [NM_001080475]	-1.17667	7.61468	4.96581e-08
A_33_P3531857	DARS	ENST00000537273	1615	Homo sapiens aspartyl-tRNA synthetase (DARS), transcript variant 1, mRNA [NM_001349]	-1.17661	13.3246	1.87188e-08
A_23_P140434	MYO5C	ENST00000261839	55930	Homo sapiens myosin VC (MYO5C), mRNA [NM_018728]	-1.17591	8.61019	6.83407e-07
A_33_P3353816	ITGA4		3676	Homo sapiens integrin, alpha 4 (antigen CD49D, alpha 4 subunit of VLA-4 receptor) (ITGA4), mRNA [NM_000885]	-1.17579	7.92353	6.21824e-08
A_23_P17855	TRIOBP	ENST00000344404	11078	Homo sapiens TRIO and F-actin binding protein (TRIOBP), transcript variant 6, mRNA [NM_001039141]	-1.17473	9.75873	3.99178e-06
A_19_P00322655	FENDRR	ENST00000599749	400550	Homo sapiens FOXF1 adjacent non-coding developmental regulatory RNA (FENDRR), transcript variant 2, long non-coding RNA [NR_036444]	-1.17461	7.12031	3.71717e-07
A_23_P76109	RILPL2	ENST00000280571	196383	Rab interacting lysosomal protein-like 2 [Source:HGNC Symbol;Acc:HGNC:28787] [ENST00000280571]	-1.17445	11.4036	2.87154e-08
A_21_P0009752	lnc-UQCRFS1-9		NA	LNCipedia lincRNA (lnc-UQCRFS1-9), lincRNA [lnc-UQCRFS1-9:21]	-1.17443	8.61918	1.88038e-07
A_23_P18422	MRPL3	ENST00000264995	11222	Homo sapiens mitochondrial ribosomal protein L3 (MRPL3), mRNA [NM_007208]	-1.17344	11.9342	2.9176e-07
A_33_P3347168	TBL1X	ENST00000407597	6907	Homo sapiens transducin (beta)-like 1X-linked (TBL1X), transcript variant 1, mRNA [NM_005647]	-1.17322	10.9719	2.37629e-06
A_23_P214354	EXOC2	ENST00000230449	55770	Homo sapiens exocyst complex component 2 (EXOC2), transcript variant 1, mRNA [NM_018303]	-1.17318	7.60549	9.57884e-08
A_23_P83923	ZNF672	ENST00000306562	79894	Homo sapiens zinc finger protein 672 (ZNF672), mRNA [NM_024836]	-1.17242	10.5398	0.000136478
A_32_P209208	CAPS2	ENST00000409445	84698	Homo sapiens calcyphosine 2 (CAPS2), transcript variant 1, mRNA [NM_032606]	-1.17228	7.49565	2.73083e-06
A_32_P34826	B3GALT5-AS1		114041	Homo sapiens B3GALT5 antisense RNA 1 (B3GALT5-AS1), transcript variant 2, long non-coding RNA [NR_026543]	-1.17217	6.65058	3.39458e-09
A_23_P99747	CDKL1	ENST00000542671	8814	Homo sapiens cyclin-dependent kinase-like 1 (CDC2-related kinase) (CDKL1), transcript variant 1, mRNA [NM_004196]	-1.17207	7.24409	2.53587e-09
A_23_P169050	MRPS28	ENST00000522938	28957	Homo sapiens mitochondrial ribosomal protein S28 (MRPS28), mRNA [NM_014018]	-1.17151	12.0322	2.18036e-08
A_23_P217737	ATP7A	ENST00000343533	538	Homo sapiens ATPase, Cu++ transporting, alpha polypeptide (ATP7A), transcript variant 1, mRNA [NM_000052]	-1.17134	7.01412	5.4712e-08
A_24_P73730	CCDC113	ENST00000219299	29070	Homo sapiens coiled-coil domain containing 113 (CCDC113), transcript variant 1, mRNA [NM_014157]	-1.17131	6.93405	4.03094e-09
A_21_P0011252		ENST00000605130	NA		-1.17119	8.86585	0.00010122
A_33_P3363168	SSH2	ENST00000269033	85464	Homo sapiens slingshot protein phosphatase 2 (SSH2), transcript variant 1, mRNA [NM_001282129]	-1.17096	8.89434	1.74552e-07
A_24_P120970	ARRDC1-AS1		85026	Homo sapiens ARRDC1 antisense RNA 1 (ARRDC1-AS1), transcript variant 1, long non-coding RNA [NR_122035]	-1.17085	7.82081	3.40972e-08
A_32_P32739	NAGS	ENST00000293404	162417	Homo sapiens N-acetylglutamate synthase (NAGS), mRNA [NM_153006]	-1.17035	9.1098	1.98961e-09
A_23_P15639	C17orf75	ENST00000583221	64149	Homo sapiens chromosome 17 open reading frame 75 (C17orf75), mRNA [NM_022344]	-1.17023	9.30169	1.78654e-08
A_33_P3293346	KCTD3	ENST00000452413	51133	Homo sapiens potassium channel tetramerization domain containing 3 (KCTD3), mRNA [NM_016121]	-1.17019	7.86842	1.96359e-07
A_23_P140848	MPHOSPH6	ENST00000258169	10200	Homo sapiens M-phase phosphoprotein 6 (MPHOSPH6), mRNA [NM_005792]	-1.16988	8.83779	1.41858e-07
A_23_P329353	CNRIP1	ENST00000481714	25927	Homo sapiens cannabinoid receptor interacting protein 1 (CNRIP1), transcript variant CRIP1a, mRNA [NM_015463]	-1.16986	9.82615	1.19921e-08
A_33_P3238543	MAFG-AS1		92659	Homo sapiens MAFG antisense RNA 1 (head to head) (MAFG-AS1), long non-coding RNA [NR_015454]	-1.16936	8.72017	4.26149e-06
A_33_P3748714	FUT10	ENST00000327671	84750	Homo sapiens fucosyltransferase 10 (alpha (1,3) fucosyltransferase) (FUT10), mRNA [NM_032664]	-1.16932	7.14529	4.20026e-08
A_33_P3347132	EXOSC2	ENST00000491115	23404	Homo sapiens exosome component 2 (EXOSC2), transcript variant 1, mRNA [NM_014285]	-1.16913	9.86105	1.24763e-07
A_23_P154256	ELMOD3	ENST00000446464	84173	Homo sapiens ELMO/CED-12 domain containing 3 (ELMOD3), transcript variant 1, mRNA [NM_032213]	-1.16902	10.1353	2.3273e-07
A_23_P390190	NUPL1	ENST00000381736	9818	Homo sapiens nucleoporin like 1 (NUPL1), transcript variant 1, mRNA [NM_014089]	-1.16843	9.03309	1.75807e-06
A_23_P92362	NDUFC1	ENST00000394223	4717	Homo sapiens NADH dehydrogenase (ubiquinone) 1, subcomplex unknown, 1, 6kDa (NDUFC1), transcript variant 2, mRNA [NM_002494]	-1.16834	14.8885	2.22831e-09
A_23_P39364	HOMER3	ENST00000539827	9454	Homo sapiens homer homolog 3 (Drosophila) (HOMER3), transcript variant 2, mRNA [NM_004838]	-1.16823	14.9623	3.76691e-08
A_23_P158007	ZDHHC12	ENST00000467312	84885	Homo sapiens zinc finger, DHHC-type containing 12 (ZDHHC12), mRNA [NM_032799]	-1.16791	9.21134	4.66188e-05
A_33_P3357247	USP36	ENST00000312010	57602	Homo sapiens ubiquitin specific peptidase 36 (USP36), mRNA [NM_025090]	-1.16743	10.5813	2.75832e-08
A_24_P92451	FAM230B	ENST00000451257	642633	Homo sapiens family with sequence similarity 230, member B (non-protein coding) (FAM230B), long non-coding RNA [NR_108107]	-1.16709	7.23286	5.02868e-07
A_23_P56567	GEMIN6	ENST00000281950	79833	Homo sapiens gem (nuclear organelle) associated protein 6 (GEMIN6), mRNA [NM_024775]	-1.16681	12.044	3.27123e-07
A_23_P115842	CCAR1	ENST00000540210	55749	Homo sapiens cell division cycle and apoptosis regulator 1 (CCAR1), transcript variant 1, mRNA [NM_018237]	-1.16679	10.2625	2.76774e-08
A_24_P329065	BTN3A1	ENST00000082468	11119	Homo sapiens butyrophilin, subfamily 3, member A1 (BTN3A1), transcript variant 1, mRNA [NM_007048]	-1.16664	7.6727	2.31421e-06
A_33_P3255544	RNF130	ENST00000519708	55819	Homo sapiens ring finger protein 130 (RNF130), transcript variant 2, mRNA [NM_001280801]	-1.16605	11.086	2.75161e-07
A_23_P141126	GALK1	ENST00000588479	2584	Homo sapiens galactokinase 1 (GALK1), mRNA [NM_000154]	-1.166	8.62257	9.98311e-08
A_33_P3225096	MTMR10	ENST00000567567	54893	Homo sapiens myotubularin related protein 10 (MTMR10), mRNA [NM_017762]	-1.16591	6.8493	2.29052e-08
A_33_P3269388	MBOAT7	ENST00000618899	79143	Homo sapiens membrane bound O-acyltransferase domain containing 7 (MBOAT7), transcript variant 4, mRNA [NM_001146082]	-1.16589	9.38966	0.000129742
A_23_P66050	B3GNT9	ENST00000449549	84752	Homo sapiens UDP-GlcNAc:betaGal beta-1,3-N-acetylglucosaminyltransferase 9 (B3GNT9), mRNA [NM_033309]	-1.16547	9.21924	1.18791e-08
A_32_P40744	LOC101927085		101927085	PREDICTED: Homo sapiens uncharacterized LOC101927085 (LOC101927085), mRNA [XM_005276020]	-1.16539	6.79637	6.14045e-10
A_33_P3266396	CPTP	ENST00000343938	80772	Homo sapiens ceramide-1-phosphate transfer protein (CPTP), mRNA [NM_001029885]	-1.16538	12.0076	5.5557e-07
A_33_P3241937	TBC1D16	ENST00000310924	125058	Homo sapiens TBC1 domain family, member 16 (TBC1D16), transcript variant 1, mRNA [NM_019020]	-1.16529	8.9878	5.0313e-08
A_32_P524014	UTRN	ENST00000367545	7402	Homo sapiens utrophin (UTRN), mRNA [NM_007124]	-1.1651	10.1199	5.0294e-06
A_23_P139471	RPS26	ENST00000552361	6231	Homo sapiens ribosomal protein S26 (RPS26), mRNA [NM_001029]	-1.16494	7.54736	2.75955e-09
A_23_P78685	FARSA	ENST00000588965	2193	Homo sapiens phenylalanyl-tRNA synthetase, alpha subunit (FARSA), mRNA [NM_004461]	-1.16462	11.3194	5.47122e-08
A_23_P102391	SLC40A1	ENST00000261024	30061	Homo sapiens solute carrier family 40 (iron-regulated transporter), member 1 (SLC40A1), mRNA [NM_014585]	-1.16444	8.62853	6.79591e-09
A_23_P94517	BRINP1	ENST00000265922	1620	Homo sapiens bone morphogenetic protein/retinoic acid inducible neural-specific 1 (BRINP1), mRNA [NM_014618]	-1.16421	6.53229	3.7957e-08
A_24_P202558	SIPA1L3	ENST00000222345	23094	Homo sapiens signal-induced proliferation-associated 1 like 3 (SIPA1L3), mRNA [NM_015073]	-1.16361	6.59987	6.12157e-05
A_24_P142024	CHMP4A	ENST00000609024	29082	Homo sapiens charged multivesicular body protein 4A (CHMP4A), mRNA [NM_014169]	-1.1634	12.3041	4.76303e-09
A_23_P93823	RFC2	ENST00000480432	5982	Homo sapiens replication factor C (activator 1) 2, 40kDa (RFC2), transcript variant 1, mRNA [NM_181471]	-1.16337	11.1515	1.41033e-08
A_23_P30495	HMGCR	ENST00000287936	3156	Homo sapiens 3-hydroxy-3-methylglutaryl-CoA reductase (HMGCR), transcript variant 1, mRNA [NM_000859]	-1.16333	12.2585	1.87199e-07
A_33_P3410507	CEP170	ENST00000612450	9859	Homo sapiens centrosomal protein 170kDa (CEP170), transcript variant alpha, mRNA [NM_014812]	-1.16321	9.92816	1.35201e-07
A_33_P3394809	PCYT2	ENST00000538721	5833	Homo sapiens phosphate cytidylyltransferase 2, ethanolamine (PCYT2), transcript variant 5, mRNA [NM_001282203]	-1.16309	10.3398	5.57437e-08
A_24_P134834	RHBDD1	ENST00000392062	84236	Homo sapiens rhomboid domain containing 1 (RHBDD1), transcript variant 1, mRNA [NM_032276]	-1.16295	7.89414	3.43077e-08
A_33_P3315554	ANKMY1	ENST00000272972	51281	Homo sapiens ankyrin repeat and MYND domain containing 1 (ANKMY1), transcript variant 3, mRNA [NM_001282771]	-1.16271	9.34712	6.41239e-07
A_19_P00321110	TIAM2	ENST00000449545	26230	T-cell lymphoma invasion and metastasis 2 [Source:HGNC Symbol;Acc:HGNC:11806] [ENST00000449545]	-1.16263	7.78298	4.69246e-08
A_33_P3296240	CNTLN	ENST00000380647	54875	Homo sapiens centlein, centrosomal protein (CNTLN), transcript variant 1, mRNA [NM_017738]	-1.16235	7.39705	4.28491e-09
A_23_P7684	CCNJL	ENST00000541762	79616	Homo sapiens cyclin J-like (CCNJL), mRNA [NM_024565]	-1.16231	8.72382	3.16741e-06
A_33_P3348313	ELP6	ENST00000442215	54859	Homo sapiens elongator acetyltransferase complex subunit 6 (ELP6), mRNA [NM_001031703]	-1.16197	10.3878	1.40617e-06
A_23_P215154	NUB1	ENST00000568733	51667	Homo sapiens negative regulator of ubiquitin-like proteins 1 (NUB1), transcript variant 2, mRNA [NM_016118]	-1.16176	9.99654	3.7263e-08
A_21_P0004566	lnc-ARRDC3-1		NA	LNCipedia lincRNA (lnc-ARRDC3-1), lincRNA [lnc-ARRDC3-1:6]	-1.16166	6.93964	3.51454e-09
A_23_P217028	USP20	ENST00000315480	10868	Homo sapiens ubiquitin specific peptidase 20 (USP20), transcript variant 2, mRNA [NM_001008563]	-1.16157	9.01429	1.56754e-06
A_24_P201879	UTP14C	ENST00000521776	9724	Homo sapiens UTP14, U3 small nucleolar ribonucleoprotein, homolog C (yeast) (UTP14C), mRNA [NM_021645]	-1.16155	7.83243	3.5527e-08
A_33_P3414207	RAP2C-AS1		101928578	Homo sapiens RAP2C antisense RNA 1 (RAP2C-AS1), long non-coding RNA [NR_110410]	-1.16129	6.4434	6.9771e-09
A_23_P254702	DEK	ENST00000397239	7913	Homo sapiens DEK proto-oncogene (DEK), transcript variant 1, mRNA [NM_003472]	-1.16078	11.7863	4.37471e-08
A_23_P117582	JDP2	ENST00000267569	122953	Homo sapiens Jun dimerization protein 2 (JDP2), transcript variant 1, mRNA [NM_130469]	-1.16064	9.29895	2.02344e-07
A_21_P0014119	NCK1-AS1		101927597	Homo sapiens NCK1 antisense RNA 1 (head to head) (NCK1-AS1), transcript variant 2, long non-coding RNA [NR_110176]	-1.16048	7.60675	1.27665e-06
A_23_P34956	MRPL9	ENST00000468006	65005	Homo sapiens mitochondrial ribosomal protein L9 (MRPL9), transcript variant 1, mRNA [NM_031420]	-1.16039	13.1157	1.24045e-07
A_24_P371425	ATRIP	ENST00000346691	84126	Homo sapiens ATR interacting protein (ATRIP), transcript variant 2, mRNA [NM_032166]	-1.16038	8.05636	7.64319e-07
A_33_P3354847	C9orf171	ENST00000343036	389799	Homo sapiens chromosome 9 open reading frame 171 (C9orf171), transcript variant 1, mRNA [NM_207417]	-1.15987	6.96752	8.5902e-08
A_23_P103361	LCK	ENST00000469765	3932	Homo sapiens LCK proto-oncogene, Src family tyrosine kinase (LCK), transcript variant 2, mRNA [NM_005356]	-1.15985	6.34163	1.16642e-10
A_21_P0014908		ENST00000586348	NA	PREDICTED: Homo sapiens uncharacterized LOC101929774 (LOC101929774), transcript variant X7, ncRNA [XR_430753]	-1.15962	7.33071	9.36375e-08
A_33_P3406939	KIF24	ENST00000379166	347240	Homo sapiens kinesin family member 24 (KIF24), mRNA [NM_194313]	-1.15943	8.5748	3.41271e-05
A_23_P15944	ELAC1	ENST00000269466	55520	Homo sapiens elaC ribonuclease Z 1 (ELAC1), mRNA [NM_018696]	-1.15942	9.09882	7.15611e-08
A_23_P145606	CHRM2	ENST00000320658	1129	Homo sapiens cholinergic receptor, muscarinic 2 (CHRM2), transcript variant 1, mRNA [NM_001006630]	-1.15906	8.74284	9.86982e-05
A_32_P790284	KATNAL2	ENST00000245121	83473	Homo sapiens katanin p60 subunit A-like 2 (KATNAL2), mRNA [NM_031303]	-1.15847	7.06801	7.9248e-09
A_23_P404667	BIK	ENST00000216115	638	Homo sapiens BCL2-interacting killer (apoptosis-inducing) (BIK), mRNA [NM_001197]	-1.15832	6.63345	1.091e-08
A_23_P130343	KCTD1	ENST00000580059	284252	Homo sapiens potassium channel tetramerization domain containing 1 (KCTD1), transcript variant 2, mRNA [NM_198991]	-1.15829	10.4694	8.97695e-06
A_33_P3317543	GTF2IRD2B	ENST00000449689	389524	Homo sapiens GTF2I repeat domain containing 2B (GTF2IRD2B), mRNA [NM_001003795]	-1.15789	7.50452	8.25575e-07
A_23_P116091	DPP3	ENST00000541961	10072	Homo sapiens dipeptidyl-peptidase 3 (DPP3), transcript variant 2, mRNA [NM_130443]	-1.15758	11.201	1.68805e-09
A_33_P3250820	FREM2	ENST00000280481	341640	Homo sapiens FRAS1 related extracellular matrix protein 2 (FREM2), mRNA [NM_207361]	-1.1575	10.1523	2.13697e-07
A_23_P416751	ZNF610	ENST00000327920	162963	Homo sapiens zinc finger protein 610 (ZNF610), transcript variant 3, mRNA [NM_173530]	-1.1574	7.25245	4.75193e-09
A_33_P3245412	TRMT10B	ENST00000297994	158234	Homo sapiens tRNA methyltransferase 10 homolog B (S. cerevisiae) (TRMT10B), transcript variant 1, mRNA [NM_144964]	-1.15732	7.57614	2.96109e-09
A_32_P167904	ZNF681	ENST00000402377	148213	Homo sapiens zinc finger protein 681 (ZNF681), mRNA [NM_138286]	-1.1571	6.55638	1.85105e-09
A_23_P389692	KIAA1328	ENST00000280020	57536	Homo sapiens KIAA1328 (KIAA1328), mRNA [NM_020776]	-1.15691	7.06207	4.1313e-07
A_33_P3271111	NINJ1	ENST00000489274	4814	Homo sapiens ninjurin 1 (NINJ1), mRNA [NM_004148]	-1.15665	13.7534	6.74323e-07
A_32_P38637	KRBA1	ENST00000496259	84626	Homo sapiens KRAB-A domain containing 1 (KRBA1), transcript variant 1, mRNA [NM_032534]	-1.15648	12.3963	1.32173e-06
A_33_P3224212	R3HDM1	ENST00000264160	23518	Homo sapiens R3H domain containing 1 (R3HDM1), transcript variant 1, mRNA [NM_001282798]	-1.15628	7.19737	4.48888e-08
A_33_P3346102	TAOK3	ENST00000543709	51347	Homo sapiens TAO kinase 3 (TAOK3), mRNA [NM_016281]	-1.15619	9.94405	3.44596e-07
A_33_P3386262	CDT1	ENST00000301019	81620	Homo sapiens chromatin licensing and DNA replication factor 1 (CDT1), mRNA [NM_030928]	-1.15506	12.0732	1.85531e-07
A_23_P35168	ALG6	ENST00000494765	29929	Homo sapiens ALG6, alpha-1,3-glucosyltransferase (ALG6), mRNA [NM_013339]	-1.15382	10.2273	9.81219e-09
A_24_P23625	HS3ST3B1	ENST00000360954	9953	Homo sapiens heparan sulfate (glucosamine) 3-O-sulfotransferase 3B1 (HS3ST3B1), transcript variant 1, mRNA [NM_006041]	-1.15365	8.4632	1.00805e-06
A_24_P294842	ATXN1	ENST00000244769	6310	Homo sapiens ataxin 1 (ATXN1), transcript variant 1, mRNA [NM_000332]	-1.15365	7.68232	1.12017e-07
A_23_P164536	PIK3C3	ENST00000587328	5289	Homo sapiens phosphatidylinositol 3-kinase, catalytic subunit type 3 (PIK3C3), mRNA [NM_002647]	-1.15352	10.2985	0.000165231
A_33_P3288189	RHOBTB3	ENST00000379982	22836	Homo sapiens Rho-related BTB domain containing 3 (RHOBTB3), mRNA [NM_014899]	-1.15349	9.30459	1.40631e-09
A_24_P781757	LOC148413		148413	Homo sapiens uncharacterized LOC148413 (LOC148413), long non-coding RNA [NR_015434]	-1.15339	9.01581	5.39337e-07
A_33_P3335865	WDR35	ENST00000345530	57539	Homo sapiens WD repeat domain 35 (WDR35), transcript variant 1, mRNA [NM_001006657]	-1.15336	9.05714	2.01531e-06
A_23_P106204	GSTZ1	ENST00000361389	2954	Homo sapiens glutathione S-transferase zeta 1 (GSTZ1), transcript variant 1, mRNA [NM_145870]	-1.15314	9.89338	1.01873e-06
A_23_P25974	TTC7B	ENST00000555005	145567	Homo sapiens tetratricopeptide repeat domain 7B (TTC7B), mRNA [NM_001010854]	-1.15314	11.0882	3.63613e-07
A_23_P24997	CDK4	ENST00000552713	1019	Homo sapiens cyclin-dependent kinase 4 (CDK4), mRNA [NM_000075]	-1.15308	13.923	2.15584e-07
A_23_P311358	ZNF282	ENST00000610704	8427	zinc finger protein 282 [Source:HGNC Symbol;Acc:HGNC:13076] [ENST00000610704]	-1.15294	6.99996	1.5882e-08
A_19_P00316709	MAGI2-AS3		100505881	Homo sapiens MAGI2 antisense RNA 3 (MAGI2-AS3), transcript variant 2, long non-coding RNA [NR_038344]	-1.15267	8.78428	2.11071e-08
A_23_P16116	RAB4B	ENST00000596216	53916	Homo sapiens RAB4B, member RAS oncogene family (RAB4B), mRNA [NM_016154]	-1.15261	9.36218	4.07051e-07
A_24_P379727	CHCHD5	ENST00000489052	84269	coiled-coil-helix-coiled-coil-helix domain containing 5 [Source:HGNC Symbol;Acc:HGNC:17840] [ENST00000489052]	-1.15231	10.8256	1.14396e-08
A_23_P59616	GTF2IRD2	ENST00000620147	84163	Homo sapiens GTF2I repeat domain containing 2 (GTF2IRD2), transcript variant 1, mRNA [NM_173537]	-1.15224	8.54564	3.00755e-06
A_23_P138631	SMC3	ENST00000424783	9126	Homo sapiens structural maintenance of chromosomes 3 (SMC3), mRNA [NM_005445]	-1.15218	10.7438	1.81063e-06
A_23_P16214	FBXW9	ENST00000393261	84261	Homo sapiens F-box and WD repeat domain containing 9 (FBXW9), mRNA [NM_032301]	-1.15198	9.32616	2.57516e-07
A_23_P145247	ZSCAN26	ENST00000316606	7741	Homo sapiens zinc finger and SCAN domain containing 26 (ZSCAN26), transcript variant a, mRNA [NM_001023560]	-1.15174	8.34665	1.89737e-07
A_23_P161352	PTPLA	ENST00000471481	9200	Homo sapiens protein tyrosine phosphatase-like (proline instead of catalytic arginine), member A (PTPLA), mRNA [NM_014241]	-1.15126	8.58409	2.16733e-08
A_32_P133244	PARN	ENST00000437198	5073	Homo sapiens poly(A)-specific ribonuclease (PARN), transcript variant 1, mRNA [NM_002582]	-1.15116	9.9639	1.90531e-06
A_33_P3217332	ZNF93	ENST00000343769	81931	Homo sapiens zinc finger protein 93 (ZNF93), mRNA [NM_031218]	-1.15103	8.96094	1.36878e-06
A_23_P136635	AP3B1	ENST00000255194	8546	Homo sapiens adaptor-related protein complex 3, beta 1 subunit (AP3B1), transcript variant 1, mRNA [NM_003664]	-1.15047	11.1054	2.36706e-07
A_23_P396328	MPDZ	ENST00000381022	8777	Homo sapiens multiple PDZ domain protein (MPDZ), transcript variant 1, mRNA [NM_003829]	-1.15041	9.70521	1.13325e-06
A_19_P00801506			NA	Homo sapiens cDNA FLJ33446 fis, clone BRAMY1000095. [AK090765]	-1.15027	7.2522	7.56488e-07
A_23_P74299	ADORA1	ENST00000367235	134	Homo sapiens adenosine A1 receptor (ADORA1), transcript variant 1, mRNA [NM_000674]	-1.15015	8.38667	6.32922e-07
A_24_P726336	PHACTR2	ENST00000427704	9749	Homo sapiens phosphatase and actin regulator 2 (PHACTR2), transcript variant 1, mRNA [NM_001100164]	-1.15014	6.84266	0.000324048
A_23_P210048	HDAC4	ENST00000543185	9759	Homo sapiens histone deacetylase 4 (HDAC4), mRNA [NM_006037]	-1.14992	9.09234	8.16848e-05
A_23_P86133	RPA2	ENST00000373912	6118	Homo sapiens replication protein A2, 32kDa (RPA2), transcript variant 1, mRNA [NM_002946]	-1.1498	11.8721	4.74996e-09
A_23_P41804	NKD2	ENST00000610777	85409	Homo sapiens naked cuticle homolog 2 (Drosophila) (NKD2), transcript variant 1, mRNA [NM_033120]	-1.14972	6.6193	8.37193e-09
A_24_P750305	LINC01128	ENST00000445118	643837	Homo sapiens long intergenic non-protein coding RNA 1128 (LINC01128), transcript variant 1, long non-coding RNA [NR_047519]	-1.14928	7.27444	1.69198e-07
A_23_P56170	MED16	ENST00000325464	10025	Homo sapiens mediator complex subunit 16 (MED16), mRNA [NM_005481]	-1.14925	9.5619	0.000189719
A_24_P346101	PRELID2	ENST00000334744	153768	Homo sapiens PRELI domain containing 2 (PRELID2), transcript variant 3, mRNA [NM_138492]	-1.14914	7.88845	3.49739e-08
A_19_P00315452	LOC100130938	ENST00000586949	100130938	PREDICTED: Homo sapiens uncharacterized LOC100130938 (LOC100130938), transcript variant X1, ncRNA [XR_110148]	-1.14909	7.81835	2.2273e-08
A_23_P48358	PCCA	ENST00000376286	5095	Homo sapiens propionyl CoA carboxylase, alpha polypeptide (PCCA), transcript variant 1, mRNA [NM_000282]	-1.14875	10.7873	1.00001e-07
A_23_P201342	DVL1	ENST00000610709	1855	Homo sapiens dishevelled segment polarity protein 1 (DVL1), mRNA [NM_004421]	-1.14854	13.529	1.61668e-08
A_23_P23584	CTNNBIP1	ENST00000377263	56998	Homo sapiens catenin, beta interacting protein 1 (CTNNBIP1), transcript variant 1, mRNA [NM_020248]	-1.14845	13.4084	1.75115e-07
A_23_P156861	RGS17	ENST00000206262	26575	Homo sapiens regulator of G-protein signaling 17 (RGS17), mRNA [NM_012419]	-1.14831	7.94859	4.00737e-08
A_19_P00318107	XLOC_l2_015561		NA	BROAD Institute lincRNA (XLOC_l2_015561), lincRNA [TCONS_l2_00030259]	-1.14802	6.74003	1.14505e-07
A_23_P133408	CSF2	ENST00000296871	1437	Homo sapiens colony stimulating factor 2 (granulocyte-macrophage) (CSF2), mRNA [NM_000758]	-1.14799	6.36392	9.53442e-10
A_23_P4628	ZNF606	ENST00000341164	80095	Homo sapiens zinc finger protein 606 (ZNF606), mRNA [NM_025027]	-1.14797	8.12179	3.10356e-07
A_23_P71598	MPDZ	ENST00000319198	8777	Homo sapiens multiple PDZ domain protein (MPDZ), transcript variant 1, mRNA [NM_003829]	-1.14761	9.40942	1.69829e-08
A_19_P00322332	LOC101059954	ENST00000578280	101059954	PREDICTED: Homo sapiens uncharacterized LOC101059954 (LOC101059954), ncRNA [XR_172435]	-1.14734	6.85405	8.82595e-08
A_23_P204536	SENP1	ENST00000448372	29843	Homo sapiens SUMO1/sentrin specific peptidase 1 (SENP1), transcript variant 2, mRNA [NM_001267595]	-1.1473	9.84585	3.55549e-06
A_24_P541919	DENND5B	ENST00000389082	160518	Homo sapiens DENN/MADD domain containing 5B (DENND5B), mRNA [NM_144973]	-1.14709	9.69665	1.81201e-05
A_33_P3406904	LOC101928561		101928561	PREDICTED: Homo sapiens uncharacterized LOC101928561 (LOC101928561), ncRNA [XR_246464]	-1.14706	6.72805	1.73137e-07
A_33_P3242623	SLC7A11	ENST00000280612	23657	Homo sapiens solute carrier family 7 (anionic amino acid transporter light chain, xc- system), member 11 (SLC7A11), mRNA [NM_014331]	-1.1469	11.7219	3.03857e-09
A_24_P274795	CDCA7L	ENST00000406877	55536	Homo sapiens cell division cycle associated 7-like (CDCA7L), transcript variant 1, mRNA [NM_018719]	-1.14651	12.4832	4.31374e-07
A_33_P3291776	NANS	ENST00000461452	54187	Homo sapiens N-acetylneuraminic acid synthase (NANS), mRNA [NM_018946]	-1.14638	13.4084	5.64865e-08
A_23_P146811	FBXO38	ENST00000296701	81545	Homo sapiens F-box protein 38 (FBXO38), transcript variant 1, mRNA [NM_030793]	-1.1461	8.4625	1.89286e-07
A_23_P118406	C17orf62	ENST00000585044	79415	Homo sapiens chromosome 17 open reading frame 62 (C17orf62), transcript variant 2, mRNA [NM_001033046]	-1.14566	9.57015	5.13427e-09
A_33_P3227324	MIER2	ENST00000264819	54531	Homo sapiens mesoderm induction early response 1, family member 2 (MIER2), mRNA [NM_017550]	-1.14565	11.0591	4.2955e-06
A_23_P421811	MROH8	ENST00000466091	140699	Homo sapiens maestro heat-like repeat family member 8 (MROH8), transcript variant 1, mRNA [NM_152503]	-1.14548	7.94806	1.3443e-07
A_24_P160440	MRPL55	ENST00000430433	128308	Homo sapiens mitochondrial ribosomal protein L55 (MRPL55), transcript variant 4, mRNA [NM_181462]	-1.14538	13.3045	1.51829e-08
A_23_P160503	GLRX2	ENST00000472197	51022	Homo sapiens glutaredoxin 2 (GLRX2), transcript variant 1, mRNA [NM_016066]	-1.1452	11.1384	3.41937e-08
A_33_P3261182	POC5	ENST00000428202	134359	Homo sapiens POC5 centriolar protein (POC5), transcript variant 1, mRNA [NM_001099271]	-1.145	8.59351	2.74123e-06
A_23_P218793	XPNPEP3	ENST00000428799	63929	Homo sapiens X-prolyl aminopeptidase (aminopeptidase P) 3, putative (XPNPEP3), transcript variant 1, mRNA [NM_022098]	-1.14497	7.42519	1.3404e-09
A_33_P3278313	MSRB3	ENST00000614640	253827	Homo sapiens methionine sulfoxide reductase B3 (MSRB3), transcript variant 3, mRNA [NM_001193460]	-1.14472	8.71554	0.000210707
A_21_P0009753	LINC00662	ENST00000590677	148189	long intergenic non-protein coding RNA 662 [Source:HGNC Symbol;Acc:HGNC:27122] [ENST00000590677]	-1.14466	8.46323	1.79814e-07
A_33_P3392350			NA		-1.14446	7.98202	2.35632e-06
A_23_P99405	ZMYM2	ENST00000382883	7750	Homo sapiens zinc finger, MYM-type 2 (ZMYM2), transcript variant 1, mRNA [NM_003453]	-1.14378	8.69968	6.58286e-08
A_23_P218731	CRYZL1	ENST00000437996	9946	Homo sapiens crystallin, zeta (quinone reductase)-like 1 (CRYZL1), mRNA [NM_145858]	-1.14361	7.90376	5.99723e-06
A_24_P322369	VPS4B	ENST00000238497	9525	Homo sapiens vacuolar protein sorting 4 homolog B (S. cerevisiae) (VPS4B), mRNA [NM_004869]	-1.14349	10.9232	1.28983e-06
A_23_P41734	RNF130	ENST00000520911	55819	Homo sapiens ring finger protein 130 (RNF130), transcript variant 1, mRNA [NM_018434]	-1.14324	11.9309	1.15572e-07
A_33_P3283122	WWC2	ENST00000403733	80014	Homo sapiens WW and C2 domain containing 2 (WWC2), mRNA [NM_024949]	-1.14308	7.05325	3.42126e-09
A_23_P367628	C2CD5	ENST00000333957	9847	Homo sapiens C2 calcium-dependent domain containing 5 (C2CD5), transcript variant 6, mRNA [NM_014802]	-1.14267	9.81809	5.22913e-09
A_23_P153640	ANKRD27	ENST00000306065	84079	Homo sapiens ankyrin repeat domain 27 (VPS9 domain) (ANKRD27), mRNA [NM_032139]	-1.14256	9.01074	4.68943e-06
A_33_P3305467		ENST00000566116	NA	ADAMTS7 pseudogene 3 [Source:HGNC Symbol;Acc:HGNC:49409] [ENST00000566116]	-1.14237	8.31089	3.39497e-08
A_23_P347468	FZD3	ENST00000537916	7976	Homo sapiens frizzled class receptor 3 (FZD3), transcript variant 1, mRNA [NM_017412]	-1.14232	9.36878	4.77863e-07
A_23_P124164	ISY1	ENST00000485703	57461	Homo sapiens ISY1 splicing factor homolog (S. cerevisiae) (ISY1), transcript variant 2, mRNA [NM_020701]	-1.1423	9.17982	1.35341e-05
A_23_P151565	RALGAPA1	ENST00000554259	253959	Homo sapiens Ral GTPase activating protein, alpha subunit 1 (catalytic) (RALGAPA1), transcript variant 1, mRNA [NM_014990]	-1.14219	10.2389	2.90968e-06
A_23_P123454	NUDT18	ENST00000611621	79873	Homo sapiens nudix (nucleoside diphosphate linked moiety X)-type motif 18 (NUDT18), mRNA [NM_024815]	-1.14206	8.07184	5.97234e-06
A_24_P336957	HTRA2	ENST00000484881	27429	Homo sapiens HtrA serine peptidase 2 (HTRA2), transcript variant 2, mRNA [NM_145074]	-1.14202	10.9032	2.51056e-10
A_33_P3340040	GINS4	ENST00000276533	84296	Homo sapiens GINS complex subunit 4 (Sld5 homolog) (GINS4), mRNA [NM_032336]	-1.14163	12.3777	1.5571e-09
A_19_P00317953	LOC101059954	ENST00000578280	101059954	PREDICTED: Homo sapiens uncharacterized LOC101059954 (LOC101059954), ncRNA [XR_172435]	-1.14144	7.09835	2.40141e-07
A_24_P694760	ERC1	ENST00000589028	23085	Homo sapiens ELKS/RAB6-interacting/CAST family member 1 (ERC1), transcript variant epsilon, mRNA [NM_178040]	-1.14134	8.67147	0.000299337
A_21_P0000083	CLCN2	ENST00000430397	1181	Homo sapiens chloride channel, voltage-sensitive 2 (CLCN2), transcript variant 1, mRNA [NM_004366]	-1.14124	10.9004	9.97197e-09
A_23_P250136	GRIK2	ENST00000369138	2898	Homo sapiens glutamate receptor, ionotropic, kainate 2 (GRIK2), transcript variant 2, mRNA [NM_175768]	-1.1411	6.38525	2.5496e-09
A_32_P147622	MCF2L-AS1		100289410	Homo sapiens MCF2L antisense RNA 1 (MCF2L-AS1), long non-coding RNA [NR_034002]	-1.1408	9.4299	6.21448e-06
A_24_P392060	SIMC1	ENST00000341199	375484	Homo sapiens SUMO-interacting motifs containing 1 (SIMC1), mRNA [NM_198567]	-1.14004	8.71989	7.16278e-06
A_23_P422981	FBXO36	ENST00000283946	130888	Homo sapiens F-box protein 36 (FBXO36), mRNA [NM_174899]	-1.13994	7.74946	2.85512e-05
A_33_P3240532	RGL1	ENST00000304685	23179	Homo sapiens ral guanine nucleotide dissociation stimulator-like 1 (RGL1), transcript variant 1, mRNA [NM_015149]	-1.13979	9.25567	1.70861e-05
A_23_P69109	PLSCR1	ENST00000493432	5359	Homo sapiens phospholipid scramblase 1 (PLSCR1), mRNA [NM_021105]	-1.13966	9.19138	3.32655e-08
A_33_P3323218	CARF	ENST00000320443	79800	Homo sapiens calcium responsive transcription factor (CARF), transcript variant 2, mRNA [NM_024744]	-1.13948	6.70608	4.70247e-09
A_23_P217109	SLC31A2	ENST00000259392	1318	Homo sapiens solute carrier family 31 (copper transporter), member 2 (SLC31A2), mRNA [NM_001860]	-1.13923	9.45296	3.61361e-06
A_23_P98431	HMBS	ENST00000537841	3145	Homo sapiens hydroxymethylbilane synthase (HMBS), transcript variant 1, mRNA [NM_000190]	-1.13898	13.5125	2.82624e-06
A_33_P3391290	NREP	ENST00000507742	9315	Homo sapiens neuronal regeneration related protein (NREP), transcript variant 11, mRNA [NM_001142483]	-1.13885	7.44372	1.97232e-09
A_33_P3325933	PQBP1	ENST00000472742	10084	Homo sapiens polyglutamine binding protein 1 (PQBP1), transcript variant 7, mRNA [NM_144495]	-1.13885	10.325	3.27237e-07
A_24_P229531	NABP1	ENST00000409510	64859	Homo sapiens nucleic acid binding protein 1 (NABP1), transcript variant 1, mRNA [NM_001031716]	-1.13881	8.62449	8.19778e-09
A_21_P0014077	LOC100505666		100505666	Homo sapiens uncharacterized LOC100505666 (LOC100505666), transcript variant 1, long non-coding RNA [NR_040772]	-1.13834	8.1409	1.67292e-07
A_19_P00318746	LOC100294145		100294145	Homo sapiens uncharacterized LOC100294145 (LOC100294145), transcript variant 2, long non-coding RNA [NR_037178]	-1.13821	7.73533	0.000643193
A_24_P365180	DSEL	ENST00000310045	92126	Homo sapiens dermatan sulfate epimerase-like (DSEL), mRNA [NM_032160]	-1.13818	7.5892	1.0803e-05
A_23_P210939	EIF6	ENST00000374450	3692	Homo sapiens eukaryotic translation initiation factor 6 (EIF6), transcript variant 2, mRNA [NM_181468]	-1.13814	14.1244	1.54693e-06
A_23_P257417	CLHC1	ENST00000411884	130162	Homo sapiens clathrin heavy chain linker domain containing 1 (CLHC1), transcript variant 1, mRNA [NM_152385]	-1.13809	7.6327	8.8756e-10
A_33_P3413355	CHST1	ENST00000533673	8534	Homo sapiens carbohydrate (keratan sulfate Gal-6) sulfotransferase 1 (CHST1), mRNA [NM_003654]	-1.13786	6.86188	2.52997e-05
A_33_P3326225	SAMD12	ENST00000409003	401474	Homo sapiens sterile alpha motif domain containing 12 (SAMD12), transcript variant 1, mRNA [NM_001101676]	-1.13762	6.9164	2.09626e-08
A_24_P21056	PHF14	ENST00000521747	9678	Homo sapiens PHD finger protein 14 (PHF14), transcript variant 2, mRNA [NM_014660]	-1.13738	11.853	1.17615e-06
A_33_P3316786	DACH1	ENST00000611519	1602	Homo sapiens dachshund family transcription factor 1 (DACH1), transcript variant 1, mRNA [NM_080759]	-1.13642	10.6985	8.26023e-07
A_33_P3343220	CPTP	ENST00000343938	80772	Homo sapiens ceramide-1-phosphate transfer protein (CPTP), mRNA [NM_001029885]	-1.13574	12.366	6.2934e-06
A_33_P3362321	FHL2	ENST00000452732	2274	Homo sapiens four and a half LIM domains 2 (FHL2), transcript variant 2, mRNA [NM_201555]	-1.13571	9.42747	2.45266e-05
A_23_P201279	UBE4B	ENST00000343090	10277	Homo sapiens ubiquitination factor E4B (UBE4B), transcript variant 2, mRNA [NM_006048]	-1.13565	10.2957	3.79611e-06
A_23_P91487	RWDD2B	ENST00000486719	10069	Homo sapiens RWD domain containing 2B (RWDD2B), mRNA [NM_016940]	-1.1356	8.42927	1.95064e-08
A_32_P34387	SPATA7	ENST00000553626	55812	Homo sapiens spermatogenesis associated 7 (SPATA7), transcript variant 1, mRNA [NM_018418]	-1.13553	8.28109	4.11246e-07
A_24_P305933	TMCC3	ENST00000261226	57458	Homo sapiens transmembrane and coiled-coil domain family 3 (TMCC3), transcript variant 1, mRNA [NM_020698]	-1.13482	8.15979	6.68179e-06
A_24_P117177	SNX21	ENST00000486336	90203	Homo sapiens sorting nexin family member 21 (SNX21), transcript variant 2, mRNA [NM_152897]	-1.13333	7.4809	9.81744e-07
A_32_P170481	LOC100240735	ENST00000377548	100240735	Homo sapiens uncharacterized LOC100240735 (LOC100240735), long non-coding RNA [NR_026658]	-1.13332	8.24917	7.41447e-08
A_23_P432360	PMM2	ENST00000567697	5373	Homo sapiens phosphomannomutase 2 (PMM2), mRNA [NM_000303]	-1.13332	9.86342	0.000240069
A_33_P3335596	C17orf62	ENST00000582725	79415	Homo sapiens chromosome 17 open reading frame 62 (C17orf62), transcript variant 4, mRNA [NM_001193653]	-1.13327	8.46204	3.08684e-08
A_33_P3242649	KIF18A	ENST00000263181	81930	Homo sapiens kinesin family member 18A (KIF18A), mRNA [NM_031217]	-1.13308	9.04739	2.18882e-06
A_23_P406135	IFT172	ENST00000509128	26160	Homo sapiens intraflagellar transport 172 (IFT172), mRNA [NM_015662]	-1.13299	11.0922	3.43741e-09
A_23_P164528	WDR7	ENST00000615645	23335	Homo sapiens WD repeat domain 7 (WDR7), transcript variant 1, mRNA [NM_015285]	-1.1323	10.2947	2.34752e-07
A_33_P3272330	DNMT3A	ENST00000402667	1788	Homo sapiens DNA (cytosine-5-)-methyltransferase 3 alpha (DNMT3A), transcript variant 1, mRNA [NM_175629]	-1.132	10.2443	1.637e-07
A_23_P115482	UBE2T	ENST00000367274	29089	Homo sapiens ubiquitin-conjugating enzyme E2T (UBE2T), mRNA [NM_014176]	-1.13178	13.3821	9.34154e-07
A_21_P0013776	ARMCX4		100131755	Homo sapiens armadillo repeat containing, X-linked 4 (ARMCX4), transcript variant 1, mRNA [NM_001256155]	-1.13138	8.72572	8.27262e-08
A_33_P3440636	LOC286071		286071	Homo sapiens cDNA FLJ34440 fis, clone HLUNG2001214. [AK091759]	-1.13126	7.1162	3.48114e-08
A_23_P89460	AATF	ENST00000620004	26574	Homo sapiens apoptosis antagonizing transcription factor (AATF), mRNA [NM_012138]	-1.13122	12.0986	6.52843e-06
A_24_P241276	EXOSC8	ENST00000490537	11340	Homo sapiens exosome component 8 (EXOSC8), mRNA [NM_181503]	-1.1309	13.0433	3.99303e-09
A_33_P3392192		ENST00000607314	NA	Homo sapiens MSTP131 (MST131) mRNA, complete cds. [AF176921]	-1.13083	9.70082	1.68405e-05
A_23_P160481	DCAF6	ENST00000489398	55827	Homo sapiens DDB1 and CUL4 associated factor 6 (DCAF6), transcript variant 1, mRNA [NM_018442]	-1.13081	7.80138	1.129e-07
A_23_P203013	NPAT	ENST00000278612	4863	Homo sapiens nuclear protein, ataxia-telangiectasia locus (NPAT), mRNA [NM_002519]	-1.1308	6.98778	2.46061e-08
A_33_P3362900	FAM228B	ENST00000611917	375190	Homo sapiens family with sequence similarity 228, member B (FAM228B), transcript variant 1, mRNA [NM_001145710]	-1.13078	9.75539	9.51362e-10
A_23_P151297	TNS2	ENST00000552168	23371	Homo sapiens tensin 2 (TNS2), transcript variant 1, mRNA [NM_015319]	-1.13068	8.05536	1.43372e-07
A_23_P398491	C15orf57	ENST00000559153	90416	Homo sapiens chromosome 15 open reading frame 57 (C15orf57), transcript variant 4, mRNA [NM_001289132]	-1.13061	7.6684	0.000318518
A_32_P149251	DNAJC18	ENST00000302060	202052	Homo sapiens DnaJ (Hsp40) homolog, subfamily C, member 18 (DNAJC18), mRNA [NM_152686]	-1.13047	8.82014	2.05732e-06
A_23_P23457	FBLIM1	ENST00000441801	54751	Homo sapiens filamin binding LIM protein 1 (FBLIM1), transcript variant 2, mRNA [NM_001024215]	-1.13022	8.39826	2.41809e-07
A_33_P3287922	TTI1	ENST00000449821	9675	TELO2 interacting protein 1 [Source:HGNC Symbol;Acc:HGNC:29029] [ENST00000449821]	-1.13008	12.4029	4.98773e-08
A_24_P419309	SNRNP40	ENST00000491106	9410	Homo sapiens small nuclear ribonucleoprotein 40kDa (U5) (SNRNP40), mRNA [NM_004814]	-1.13001	9.41899	4.32995e-08
A_33_P3272160	REXO4	ENST00000371935	57109	Homo sapiens REX4, RNA exonuclease 4 homolog (S. cerevisiae) (REXO4), transcript variant 1, mRNA [NM_020385]	-1.12999	12.6437	1.28379e-05
A_33_P3409477	UBASH3B	ENST00000284273	84959	Homo sapiens ubiquitin associated and SH3 domain containing B (UBASH3B), mRNA [NM_032873]	-1.12988	6.97204	1.73515e-07
A_24_P273799	ZNF641	ENST00000301042	121274	Homo sapiens zinc finger protein 641 (ZNF641), transcript variant 1, mRNA [NM_152320]	-1.12959	7.46696	2.07484e-09
A_23_P386364	HDX	ENST00000373177	139324	Homo sapiens highly divergent homeobox (HDX), transcript variant 2, mRNA [NM_144657]	-1.12952	7.19992	5.97429e-05
A_33_P3249773	TATDN3	ENST00000366973	128387	Homo sapiens TatD DNase domain containing 3 (TATDN3), transcript variant 5, mRNA [NM_001146171]	-1.12944	8.28493	2.28279e-08
A_23_P23542	RPAP2	ENST00000477322	79871	Homo sapiens RNA polymerase II associated protein 2 (RPAP2), mRNA [NM_024813]	-1.12927	9.16019	6.46283e-07
A_24_P260134	NMNAT3	ENST00000296202	349565	Homo sapiens nicotinamide nucleotide adenylyltransferase 3 (NMNAT3), transcript variant 1, mRNA [NM_178177]	-1.12922	6.60446	2.19408e-08
A_21_P0011314	INAFM2		100505573	Homo sapiens InaF-motif containing 2 (INAFM2), mRNA [NM_001301268]	-1.12865	11.3437	2.26965e-08
A_21_P0000197	HIST1H2AG	ENST00000359193	8969	Homo sapiens histone cluster 1, H2ag (HIST1H2AG), mRNA [NM_021064]	-1.12865	10.7367	8.50001e-07
A_23_P89910	GEMIN7	ENST00000591607	79760	Homo sapiens gem (nuclear organelle) associated protein 7 (GEMIN7), transcript variant 1, mRNA [NM_024707]	-1.12828	10.7399	5.82675e-05
A_32_P221452	RABL3	ENST00000273375	285282	Homo sapiens RAB, member of RAS oncogene family-like 3 (RABL3), mRNA [NM_173825]	-1.12803	7.99771	1.00844e-08
A_23_P17811	SEC14L2	ENST00000620251	23541	Homo sapiens SEC14-like 2 (S. cerevisiae) (SEC14L2), transcript variant 1, mRNA [NM_012429]	-1.12799	8.03949	7.48515e-09
A_21_P0009550	lnc-CELF4-6		NA	LNCipedia lincRNA (lnc-CELF4-6), lincRNA [lnc-CELF4-6:1]	-1.12779	6.38672	3.33131e-08
A_23_P98350	BIRC3	ENST00000263464	330	Homo sapiens baculoviral IAP repeat containing 3 (BIRC3), transcript variant 1, mRNA [NM_001165]	-1.12772	8.93603	8.62702e-10
A_24_P10233	DAPK2	ENST00000457488	23604	Homo sapiens death-associated protein kinase 2 (DAPK2), mRNA [NM_014326]	-1.1276	8.20245	8.12967e-07
A_23_P212310	ELP6	ENST00000442215	54859	Homo sapiens elongator acetyltransferase complex subunit 6 (ELP6), mRNA [NM_001031703]	-1.12753	11.9592	1.91371e-07
A_33_P3252359	BDH1	ENST00000392379	622	Homo sapiens 3-hydroxybutyrate dehydrogenase, type 1 (BDH1), transcript variant 3, mRNA [NM_203314]	-1.12741	9.6472	2.59824e-08
A_23_P253029	BOK	ENST00000318407	666	Homo sapiens BCL2-related ovarian killer (BOK), mRNA [NM_032515]	-1.12723	7.76063	3.92971e-05
A_23_P53126	LMO2	ENST00000257818	4005	Homo sapiens LIM domain only 2 (rhombotin-like 1) (LMO2), transcript variant 1, mRNA [NM_005574]	-1.12719	10.2389	5.01342e-09
A_24_P408424	MYH9	ENST00000216181	4627	Homo sapiens myosin, heavy chain 9, non-muscle (MYH9), mRNA [NM_002473]	-1.12704	13.6154	9.23717e-08
A_33_P3334635	RPA2	ENST00000313433	6118	Homo sapiens replication protein A2, 32kDa (RPA2), transcript variant 2, mRNA [NM_001286076]	-1.12697	10.3883	2.45185e-08
A_33_P3351536	PTK2B	ENST00000346049	2185	Homo sapiens protein tyrosine kinase 2 beta (PTK2B), transcript variant 1, mRNA [NM_173174]	-1.12653	7.88081	4.51806e-05
A_23_P201845	ZMYM6	ENST00000466345	9204	Homo sapiens zinc finger, MYM-type 6 (ZMYM6), mRNA [NM_007167]	-1.12612	8.27149	7.25968e-06
A_23_P204579	TDG	ENST00000392872	6996	Homo sapiens thymine-DNA glycosylase (TDG), mRNA [NM_003211]	-1.12607	12.232	3.84934e-07
A_33_P3309551	PTPRD	ENST00000356435	5789	Homo sapiens protein tyrosine phosphatase, receptor type, D (PTPRD), transcript variant 1, mRNA [NM_002839]	-1.12571	8.8373	3.14538e-08
A_32_P85676	STK32B	ENST00000510398	55351	Homo sapiens serine/threonine kinase 32B (STK32B), mRNA [NM_018401]	-1.12569	9.06681	4.09119e-09
A_23_P251647	RFESD	ENST00000511684	317671	Homo sapiens Rieske (Fe-S) domain containing (RFESD), transcript variant 2, mRNA [NM_173362]	-1.12557	7.43781	3.32544e-08
A_21_P0013372	LOC100506098	ENST00000439058	100506098	PREDICTED: Homo sapiens uncharacterized LOC100506098 (LOC100506098), transcript variant X3, ncRNA [XR_108746]	-1.12546	7.03568	1.35325e-08
A_33_P3271455	PXDN	ENST00000252804	7837	Homo sapiens peroxidasin (PXDN), mRNA [NM_012293]	-1.12515	12.7824	3.01649e-05
A_33_P3381771	GID4	ENST00000268719	79018	Homo sapiens GID complex subunit 4 (GID4), mRNA [NM_024052]	-1.12515	10.1482	4.0851e-08
A_23_P374082	ADAM19	ENST00000257527	8728	Homo sapiens ADAM metallopeptidase domain 19 (ADAM19), mRNA [NM_033274]	-1.12491	12.5412	7.96005e-07
A_33_P3223544	TMBIM4	ENST00000545407	51643	Homo sapiens transmembrane BAX inhibitor motif containing 4 (TMBIM4), transcript variant 1, mRNA [NM_001282606]	-1.12446	12.9123	1.36339e-05
A_32_P165116	WDR92	ENST00000406334	116143	Homo sapiens WD repeat domain 92 (WDR92), transcript variant 1, mRNA [NM_138458]	-1.12444	8.61826	1.62538e-06
A_23_P26777	NUP85	ENST00000245544	79902	Homo sapiens nucleoporin 85kDa (NUP85), transcript variant 1, mRNA [NM_024844]	-1.12425	11.9992	4.55123e-08
A_23_P127406	KDM4D	ENST00000610872	55693	Homo sapiens lysine (K)-specific demethylase 4D (KDM4D), mRNA [NM_018039]	-1.12418	7.82743	8.15567e-05
A_23_P250102	CAND2	ENST00000295989	23066	Homo sapiens cullin-associated and neddylation-dissociated 2 (putative) (CAND2), transcript variant 2, mRNA [NM_012298]	-1.12403	8.55505	3.657e-07
A_23_P68072	WDR54	ENST00000461531	84058	Homo sapiens WD repeat domain 54 (WDR54), mRNA [NM_032118]	-1.12388	12.2087	1.20975e-07
A_24_P340066	ELF4	ENST00000308167	2000	Homo sapiens E74-like factor 4 (ets domain transcription factor) (ELF4), transcript variant 1, mRNA [NM_001421]	-1.12329	10.7167	4.20021e-06
A_23_P253561	TTPAL	ENST00000372904	79183	Homo sapiens tocopherol (alpha) transfer protein-like (TTPAL), transcript variant 1, mRNA [NM_024331]	-1.12254	12.1643	1.129e-07
A_32_P129968	ZNF284	ENST00000421176	342909	zinc finger protein 284 [Source:HGNC Symbol;Acc:HGNC:13078] [ENST00000421176]	-1.12236	8.70614	2.87644e-05
A_33_P3216532	EPHB4	ENST00000487222	2050	Homo sapiens EPH receptor B4 (EPHB4), mRNA [NM_004444]	-1.12229	10.1745	9.84989e-07
A_33_P3368500	IFT52	ENST00000471199	51098	intraflagellar transport 52 [Source:HGNC Symbol;Acc:HGNC:15901] [ENST00000471199]	-1.1222	10.8773	6.47555e-08
A_23_P115703	PCGF6	ENST00000490296	84108	Homo sapiens polycomb group ring finger 6 (PCGF6), transcript variant 1, mRNA [NM_001011663]	-1.12209	7.86559	2.46747e-08
A_21_P0010706		ENST00000447329	NA	long intergenic non-protein coding RNA 1358 [Source:HGNC Symbol;Acc:HGNC:50589] [ENST00000447329]	-1.12173	6.51585	6.84932e-08
A_23_P319895	SETD1B		23067	Homo sapiens SET domain containing 1B (SETD1B), mRNA [NM_015048]	-1.1215	7.5719	4.44236e-08
A_23_P85693	GBP2	ENST00000463660	2634	Homo sapiens guanylate binding protein 2, interferon-inducible (GBP2), mRNA [NM_004120]	-1.12139	8.15647	2.30481e-08
A_24_P113144	ATAD5	ENST00000321990	79915	Homo sapiens ATPase family, AAA domain containing 5 (ATAD5), mRNA [NM_024857]	-1.12084	7.63736	2.09112e-07
A_24_P383609	NANOS1	ENST00000340087	340719	Homo sapiens nanos homolog 1 (Drosophila) (NANOS1), mRNA [NM_199461]	-1.12076	9.00338	1.12021e-07
A_23_P148556	ABCD1	ENST00000218104	215	Homo sapiens ATP-binding cassette, sub-family D (ALD), member 1 (ABCD1), mRNA [NM_000033]	-1.12064	7.85837	1.09911e-07
A_33_P3346669	PLCE1	ENST00000371375	51196	Homo sapiens phospholipase C, epsilon 1 (PLCE1), transcript variant 1, mRNA [NM_016341]	-1.12026	8.64151	1.61951e-05
A_23_P395172	ABHD2	ENST00000352732	11057	Homo sapiens abhydrolase domain containing 2 (ABHD2), transcript variant 1, mRNA [NM_007011]	-1.12001	7.9834	2.92564e-06
A_33_P3390793	TRIM36	ENST00000379618	55521	Homo sapiens tripartite motif containing 36 (TRIM36), transcript variant 2, mRNA [NM_001017397]	-1.11992	9.79069	1.00854e-09
A_33_P3237874	TROAP	ENST00000380327	10024	Homo sapiens trophinin associated protein (TROAP), transcript variant 2, mRNA [NM_001100620]	-1.1199	10.0171	6.84932e-08
A_32_P151366	SIRT5	ENST00000606117	23408	Homo sapiens sirtuin 5 (SIRT5), transcript variant 1, mRNA [NM_012241]	-1.11966	9.12684	4.6225e-06
A_23_P258964	IARS	ENST00000443024	3376	Homo sapiens isoleucyl-tRNA synthetase (IARS), transcript variant 2, mRNA [NM_013417]	-1.11955	12.7807	5.52443e-08
A_24_P244356	NLRX1	ENST00000292199	79671	Homo sapiens NLR family member X1 (NLRX1), transcript variant 4, mRNA [NM_001282144]	-1.11908	12.1731	6.18219e-08
A_23_P39813	TTC31	ENST00000489152	64427	Homo sapiens tetratricopeptide repeat domain 31 (TTC31), transcript variant 1, mRNA [NM_022492]	-1.11846	7.37042	2.17069e-09
A_23_P35256		ENST00000334163	NA	polymerase (RNA) III (DNA directed) polypeptide C (62kD) [Source:HGNC Symbol;Acc:HGNC:30076] [ENST00000334163]	-1.11822	8.83665	5.75879e-05
A_33_P3371270	TUG1		55000	Homo sapiens taurine up-regulated 1 (non-protein coding) (TUG1), transcript variant 1, long non-coding RNA [NR_110492]	-1.11795	8.50254	3.83734e-07
A_33_P3263867	P2RX7	ENST00000261826	5027	Homo sapiens purinergic receptor P2X, ligand-gated ion channel, 7 (P2RX7), transcript variant 1, mRNA [NM_002562]	-1.11793	8.42121	1.46736e-06
A_24_P9321	HIST1H3I	ENST00000616365	8354	Homo sapiens histone cluster 1, H3i (HIST1H3I), mRNA [NM_003533]	-1.11764	9.93717	9.88602e-08
A_24_P303080	MFSD8	ENST00000296468	256471	Homo sapiens major facilitator superfamily domain containing 8 (MFSD8), mRNA [NM_152778]	-1.11764	7.25987	1.48279e-08
A_33_P3842886	POLM	ENST00000430942	27434	Homo sapiens polymerase (DNA directed), mu (POLM), transcript variant 1, mRNA [NM_013284]	-1.1176	10.6789	2.32061e-06
A_23_P78742	FLT3LG	ENST00000593422	2323	Homo sapiens fms-related tyrosine kinase 3 ligand (FLT3LG), transcript variant 3, mRNA [NM_001459]	-1.11753	8.28909	4.88476e-08
A_23_P83838	CA8	ENST00000317995	767	Homo sapiens carbonic anhydrase VIII (CA8), mRNA [NM_004056]	-1.11747	7.97944	0.00097026
A_23_P1638	RBM4B	ENST00000525754	83759	Homo sapiens RNA binding motif protein 4B (RBM4B), transcript variant 1, mRNA [NM_031492]	-1.11697	10.1568	4.1754e-07
A_23_P108554	DDX1	ENST00000617198	1653	Homo sapiens DEAD (Asp-Glu-Ala-Asp) box helicase 1 (DDX1), mRNA [NM_004939]	-1.11695	13.5769	3.04074e-08
A_33_P3348061	CABP7	ENST00000216144	164633	Homo sapiens calcium binding protein 7 (CABP7), mRNA [NM_182527]	-1.11619	7.07898	2.80327e-09
A_23_P160460	UAP1	ENST00000367926	6675	Homo sapiens UDP-N-acetylglucosamine pyrophosphorylase 1 (UAP1), mRNA [NM_003115]	-1.11602	9.92685	5.6175e-06
A_19_P00319528	LOC100507420	ENST00000522718	100507420	Homo sapiens uncharacterized LOC100507420 (LOC100507420), transcript variant 1, long non-coding RNA [NR_121620]	-1.11528	6.71256	2.40141e-07
A_32_P196263	ADAMTS9	ENST00000477180	56999	Homo sapiens ADAM metallopeptidase with thrombospondin type 1 motif, 9 (ADAMTS9), mRNA [NM_182920]	-1.1152	11.3593	0.000664659
A_23_P68087	ATIC	ENST00000479093	471	Homo sapiens 5-aminoimidazole-4-carboxamide ribonucleotide formyltransferase/IMP cyclohydrolase (ATIC), mRNA [NM_004044]	-1.11473	11.1065	1.08294e-06
A_23_P77174	PIGB	ENST00000539642	9488	Homo sapiens phosphatidylinositol glycan anchor biosynthesis, class B (PIGB), mRNA [NM_004855]	-1.11456	7.53573	4.69597e-09
A_33_P3212679	SNRPG	ENST00000429728	6637	Homo sapiens small nuclear ribonucleoprotein polypeptide G (SNRPG), mRNA [NM_003096]	-1.11385	14.1231	1.08581e-05
A_23_P418234	PHLPP2	ENST00000568954	23035	Homo sapiens PH domain and leucine rich repeat protein phosphatase 2 (PHLPP2), transcript variant 1, mRNA [NM_015020]	-1.11332	9.16628	5.71135e-07
A_23_P102235	SNRPG	ENST00000429728	6637	Homo sapiens small nuclear ribonucleoprotein polypeptide G (SNRPG), mRNA [NM_003096]	-1.11307	13.6712	4.32509e-05
A_23_P160631	CCT3	ENST00000368262	7203	Homo sapiens chaperonin containing TCP1, subunit 3 (gamma) (CCT3), transcript variant 1, mRNA [NM_005998]	-1.11307	14.6511	1.08707e-07
A_24_P636882	STK17B	ENST00000263955	9262	Homo sapiens serine/threonine kinase 17b (STK17B), mRNA [NM_004226]	-1.11297	6.47365	3.75567e-06
A_23_P254863	NIM1K	ENST00000512796	167359	Homo sapiens NIM1 serine/threonine protein kinase (NIM1K), transcript variant 1, mRNA [NM_153361]	-1.1128	7.73289	4.30416e-07
A_23_P43157	MYBL1	ENST00000522677	4603	Homo sapiens v-myb avian myeloblastosis viral oncogene homolog-like 1 (MYBL1), transcript variant 1, mRNA [NM_001080416]	-1.1125	10.7973	2.90252e-07
A_24_P74070	PARD6G	ENST00000353265	84552	Homo sapiens par-6 family cell polarity regulator gamma (PARD6G), mRNA [NM_032510]	-1.11235	7.86961	6.21505e-08
A_33_P3310989	UBAP2L	ENST00000428931	9898	Homo sapiens ubiquitin associated protein 2-like (UBAP2L), transcript variant 1, mRNA [NM_014847]	-1.11229	6.76896	2.84528e-05
A_33_P3239152	RABEP2	ENST00000358201	79874	Homo sapiens rabaptin, RAB GTPase binding effector protein 2 (RABEP2), mRNA [NM_024816]	-1.11205	11.8887	7.31042e-08
[truncated: 8,657 more rows]
